# Supplementary material for: Incommensurately modulated structure of Zn4Si2O7(OH)2·H2O at high pressure
Source: IUCrJ. 2025 Jan 1;12(Pt 1):62–73. doi: 10.1107/S2052252524011060 (PMC11707689; doi:10.1107/S2052252524011060)
Supplement: Supplementary file 1 [file m-12-00062-sup1.cif]

data_3_05GPa_Pnn2_DESY_crystal_2
_audit_creation_date               2024-08-16
_audit_creation_method
;
Olex2 1.5
(compiled 2024.02.16 svn.r378c4104 for OlexSys, GUI svn.r6928)
;
_shelx_SHELXL_version_number       '2018/3'
_audit_contact_author_address      ?
_audit_contact_author_email        ?
_audit_contact_author_name         ''
_audit_contact_author_phone        ?
_publ_contact_author_id_orcid      ?
_publ_section_references
;
Dolomanov, O.V., Bourhis, L.J., Gildea, R.J, Howard, J.A.K. & Puschmann, H.
 (2009), J. Appl. Cryst. 42, 339-341.

Sheldrick, G.M. (2015). Acta Cryst. C71, 3-8.
;
_chemical_name_common              ?
_chemical_name_systematic          ?
_chemical_formula_moiety           'O9 Si2 Zn4, O'
_chemical_formula_sum              'O10 Si2 Zn4'
_chemical_formula_weight           477.66
_chemical_absolute_configuration   ?
_chemical_melting_point            ?
loop_
  _atom_type_symbol
  _atom_type_description
  _atom_type_scat_dispersion_real
  _atom_type_scat_dispersion_imag
  _atom_type_scat_source
 'O' 'O' 0.0003 0.0013 'International Tables Vol C Tables 4.2.6.8 and 6.1.1.4'
 'Si' 'Si' 0.0175 0.0165 'International Tables Vol C Tables 4.2.6.8 and 6.1.1.4'
 'Zn' 'Zn' 0.2130 0.4015 'International Tables Vol C Tables 4.2.6.8 and 6.1.1.4'

_shelx_space_group_comment
;
The symmetry employed for this shelxl refinement is uniquely defined
by the following loop, which should always be used as a source of
symmetry information in preference to the above space-group names.
They are only intended as comments.
;
_space_group_crystal_system        orthorhombic
_space_group_IT_number             34
_space_group_name_H-M_alt          'P n n 2'
_space_group_name_Hall             'P 2 -2n'
loop_
  _space_group_symop_operation_xyz
 'x, y, z'
 '-x, -y, z'
 'x+1/2, -y+1/2, z+1/2'
 '-x+1/2, y+1/2, z+1/2'

_cell_length_a                     8.1695(4)
_cell_length_b                     10.658(3)
_cell_length_c                     5.05310(10)
_cell_angle_alpha                  90
_cell_angle_beta                   90
_cell_angle_gamma                  90
_cell_volume                       439.99(11)
_cell_formula_units_Z              2
_cell_measurement.pressure         3050000
_cell_measurement_temperature      293
_cell_measurement_reflns_used   1893
_cell_measurement_theta_min     2.2140
_cell_measurement_theta_max     23.0550
_cell_oxdiff_length_a                  10.661(3) 
_cell_oxdiff_length_b                  8.1690(3) 
_cell_oxdiff_length_c                  5.05203(18) 
_cell_oxdiff_angle_alpha               90.023(3) 
_cell_oxdiff_angle_beta                90.015(8) 
_cell_oxdiff_angle_gamma               89.989(8) 
_cell_oxdiff_volume                    439.99(12) 
_cell_oxdiff_measurement_reflns_used   1893
_exptl_absorpt_correction_T_min                   0.37569
_exptl_absorpt_correction_T_max                   1.00000
_exptl_absorpt_correction_type            multi-scan
_exptl_absorpt_process_details
;
CrysAlisPro 1.171.40.53 (Rigaku Oxford Diffraction, 2019)
Empirical absorption correction using spherical harmonics,
 implemented in SCALE3 ABSPACK scaling algorithm.
;
_oxdiff_exptl_absorpt_empirical_full_min           0.686
_oxdiff_exptl_absorpt_empirical_full_max           2.329
_oxdiff_exptl_absorpt_empirical_details
;
Empirical correction (ABSPACK) includes:
- Absorption correction using spherical harmonics
- Frame scaling
- Detector area scaling
;
_exptl_crystal_colour              colourless
_exptl_crystal_density_diffrn      3.605
_exptl_crystal_density_meas        ?
_exptl_crystal_density_method      ?
_exptl_crystal_description         block
_exptl_crystal_F_000               456
_exptl_crystal_size_max            0.06
_exptl_crystal_size_mid            0.04
_exptl_crystal_size_min            0.02
_exptl_transmission_factor_max     ?
_exptl_transmission_factor_min     ?
_diffrn_reflns_av_R_equivalents    0.0421
_diffrn_reflns_av_unetI/netI       0.0373
_diffrn_reflns_Laue_measured_fraction_full  0.404
_diffrn_reflns_Laue_measured_fraction_max  0.265
_diffrn_reflns_limit_h_max         13
_diffrn_reflns_limit_h_min         -14
_diffrn_reflns_limit_k_max         8
_diffrn_reflns_limit_k_min         -7
_diffrn_reflns_limit_l_max         8
_diffrn_reflns_limit_l_min         -8
_diffrn_reflns_number              4934
_diffrn_reflns_point_group_measured_fraction_full  0.419
_diffrn_reflns_point_group_measured_fraction_max  0.259
_diffrn_reflns_theta_full          12.271
_diffrn_reflns_theta_max           23.044
_diffrn_reflns_theta_min           2.223
_diffrn_ambient_temperature        293(2)
_diffrn_detector_area_resol_mean   ?
_diffrn_measured_fraction_theta_full  0.404
_diffrn_measured_fraction_theta_max  0.265
_diffrn_measurement_device_type    'esperanto-CrysAlisPro-abstract goniometer imported esperanto images'
_diffrn_measurement_method         ?
_diffrn_radiation_type             synchrotron
_diffrn_radiation_wavelength       0.35424
_diffrn_source                     synchrotron
_reflns_Friedel_coverage           0.834
_reflns_Friedel_fraction_full      0.437
_reflns_Friedel_fraction_max       0.252
_reflns_number_gt                  1183
_reflns_number_total               1289
_reflns_special_details
;
 Reflections were merged by SHELXL according to the crystal
 class for the calculation of statistics and refinement.
 
 _reflns_Friedel_fraction is defined as the number of unique
 Friedel pairs measured divided by the number that would be
 possible theoretically, ignoring centric projections and
 systematic absences.
;
_reflns_threshold_expression       'I > 2\s(I)'
_computing_cell_refinement         ?
_computing_data_collection         ?
_computing_data_reduction          ?
_computing_molecular_graphics      'Olex2 1.5 (Dolomanov et al., 2009)'
_computing_publication_material    'Olex2 1.5 (Dolomanov et al., 2009)'
_computing_structure_refinement    'SHELXL 2018/3 (Sheldrick, 2015)'
_computing_structure_solution      ?
_refine_diff_density_max           0.956
_refine_diff_density_min           -1.831
_refine_diff_density_rms           0.261
_refine_ls_abs_structure_details
;
 Flack x determined using 493 quotients [(I+)-(I-)]/[(I+)+(I-)]
 (Parsons, Flack and Wagner, Acta Cryst. B69 (2013) 249-259).
;
_refine_ls_abs_structure_Flack     1.06(10)
_refine_ls_extinction_coef         .
_refine_ls_extinction_method       none
_refine_ls_goodness_of_fit_ref     1.189
_refine_ls_hydrogen_treatment      undef
_refine_ls_matrix_type             full
_refine_ls_number_parameters       59
_refine_ls_number_reflns           1289
_refine_ls_number_restraints       1
_refine_ls_R_factor_all            0.0532
_refine_ls_R_factor_gt             0.0487
_refine_ls_restrained_S_all        1.188
_refine_ls_shift/su_max            0.000
_refine_ls_shift/su_mean           0.000
_refine_ls_structure_factor_coef   Fsqd
_refine_ls_weighting_details      
 'w=1/[\s^2^(Fo^2^)+(0.1089P)^2^+0.8145P] where P=(Fo^2^+2Fc^2^)/3'
_refine_ls_weighting_scheme        calc
_refine_ls_wR_factor_gt            0.1478
_refine_ls_wR_factor_ref           0.1778
_refine_special_details            ?
_olex2_refinement_description
;
;
_atom_sites_solution_hydrogens     .
_atom_sites_solution_primary       ?
_atom_sites_solution_secondary     ?
loop_
  _atom_site_label
  _atom_site_type_symbol
  _atom_site_fract_x
  _atom_site_fract_y
  _atom_site_fract_z
  _atom_site_U_iso_or_equiv
  _atom_site_adp_type
  _atom_site_occupancy
  _atom_site_site_symmetry_order
  _atom_site_calc_flag
  _atom_site_refinement_flags_posn
  _atom_site_refinement_flags_adp
  _atom_site_refinement_flags_occupancy
  _atom_site_disorder_assembly
  _atom_site_disorder_group
 Zn1 Zn 0.23063(9) 0.14926(16) 0.61489(17) 0.0171(6) Uani 1 1 d . . . . .
 Zn2 Zn 0.31348(10) 0.33384(16) 0.11950(15) 0.0175(6) Uani 1 1 d . . . . .
 Si1 Si 0.51979(19) 0.3568(4) 0.6088(6) 0.0094(12) Uani 1 1 d . . . . .
 O1 O 0.3668(7) 0.2800(14) 0.4792(11) 0.0159(8) Uiso 1 1 d . . . . .
 O2 O 0.6922(7) 0.3116(14) 0.4849(10) 0.020(4) Uani 1 1 d . . . . .
 O3 O 0.5207(6) 0.3403(11) 0.9258(10) 0.0106(7) Uiso 1 1 d . . . . .
 O4 O 0.1812(10) 0.4805(17) 0.0758(14) 0.0240(14) Uiso 1 1 d . . . . .
 O5 O 0.500000 0.500000 0.509(2) 0.042(11) Uani 1 2 d S T P . .
 O6 O 0.000000 0.500000 -0.402(4) 0.077(16) Uani 1 2 d S T P . .

loop_
  _atom_site_aniso_label
  _atom_site_aniso_U_11
  _atom_site_aniso_U_22
  _atom_site_aniso_U_33
  _atom_site_aniso_U_23
  _atom_site_aniso_U_13
  _atom_site_aniso_U_12
 Zn1 0.0148(3) 0.0268(19) 0.0096(3) 0.0000(6) -0.0004(2) -0.0031(3)
 Zn2 0.0154(3) 0.0275(19) 0.0097(3) -0.0003(5) -0.0002(3) -0.0033(3)
 Si1 0.0116(7) 0.009(4) 0.0074(6) -0.0007(10) -0.0005(5) -0.0015(7)
 O2 0.019(2) 0.031(13) 0.0102(15) -0.001(3) 0.0010(12) 0.012(3)
 O5 0.032(5) 0.08(3) 0.014(4) 0.000 0.000 0.006(9)
 O6 0.045(6) 0.16(5) 0.021(6) 0.000 0.000 -0.018(12)

_geom_special_details
;
 All esds (except the esd in the dihedral angle between two l.s. planes)
 are estimated using the full covariance matrix.  The cell esds are taken
 into account individually in the estimation of esds in distances, angles
 and torsion angles; correlations between esds in cell parameters are only
 used when they are defined by crystal symmetry.  An approximate (isotropic)
 treatment of cell esds is used for estimating esds involving l.s. planes.
;
loop_
  _geom_bond_atom_site_label_1
  _geom_bond_atom_site_label_2
  _geom_bond_distance
  _geom_bond_site_symmetry_2
  _geom_bond_publ_flag
 Zn1 O1 1.910(12) . ?
 Zn1 O2 1.941(6) 3_455 ?
 Zn1 O3 1.966(5) 3_454 ?
 Zn1 O4 1.947(17) 4_545 ?
 Zn2 O1 1.955(7) . ?
 Zn2 O2 1.962(11) 3_454 ?
 Zn2 O3 1.957(5) 1_554 ?
 Zn2 O4 1.913(16) . ?
 Si1 O1 1.631(10) . ?
 Si1 O2 1.614(6) . ?
 Si1 O3 1.612(6) . ?
 Si1 O5 1.617(5) . ?

loop_
  _geom_angle_atom_site_label_1
  _geom_angle_atom_site_label_2
  _geom_angle_atom_site_label_3
  _geom_angle
  _geom_angle_site_symmetry_1
  _geom_angle_site_symmetry_3
  _geom_angle_publ_flag
 O1 Zn1 O2 106.5(4) . 3_455 ?
 O1 Zn1 O3 107.0(3) . 3_454 ?
 O1 Zn1 O4 115.0(5) . 4_545 ?
 O2 Zn1 O3 108.3(3) 3_455 3_454 ?
 O2 Zn1 O4 110.8(5) 3_455 4_545 ?
 O4 Zn1 O3 109.0(4) 4_545 3_454 ?
 O1 Zn2 O2 101.7(4) . 3_454 ?
 O1 Zn2 O3 106.4(2) . 1_554 ?
 O3 Zn2 O2 106.9(4) 1_554 3_454 ?
 O4 Zn2 O1 118.2(4) . . ?
 O4 Zn2 O2 108.7(5) . 3_454 ?
 O4 Zn2 O3 113.7(4) . 1_554 ?
 O2 Si1 O1 111.3(6) . . ?
 O2 Si1 O5 104.3(5) . . ?
 O3 Si1 O1 110.3(4) . . ?
 O3 Si1 O2 110.4(3) . . ?
 O3 Si1 O5 114.5(6) . . ?
 O5 Si1 O1 105.8(5) . . ?
 Zn1 O1 Zn2 114.7(4) . . ?
 Si1 O1 Zn1 131.9(4) . . ?
 Si1 O1 Zn2 113.4(6) . . ?
 Zn1 O2 Zn2 115.0(4) 3_554 3 ?
 Si1 O2 Zn1 116.8(5) . 3_554 ?
 Si1 O2 Zn2 122.8(6) . 3 ?
 Zn2 O3 Zn1 120.9(3) 1_556 3 ?
 Si1 O3 Zn1 118.7(3) . 3 ?
 Si1 O3 Zn2 119.8(3) . 1_556 ?
 Zn2 O4 Zn1 122.3(4) . 4_554 ?
 Si1 O5 Si1 143.5(7) 2_665 . ?

loop_
  _geom_torsion_atom_site_label_1
  _geom_torsion_atom_site_label_2
  _geom_torsion_atom_site_label_3
  _geom_torsion_atom_site_label_4
  _geom_torsion
  _geom_torsion_site_symmetry_1
  _geom_torsion_site_symmetry_2
  _geom_torsion_site_symmetry_3
  _geom_torsion_site_symmetry_4
  _geom_torsion_publ_flag
 O1 Si1 O2 Zn1 67.5(10) . . . 3_554 ?
 O1 Si1 O2 Zn2 -85.1(6) . . . 3 ?
 O1 Si1 O3 Zn1 151.8(7) . . . 3 ?
 O1 Si1 O3 Zn2 -36.7(10) . . . 1_556 ?
 O1 Si1 O5 Si1 122.1(3) . . . 2_665 ?
 O2 Si1 O1 Zn1 105.6(8) . . . . ?
 O2 Si1 O1 Zn2 -74.9(9) . . . . ?
 O2 Si1 O3 Zn1 28.3(10) . . . 3 ?
 O2 Si1 O3 Zn2 -160.1(7) . . . 1_556 ?
 O2 Si1 O5 Si1 -120.4(3) . . . 2_665 ?
 O3 Si1 O1 Zn1 -17.3(11) . . . . ?
 O3 Si1 O1 Zn2 162.1(5) . . . . ?
 O3 Si1 O2 Zn1 -169.6(6) . . . 3_554 ?
 O3 Si1 O2 Zn2 37.8(9) . . . 3 ?
 O3 Si1 O5 Si1 0.43(19) . . . 2_665 ?
 O5 Si1 O1 Zn1 -141.7(8) . . . . ?
 O5 Si1 O1 Zn2 37.8(7) . . . . ?
 O5 Si1 O2 Zn1 -46.1(8) . . . 3_554 ?
 O5 Si1 O2 Zn2 161.3(6) . . . 3 ?
 O5 Si1 O3 Zn1 -89.0(6) . . . 3 ?
 O5 Si1 O3 Zn2 82.5(7) . . . 1_556 ?

loop_
  _diffrn_refln_index_h
  _diffrn_refln_index_k
  _diffrn_refln_index_l
  _diffrn_refln_intensity_net
  _diffrn_refln_intensity_u
  _diffrn_refln_scale_group_code
 0 0 7 -135.844 226.28 1
 0 0 7 -7.96624 66.3848 2
 0 0 6 159939 8016.05 1
 0 0 6 163390 7752.65 2
 0 0 5 5.59361 48.4839 2
 0 0 5 -23.779 156.392 1
 0 0 4 301486 13783 1
 0 0 4 284313 13596.5 2
 0 0 3 9.8846 30.6484 2
 0 0 3 -27.8616 99.7046 1
 0 0 2 843222 39925.3 2
 0 0 2 862622 40014.8 1
 0 0 1 -4.54756 14.5557 1
 0 0 1 -1.07565 5.96359 2
 0 0 -1 -3.13866 6.60495 2
 0 0 -1 4.37029 19.2254 1
 0 0 -2 817413 38613.6 1
 0 0 -3 98.3398 89.9351 1
 0 0 -3 39.3249 27.4606 2
 0 0 -4 301360 13688.4 1
 0 0 -4 282436 13519.7 2
 0 0 -5 -51.7772 49.2695 2
 0 0 -5 -76.8002 146.313 1
 0 0 -6 181725 8522.88 2
 0 0 -6 170350 8717.74 1
 0 0 -7 -72.3712 138.604 1
 0 0 -7 17.8819 57.2374 2
 0 0 -8 53987.4 2612.43 2
 0 0 -8 52281.8 2839.07 1
 1 0 8 -16.7211 72.4667 2
 1 0 8 -38.2087 177.693 1
 -1 0 8 342.173 281.031 1
 -1 0 8 7.92823 68.1967 2
 1 0 7 444.247 197.008 1
 -1 0 7 640.299 290.331 1
 1 0 7 401.935 87.7024 2
 -1 0 7 238.014 91.8181 2
 -1 0 6 20.3487 73.8114 2
 -1 0 6 114.356 206.879 1
 1 0 6 20.5708 59.8949 2
 1 0 6 87.5454 158.761 1
 -1 0 5 2526.42 326.823 1
 1 0 4 18.161 44.9288 2
 -1 0 4 17.4806 40.9214 2
 1 0 4 -19.0417 116.709 1
 -1 0 4 18.3813 96.0786 1
 -1 0 3 18304 871.09 2
 1 0 3 17025.5 869.859 2
 -1 0 3 16883.8 997.977 1
 1 0 2 4.46781 16.5328 2
 -1 0 2 27.7908 19.2358 2
 1 0 2 9.48231 45.2513 1
 -1 0 2 63.2986 65.4394 1
 -1 0 -1 2329.26 123.611 2
 -1 0 -1 2507.82 162.09 1
 1 0 -2 -2.01524 16.5153 2
 -1 0 -2 8.69125 49.9358 1
 -1 0 -2 -2.09637 17.1801 2
 1 0 -2 24.5228 45.317 1
 -1 0 -3 19294.3 956.282 2
 -1 0 -3 20406.2 1070 1
 1 0 -4 15.8315 115.799 1
 -1 0 -4 19.5166 43.2809 2
 -1 0 -4 -48.2997 107.273 1
 1 0 -4 -31.0328 41.1814 2
 1 0 -5 6796.21 358.485 2
 1 0 -5 6400.64 494.387 1
 1 0 -6 -10.8936 52.9433 2
 1 0 -6 -21.8716 161.671 1
 -1 0 -6 5.39003 45.2813 2
 -1 0 -6 -22.1381 163.641 1
 -1 0 -7 459.946 190.403 1
 -1 0 -7 327.526 73.9353 2
 1 0 -7 311.786 181.578 1
 1 0 -7 310.992 70.806 2
 -1 0 -8 12.7667 63.5242 2
 1 0 -8 128.491 169.015 1
 1 0 -8 -19.4385 58.6596 2
 -1 0 -8 -103.544 178.987 1
 -2 0 8 16507.2 1190.33 1
 2 0 8 16226 1181.56 1
 2 0 8 17029 883.465 2
 -2 0 8 15945.3 872.945 2
 2 0 7 34.2533 216.208 1
 -2 0 7 33.6221 224.022 1
 2 0 7 7.96711 79.7454 2
 -2 0 7 31.6605 76.4769 2
 2 0 6 33111.7 1606.38 2
 2 0 6 33048.6 1868.63 1
 -2 0 6 35709.8 1883.36 1
 -2 0 6 30742.7 1599.28 2
 -2 0 5 -117.675 164.722 1
 2 0 5 -11.6648 49.2131 2
 -2 0 5 -183.373 58.2703 2
 2 0 5 -24.5841 141.324 1
 -2 0 4 72565.8 3911.09 1
 -2 0 4 76943.5 3758.15 2
 2 0 4 80981 3764.82 2
 2 0 4 84676.2 3964.91 1
 2 0 3 14.6657 95.1921 1
 -2 0 3 29.3276 35.3237 2
 -2 0 3 41.0003 91.0755 1
 2 0 3 41.96 35.2342 2
 -2 0 2 258666 12695.3 1
 2 0 2 274086 12711.8 1
 -2 0 2 267034 12611.8 2
 2 0 2 268034 12615.1 2
 2 0 1 8.87725 10.4837 2
 2 0 1 10.7839 28.1838 1
 -2 0 1 3.98752 7.67393 2
 -2 0 1 -4.29278 22.439 1
 2 0 -1 7.67092 20.4627 1
 -2 0 -1 -9.35979 26.89 1
 -2 0 -1 6.48452 9.22922 2
 2 0 -1 6.58362 8.21882 2
 -2 0 -2 255931 12082.4 2
 2 0 -3 -8.7559 25.2997 2
 -2 0 -3 -3.0637 27.3498 2
 -2 0 -3 12.5098 75.5022 1
 2 0 -3 -35.7346 73.0062 1
 2 0 -4 81949.2 3919.69 2
 2 0 -4 83226.1 4066.01 1
 -2 0 -5 9.55051 47.2506 2
 -2 0 -5 39.0295 124.925 1
 2 0 -5 -18.6972 141.057 1
 2 0 -5 13.6614 38.5675 2
 -2 0 -6 35489.5 1861 1
 2 0 -6 31974.6 1643.39 2
 2 0 -6 32100.6 1827.02 1
 -2 0 -6 34961.9 1647.62 2
 2 0 -7 5.82863 62.188 2
 -2 0 -7 147.113 173.523 1
 -2 0 -7 -24.2779 48.8917 2
 2 0 -7 -23.4204 156.048 1
 -2 0 -8 20125.2 1017.68 2
 -2 0 -8 18694.6 1214.86 1
 -3 0 6 47.1217 62.6418 2
 -3 0 6 -85.5583 204.125 1
 -3 0 4 18.285 126.431 1
 -3 0 4 -13.1621 45.3865 2
 -3 0 3 257311 12162.8 2
 -3 0 2 -8.87305 51.852 1
 -3 0 2 -2.15824 21.2298 2
 -3 0 1 177835 8390.78 2
 -3 0 -1 198617 9369.08 2
 -3 0 -2 -26.3362 53.8058 1
 -3 0 -2 10.458 20.2105 2
 -3 0 -3 273650 12744.7 1
 -3 0 -3 265598 12622.8 2
 -3 0 -4 -3.97735 40.4804 2
 -3 0 -4 48.464 121.875 1
 -3 0 -5 83400.1 4012.82 2
 -3 0 -5 86470.9 4199.01 1
 3 0 -6 15.4056 45.5175 2
 -3 0 -6 21.5628 48.4689 2
 -3 0 -6 22.14 151.254 1
 3 0 -6 -41.9762 156.75 1
 3 0 -7 29369.3 1646.89 1
 -3 0 -7 26057.9 1440.22 2
 -3 0 -7 26406.3 1641.93 1
 3 0 -8 6.66608 54.1648 2
 3 0 -8 -53.1206 144.494 1
 -3 0 -8 -51.681 169.951 1
 -3 0 -8 12.8417 66.0645 2
 -4 0 8 6290.49 400.186 2
 -4 0 8 6969.11 674.789 1
 4 0 8 6404.24 414.969 2
 4 0 8 7542.98 708.017 1
 4 0 7 105.684 243.584 1
 -4 0 7 7.95748 78.2865 2
 -4 0 7 -33.8265 184.029 1
 4 0 7 55.329 75.9107 2
 -4 0 6 33114.1 1762.66 1
 -4 0 6 29166.6 1479.12 2
 4 0 6 31071.7 1764.13 1
 4 0 6 29216.8 1476.84 2
 -4 0 5 -264.407 65.3854 2
 4 0 5 -42.9675 66.9164 2
 -4 0 5 -165.914 149.807 1
 4 0 5 -26.0967 147.536 1
 4 0 4 84149.8 3979.06 2
 4 0 4 78600.1 4167.13 1
 4 0 3 -16.4225 112.192 1
 4 0 3 3.81219 38.5859 2
 4 0 2 143032 6206.85 1
 4 0 2 125372 6076.78 2
 4 0 1 22.2305 22.2097 2
 4 0 1 14.772 58.4503 1
 4 0 -1 -1.7156 9.37816 2
 4 0 -1 7.22221 26.9693 1
 4 0 -3 -2.74291 26.1755 2
 4 0 -3 -10.9468 73.8665 1
 4 0 -4 86901.2 4489.38 1
 4 0 -4 92758.5 4362.01 2
 4 0 -5 -4.34603 41.9895 2
 4 0 -5 -34.9929 119.529 1
 4 0 -6 33054 1603.76 2
 4 0 -6 31027.9 1771.7 1
 4 0 -7 29.7406 54.9735 2
 4 0 -7 -23.3767 161.641 1
 4 0 -8 7405.68 445.433 2
 4 0 -8 8731.66 649.413 1
 5 0 8 120.252 263.628 1
 -5 0 8 -76.5271 227.298 1
 5 0 8 19.0113 87.8303 2
 -5 0 8 -17.1719 83.4559 2
 5 0 7 9763.13 563.096 2
 5 0 7 9559.36 809.196 1
 -5 0 7 9958.05 562.256 2
 -5 0 7 10129 823.134 1
 5 0 6 125.379 208.848 1
 -5 0 6 -13.6141 67.351 2
 5 0 6 -7.03257 64.9803 2
 -5 0 6 -29.2197 158.962 1
 5 0 5 40548.8 2255.38 1
 5 0 5 40567.3 1982.19 2
 -5 0 4 40.2532 46.2697 2
 5 0 4 -65.8892 151.863 1
 -5 0 4 -18.9471 129.441 1
 5 0 4 -9.67376 51.0911 2
 5 0 3 57312.5 2861.64 2
 -5 0 3 60567 2860.81 2
 -5 0 3 63968.3 2999.63 1
 5 0 3 64471.6 3053.03 1
 -5 0 2 -9.03323 68.1491 1
 -5 0 2 -2.13442 23.4464 2
 5 0 2 -2.97122 30.5713 2
 5 0 2 -51.1377 95.4796 1
 -5 0 1 82902.5 3900.92 2
 -5 0 1 80827.9 3945.57 1
 -5 0 -1 87125 4100.1 2
 -5 0 -1 85233.4 4140.68 1
 5 0 -2 -3.61906 20.1563 2
 -5 0 -2 -2.05951 24.2704 2
 5 0 -2 29.534 58.9504 1
 -5 0 -2 8.41847 60.2518 1
 5 0 -3 74091.7 3594.93 1
 5 0 -3 73130.4 3485.85 2
 5 0 -4 13.9663 96.5691 1
 -5 0 -4 63.9436 100.903 1
 -5 0 -4 19.6906 39.4159 2
 5 0 -4 -7.04304 33.3957 2
 -5 0 -5 51764.4 2375.85 2
 5 0 -5 44753.2 2513.63 1
 5 0 -5 47490.8 2367.54 2
 -5 0 -5 51064.7 2557.38 1
 5 0 -6 -63.3258 149.389 1
 5 0 -6 5.21459 50.9912 2
 -5 0 -6 43.4588 144.781 1
 -5 0 -6 -16.3298 54.4799 2
 -5 0 -7 11367.1 609.565 2
 5 0 -7 11624.5 614.67 2
 5 0 -7 12279.2 809.633 1
 5 0 -8 -79.7667 181.645 1
 -5 0 -8 -104.233 162.112 1
 -5 0 -8 12.8732 62.1878 2
 5 0 -8 19.5865 65.3457 2
 -6 0 8 807.79 123.203 2
 -6 0 8 615.607 300.38 1
 6 0 8 471.538 124.61 2
 6 0 8 284.236 250.704 1
 -6 0 7 33.89 191.334 1
 6 0 7 109.78 237.487 1
 -6 0 7 -14.1763 67.6543 2
 6 0 7 78.0988 85.869 2
 -6 0 6 2224.01 186.316 2
 -6 0 6 2688.55 370.553 1
 6 0 6 2347.49 374.729 1
 6 0 6 2444.2 197.688 2
 6 0 5 12.6646 63.5445 2
 -6 0 5 -166.353 61.375 2
 6 0 5 -27.5896 174.206 1
 -6 0 4 1142.48 215.651 1
 6 0 4 1632.72 264.791 1
 6 0 4 1556.91 130.72 2
 6 0 3 55.374 130.63 1
 6 0 3 -4.38248 47.9121 2
 -6 0 3 3.40832 33.7225 2
 -6 0 3 -14.3651 99.326 1
 6 0 2 12184.2 622.641 2
 -6 0 1 32.3573 50.2949 1
 -6 0 1 1.93634 17.3471 2
 -6 0 -1 -15.9413 38.0312 1
 -6 0 -1 0.99763 13.5474 2
 6 0 -2 14556.4 682.364 2
 6 0 -2 13799.2 745.21 1
 -6 0 -2 13489.8 762.328 1
 -6 0 -2 13520.5 686.385 2
 -6 0 -3 -12.1727 78.9985 1
 6 0 -3 -10.9715 81.0995 1
 6 0 -3 -2.68917 28.8344 2
 -6 0 -3 2.97816 31.4552 2
 -6 0 -4 1751.82 222.482 1
 6 0 -4 1569.05 214.03 1
 6 0 -4 1581.68 125.783 2
 -6 0 -4 2004.18 132.124 2
 -6 0 -5 -37.5379 113.278 1
 6 0 -5 -4.67485 45.4403 2
 -6 0 -5 -4.60224 45.5358 2
 6 0 -5 36.2305 112.698 1
 6 0 -6 2122 160.048 2
 -6 0 -6 1995.79 163.903 2
 6 0 -6 2212.08 290.268 1
 -6 0 -6 2400.51 304.634 1
 6 0 -7 -5.88604 53.658 2
 -6 0 -7 -17.2525 50.225 2
 6 0 -7 -143.445 169.197 1
 -6 0 -7 163.114 157.238 1
 -6 0 -8 709.076 96.7814 2
 -6 0 -8 593.563 202.871 1
 6 0 -8 470.538 187.622 1
 6 0 -8 643.896 96.589 2
 -7 0 8 -38.7866 237.722 1
 -7 0 8 9.0162 78.15 2
 7 0 8 -41.2472 260.351 1
 7 0 8 -20.6387 83.1232 2
 7 0 7 14370.2 1062.93 1
 -7 0 7 13489 1005.32 1
 7 0 7 14462.8 772.243 2
 -7 0 7 13403.7 745.703 2
 7 0 6 15.7879 74.392 2
 -7 0 6 29.699 205.354 1
 -7 0 6 39.2521 61.6551 2
 7 0 6 -165.293 220.269 1
 7 0 5 19888.2 995.55 2
 -7 0 5 15473.4 1134.9 1
 -7 0 4 -4.65861 44.1784 2
 7 0 4 -5.85225 62.7506 2
 7 0 4 -24.1911 169.247 1
 -7 0 4 -19.9915 139.865 1
 7 0 3 50048.2 2737.56 1
 7 0 3 52373.9 2579.01 2
 -7 0 3 54399.9 2707.63 1
 -7 0 3 54379.4 2558.88 2
 -7 0 2 -29.942 81.7936 1
 7 0 2 16.8824 128.632 1
 -7 0 2 9.22929 28.2849 2
 -7 0 -1 92513 4444.98 1
 -7 0 -1 93588.6 4410.19 2
 7 0 -2 6.54228 61.2987 1
 -7 0 -2 79.5913 26.7168 2
 -7 0 -2 70.3132 62.9783 1
 7 0 -2 29.8438 24.6856 2
 7 0 -3 67039.7 3163.39 1
 7 0 -3 63672 3058.98 2
 -7 0 -4 -30.5812 104.463 1
 -7 0 -4 64.7153 40.8281 2
 7 0 -4 -13.8732 34.3282 2
 7 0 -4 14.285 105.596 1
 7 0 -5 24397.8 1189.01 2
 7 0 -5 26314.3 1359.42 1
 -7 0 -5 23364.7 1188.4 2
 -7 0 -6 35.9601 49.0354 2
 7 0 -6 -41.6734 137.046 1
 7 0 -6 20.5256 47.4259 2
 -7 0 -6 -20.6451 118.622 1
 7 0 -7 17470.4 1022.13 1
 -7 0 -7 14765.6 800.205 2
 7 0 -7 16071 804.524 2
 -7 0 -7 15574 1002.6 1
 7 0 -8 -6.23138 57.965 2
 -7 0 -8 26.2721 156.068 1
 7 0 -8 51.7898 185.334 1
 -7 0 -8 -40.3177 59.5582 2
 -8 0 8 381.352 107.429 2
 8 0 8 757.637 333.663 1
 -8 0 8 39.1788 205.786 1
 8 0 8 520.486 126.777 2
 -8 0 7 64.7292 72.7637 2
 8 0 7 -38.2843 255.091 1
 8 0 7 9.7604 85.2591 2
 -8 0 7 34.7751 206.584 1
 8 0 6 431.569 103.441 2
 8 0 6 375.31 234.208 1
 -8 0 6 362.247 221.984 1
 -8 0 6 544.149 94.5741 2
 -8 0 5 22.0693 53.3196 2
 8 0 5 30.2014 67.8893 2
 8 0 5 -29.8478 201.41 1
 -8 0 5 100.853 142.349 1
 8 0 4 612.375 103.968 2
 8 0 4 588.034 231.344 1
 -8 0 4 538.609 72.5074 2
 -8 0 4 508.479 175.582 1
 -8 0 3 76.3271 127.207 1
 8 0 3 22.1342 187.443 1
 -8 0 3 13.3643 39.3806 2
 -8 0 -1 4.31503 12.1571 2
 -8 0 -1 -14.9667 31.9367 1
 -8 0 -2 3169.38 226.161 1
 -8 0 -2 2944.42 165.554 2
 8 0 -3 -9.83005 78.4935 1
 -8 0 -3 35.5466 30.2021 2
 8 0 -3 18.6067 28.6442 2
 -8 0 -3 55.0564 77.9379 1
 -8 0 -4 939.677 163.339 1
 -8 0 -4 840.357 77.861 2
 8 0 -4 763.796 154.327 1
 8 0 -4 622.945 69.1327 2
 -8 0 -5 -4.36909 46.5616 2
 8 0 -5 797.226 172.223 1
 -8 0 -5 17.559 114.013 1
 8 0 -5 849.891 78.4112 2
 -8 0 -6 554.173 78.2893 2
 8 0 -6 636.988 181.73 1
 -8 0 -6 712.373 180.053 1
 8 0 -6 657.211 83.2273 2
 -8 0 -7 29.9776 55.4147 2
 -8 0 -7 23.89 137.268 1
 -8 0 -8 741.431 103.549 2
 -8 0 -8 768.772 221.86 1
 -9 0 8 78.9386 245.544 1
 9 0 8 127.593 260.671 1
 9 0 8 -22.5448 108.241 2
 -9 0 8 -9.61905 78.1592 2
 9 0 7 544.209 263.549 1
 -9 0 5 2223.75 318.695 1
 -9 0 5 1871.07 156.312 2
 9 0 4 -28.0521 198.528 1
 -9 0 4 20.884 131.82 1
 -9 0 4 -9.71829 52.6163 2
 -9 0 3 1825.51 233.322 1
 -9 0 3 1826.09 134.43 2
 -9 0 2 21.4099 97.589 1
 -9 0 -2 19.2973 22.4 2
 -9 0 -2 14.5334 59.0514 1
 -9 0 -3 2215.64 140.377 2
 -9 0 -3 2257.62 217.886 1
 -9 0 -4 3.61311 37.7702 2
 -9 0 -4 -14.4076 92.2306 1
 -9 0 -5 2197.47 155.039 2
 -9 0 -5 2480.6 270.758 1
 9 0 -6 48.2924 44.6386 2
 -9 0 -6 5.28345 47.1791 2
 9 0 -6 -19.5126 115.919 1
 -9 0 -6 21.052 129.033 1
 9 0 -7 355.125 70.9272 2
 -9 0 -7 394.161 75.8242 2
 9 0 -7 375.408 162.473 1
 -9 0 -7 361.146 184.282 1
 9 0 -8 77.0743 55.6239 2
 9 0 -8 71.8108 130.273 1
 -10 0 8 736.402 128.464 2
 -10 0 8 558.508 281.268 1
 10 0 8 1060.44 373.015 1
 -10 0 7 8.80545 80.8271 2
 10 0 7 41.8379 214.078 1
 -10 0 7 249.08 230.929 1
 -10 0 6 1248.96 277.874 1
 10 0 6 873.304 285.712 1
 -10 0 6 1141.44 129.485 2
 -10 0 5 -12.7927 58.7083 2
 -10 0 5 -26.4383 180.617 1
 10 0 5 34.7491 225.516 1
 10 0 4 1320.13 315.177 1
 -10 0 -2 4117.29 274.167 1
 -10 0 -2 4325.12 222.112 2
 10 0 -4 1407.6 106.452 2
 10 0 -4 1256.71 181.85 1
 10 0 -5 15.6464 101.542 1
 10 0 -5 3.77267 38.3978 2
 10 0 -6 1170.8 101.717 2
 -10 0 -6 1088.08 110.391 2
 10 0 -6 1350.68 211.105 1
 -10 0 -6 933.226 203.16 1
 10 0 -7 30.2685 49.0504 2
 -10 0 -7 17.4351 48.045 2
 -10 0 -7 47.4227 129.001 1
 10 0 -7 63.1716 138.497 1
 10 0 -8 658.969 86.0491 2
 -10 0 -8 617.671 200.121 1
 -10 0 -8 561.365 86.0029 2
 10 0 -8 693.366 191.618 1
 -11 0 8 41.6652 83.9208 2
 -11 0 8 -80.5094 231.291 1
 11 0 8 95.004 263.35 1
 -11 0 7 121.483 89.3741 2
 -11 0 7 217.581 218.945 1
 11 0 7 88.1582 257.656 1
 11 0 6 -125.391 222.975 1
 -11 0 6 158.982 200.704 1
 -11 0 6 32.5447 75.1929 2
 -11 0 5 349.802 184.662 1
 -11 0 5 375.59 85.1332 2
 -11 0 4 21.6985 136.964 1
 -11 0 4 23.0003 62.5729 2
 -11 0 -3 862.241 70.3333 2
 -11 0 -3 690.135 125.381 1
 11 0 -4 -6.25294 36.0819 2
 -11 0 -4 -3.47119 34.1454 2
 -11 0 -4 -28.7245 101.644 1
 -11 0 -5 296.281 53.3494 2
 -11 0 -5 282.802 121.668 1
 11 0 -5 342.079 57.5699 2
 -11 0 -6 35.1754 44.218 2
 11 0 -6 9.34902 40.8309 2
 11 0 -6 -18.0109 112.051 1
 -11 0 -6 -62.0587 116.789 1
 11 0 -7 166.483 53.6575 2
 -11 0 -7 232.413 136.069 1
 -11 0 -7 196.263 59.805 2
 11 0 -7 61.3143 109.344 1
 -11 0 -8 -25.5006 141.372 1
 11 0 -8 -16.6264 52.2229 2
 11 0 -8 -44.9002 128.988 1
 -11 0 -8 12.3222 53.4029 2
 -12 0 8 210.633 220.215 1
 -12 0 8 64.4235 88.8046 2
 -12 0 7 -74.5667 210.504 1
 -12 0 7 67.528 85.5377 2
 -12 0 6 390.734 94.9374 2
 -12 0 6 130.988 198.416 1
 -12 0 5 28.4006 138.863 1
 -12 0 4 534.432 216.757 1
 -12 0 -3 75.0616 28.9592 2
 -12 0 -3 144.221 79.9733 1
 -12 0 -4 820.678 152.819 1
 -12 0 -4 796.914 74.0215 2
 12 0 -5 15.2863 40.1656 2
 -12 0 -5 17.059 102.961 1
 -12 0 -5 20.2883 38.4876 2
 -12 0 -6 103.656 132.881 1
 12 0 -6 171.086 53.0481 2
 -12 0 -6 116.455 49.0279 2
 12 0 -7 -38.9112 115.583 1
 12 0 -7 35.081 49.0282 2
 -12 0 -7 67.8757 123.096 1
 -12 0 -7 32.7919 47.0351 2
 -12 0 -8 69.7788 52.7288 2
 -12 0 -8 -24.6514 146.469 1
 -13 0 6 -69.2059 198.839 1
 -13 0 -4 12.0698 28.6187 2
 -13 0 -4 -12.2092 73.6887 1
 -13 0 -5 60.7373 34.0222 2
 -13 0 -5 126.653 102.789 1
 -13 0 -6 9.36997 41.5213 2
 -13 0 -6 -37.8918 90.3987 1
 -13 0 -7 301.99 62.008 2
 -13 0 -7 303.442 150.54 1
 -14 0 -5 15.0605 86.5334 1
 -14 0 -5 15.6621 37.1381 2
 0 -1 8 -40.4387 215.73 1
 0 1 8 -42.449 78.9836 2
 0 1 8 -36.2643 228.905 1
 0 -1 8 -28.5851 86.2779 2
 0 1 7 6076.36 360.789 2
 0 -1 7 6055.22 618.932 1
 0 -1 7 5470.65 364.835 2
 0 1 7 5390.19 562.187 1
 0 1 6 18.7553 53.7767 2
 0 -1 6 -62.4441 156.244 1
 0 -1 6 6.83201 63.5461 2
 0 1 6 -105.185 151.086 1
 0 1 5 31146.4 1636.69 2
 0 -1 5 35331.2 1646.61 2
 0 -1 5 34607.3 1892.91 1
 0 1 5 34835.1 1842.44 1
 0 -1 4 -15.4449 53.8321 2
 0 1 4 34.752 121.573 1
 0 -1 4 -21.8845 151.323 1
 0 1 4 -36.8536 45.2081 2
 0 1 3 84296.2 4080.1 2
 0 -1 3 87880.5 4261.59 1
 0 1 3 86196.2 4204.28 1
 0 -1 3 87351.6 4094.93 2
 0 1 2 24.9381 41.6031 1
 0 -1 2 -2.86138 24.8081 2
 0 -1 2 12.3814 64.7179 1
 0 1 2 18.432 18.0275 2
 0 1 -1 129250 6190.91 1
 0 1 -2 10.8953 61.5201 1
 0 -1 -2 7.71054 34.9194 1
 0 1 -2 -5.15686 17.4333 2
 0 -1 -2 46.4122 18.3714 2
 0 1 -3 81754.1 4137.17 2
 0 -1 -3 90157.8 4238.81 1
 0 -1 -3 89973.4 4129.29 2
 0 1 -3 89076.8 4281.1 1
 0 -1 -4 7.24401 33.4666 2
 0 -1 -4 -29.1662 112.197 1
 0 1 -4 35.1436 89.9107 1
 0 1 -4 -16.6182 38.3872 2
 0 -1 -5 28039.4 1580.21 1
 0 -1 -5 29594.3 1438.63 2
 0 -1 -6 -82.5799 163.355 1
 0 -1 -6 -26.0258 53.2732 2
 0 1 -6 -5.72469 65.5036 2
 0 1 -6 46.4984 168.237 1
 0 -1 -7 5646.81 528.181 1
 0 1 -7 6768.76 376.083 2
 0 -1 -7 5839.41 365.479 2
 0 1 -7 7293.2 570.245 1
 0 -1 -8 -27.132 183.082 1
 0 1 -8 -27.3417 64.8238 2
 0 -1 -8 -6.83587 66.4488 2
 0 1 -8 81.8497 188.649 1
 -1 1 8 2022.82 187.412 2
 1 -1 8 1912.98 193.408 2
 1 1 8 2239.85 388.756 1
 1 1 8 1960.79 183.615 2
 1 -1 8 2807.17 456.192 1
 -1 -1 8 1933.39 388.074 1
 -1 1 8 1772.39 363.335 1
 -1 -1 8 1803.24 194.225 2
 -1 -1 7 339.778 100.303 2
 1 1 7 684.182 109.794 2
 -1 -1 7 322.757 257.835 1
 1 1 7 538.494 235.424 1
 -1 1 7 574.1 97.6872 2
 1 -1 7 508.265 249.228 1
 1 -1 7 433.36 105.057 2
 -1 1 7 1036.98 297.11 1
 1 1 6 5134.4 347.879 2
 -1 -1 6 6794.39 587.845 1
 -1 -1 6 5940.34 355.983 2
 -1 1 6 6472.55 352.778 2
 1 -1 6 5171.26 575.87 1
 -1 1 6 5658.62 524.781 1
 1 -1 6 5687.79 356.647 2
 1 1 6 4637.26 512.612 1
 -1 1 5 261.544 142.46 1
 1 1 5 552.873 183.549 1
 1 -1 5 429.021 231.269 1
 -1 -1 5 395.387 187.316 1
 1 1 5 268.917 70.0594 2
 -1 1 5 448.818 77.7145 2
 -1 -1 5 410.833 77.6065 2
 1 -1 5 331.041 68.5232 2
 1 -1 4 5885.3 529.079 1
 1 -1 4 6769.7 381.795 2
 1 1 4 6248.32 372.216 2
 1 1 4 5687.9 500.685 1
 -1 -1 4 7875.05 566.787 1
 -1 -1 4 8102.91 394.561 2
 -1 1 4 6916.26 375.395 2
 -1 -1 3 283.934 54.8085 2
 1 1 3 222.317 42.0488 2
 -1 1 3 113.803 86.0154 1
 -1 -1 3 301.715 117.775 1
 1 -1 3 295.404 147.555 1
 1 -1 3 210.164 48.8902 2
 1 1 3 103.439 86.835 1
 -1 1 3 243.671 45.22 2
 1 1 2 14620.1 791.36 1
 1 -1 2 13494.5 719.998 2
 1 1 2 15695 710.951 2
 -1 1 2 14306.8 706.65 2
 1 -1 2 15091.2 851.346 1
 1 -1 1 1408.47 166.234 1
 -1 1 1 1740.12 120.203 1
 -1 1 1 1428.75 81.3578 2
 -1 1 -1 1511.84 147.346 1
 -1 -1 -1 1424.82 80.0159 2
 -1 -1 -1 1464.79 113.028 1
 1 1 -2 14899.4 733.609 2
 -1 -1 -2 14172.7 727.482 2
 -1 -1 -2 14620.5 795.809 1
 -1 1 -2 16239.3 739.401 2
 1 1 -3 255.15 43.6489 2
 1 1 -3 193.965 86.9948 1
 -1 1 -3 330.654 102.424 1
 1 -1 -3 243.102 82.5271 1
 -1 -1 -3 228.112 38.054 2
 -1 -1 -3 262.157 85.9389 1
 -1 1 -3 350.018 49.8192 2
 1 -1 -3 214.166 38.7757 2
 -1 -1 -4 7739.67 423.784 2
 -1 -1 -4 7071.97 525.126 1
 -1 1 -4 8721.58 435.717 2
 -1 1 -4 8460.47 579.849 1
 1 1 -5 -4.92327 48.5427 2
 -1 -1 -5 160.565 122.152 1
 -1 -1 -5 381.808 61.0203 2
 1 -1 -5 26.3353 41.0992 2
 1 -1 -5 -158.973 106.918 1
 -1 1 -5 310.268 134.485 1
 -1 1 -5 394.248 67.6308 2
 1 1 -5 -60.2878 115.748 1
 1 1 -6 6538.38 549.426 1
 1 -1 -6 7618.19 391.466 2
 1 -1 -6 7022.2 536.864 1
 -1 -1 -6 6254.95 524.935 1
 -1 1 -6 6500.55 547.921 1
 1 1 -6 6883.17 391.103 2
 -1 1 -6 6842.81 390.735 2
 -1 -1 -6 6314.79 381.044 2
 1 -1 -7 421.261 85.6408 2
 -1 -1 -7 656.931 89.5649 2
 1 1 -7 781.626 97.6834 2
 -1 -1 -7 734.361 213.504 1
 -1 1 -7 579.628 96.0616 2
 -1 1 -7 616.831 212.678 1
 1 -1 -7 532.857 207.218 1
 1 1 -7 1088.18 246.265 1
 -1 -1 -8 1915.24 176.929 2
 -1 1 -8 1652.23 315.976 1
 -1 1 -8 2290.41 183.805 2
 -1 -1 -8 2419.43 336.957 1
 1 -1 -8 2285.23 180.254 2
 1 1 -8 2197.22 309.04 1
 1 1 -8 1962.33 177.629 2
 1 -1 -8 2709.1 346.911 1
 2 1 8 1439.83 345.895 1
 -2 -1 8 683.602 293.444 1
 -2 1 8 1120.26 142.596 2
 2 -1 8 1199.13 150.126 2
 -2 -1 8 1174.9 160.189 2
 2 -1 8 1314.03 311.981 1
 2 1 8 1451.38 162.507 2
 -2 1 8 1011.31 281.092 1
 -2 -1 7 17819.1 1238.6 1
 -2 1 7 18734.8 949.078 2
 2 -1 7 18751.6 1284.84 1
 2 1 7 18243.5 950.168 2
 -2 1 7 20576.8 1247.16 1
 2 1 7 17234.4 1191.36 1
 -2 -1 7 18753.2 959.945 2
 2 -1 7 16702.2 954.901 2
 -2 1 6 3071.9 219.419 2
 -2 -1 6 3463.96 443.121 1
 -2 1 6 3058.69 378.816 1
 -2 -1 6 3059.13 225.194 2
 2 1 6 3549.69 232.838 2
 2 -1 6 2762.66 412.491 1
 2 1 6 3514.39 412.575 1
 2 -1 6 2919.47 230.248 2
 -2 -1 5 35610.9 2075.55 2
 -2 -1 5 35095.8 2273.64 1
 2 1 5 52892 2337.44 1
 2 -1 5 46904.4 2366.42 1
 -2 1 5 45808.4 2298.02 1
 2 1 5 47544.3 2086.46 2
 2 -1 5 44415.8 2092.66 2
 -2 -1 4 4998.76 288.616 2
 -2 1 4 4660.42 412.021 1
 -2 1 4 4938.82 275.601 2
 2 1 4 4482.21 278.924 2
 2 -1 4 4688.82 282.802 2
 -2 -1 4 5161.32 445.708 1
 2 -1 4 4962.68 452.545 1
 -2 -1 3 153320 8713.76 1
 2 1 3 179778 8668.15 1
 2 1 3 187191 8542.83 2
 -2 -1 3 178448 8554.2 2
 -2 -1 2 14733.3 760.727 2
 2 -1 2 13809.2 881.172 1
 2 1 2 15344.7 756.269 2
 2 -1 2 15617.9 771.501 2
 -2 -1 2 13715.2 865.996 1
 -2 1 2 16469.9 756.941 2
 -2 1 2 16404.9 833.772 1
 -2 1 1 333881 16057.5 1
 -2 -1 1 369425 16106.7 1
 -2 -1 1 376637 16028.5 2
 -2 1 1 320521 16013.5 2
 2 -1 1 321439 16182.8 1
 -2 -1 -1 308720 14731.6 2
 2 -1 -1 321367 14770.2 1
 2 1 -1 318557 14735.7 2
 -2 -1 -1 299690 14771.8 1
 2 1 -2 13907.1 779.035 1
 -2 1 -3 159926 8656.75 1
 -2 -1 -3 185948 8624.92 1
 -2 1 -3 179939 8524.52 2
 -2 -1 -3 182493 8513.22 2
 2 -1 -4 4547.83 394.298 1
 2 1 -4 5652.16 427.868 1
 2 1 -4 5234.93 286.918 2
 2 -1 -4 4851.13 280.196 2
 -2 1 -5 49920 2488.37 1
 2 1 -5 46648.6 2283.73 2
 -2 1 -5 48663.6 2289.17 2
 2 1 -5 41617.3 2434.35 1
 -2 -1 -6 2882.61 346.727 1
 2 -1 -6 4477.92 402.92 1
 -2 1 -6 3421.22 237.546 2
 -2 -1 -6 3643.21 235.202 2
 -2 1 -6 2578.5 345.809 1
 2 1 -6 3831.19 244.776 2
 2 -1 -6 4059.63 243.584 2
 2 1 -6 4024.28 406.492 1
 2 1 -7 20482.3 1268.24 1
 -2 1 -7 21446.6 1051.12 2
 -2 -1 -7 20319.1 1234.36 1
 2 -1 -7 19482.5 1044.94 2
 -2 -1 -7 22511.7 1051.51 2
 2 1 -7 19608.1 1045.05 2
 2 -1 -7 19038.6 1230.26 1
 -2 1 -8 1294.96 281.305 1
 -2 1 -8 1488.86 143.987 2
 -2 -1 -8 1875.59 291.067 1
 -2 -1 -8 1480.15 144.158 2
 2 -1 -8 1408.61 145.418 2
 2 -1 -8 1799.71 324.068 1
 -3 1 7 2447.03 382.019 1
 -3 1 7 2263.24 192.687 2
 -3 -1 6 5659.11 535.959 1
 -3 -1 6 4642.3 301.007 2
 -3 1 6 4863 462.738 1
 -3 1 5 13047.2 828.727 1
 -3 1 5 14031.5 633.541 2
 -3 1 4 8352.29 593.062 1
 -3 -1 2 22937.3 1134.12 2
 -3 1 2 24208.2 1202.19 1
 -3 1 2 23803.8 1125.46 2
 -3 -1 2 20708.3 1241.93 1
 -3 1 1 28604.1 1371.62 1
 -3 -1 1 25636.5 1413.47 1
 -3 1 1 27987.6 1327.7 2
 -3 -1 -1 25853.4 1245.6 2
 -3 -1 -1 26599.4 1290.35 1
 -3 1 -1 28442 1348.18 1
 -3 -1 -2 24202.9 1265.88 1
 -3 -1 -2 25092 1198.63 2
 -3 1 -3 48595.8 2261.07 2
 -3 -1 -3 44274.8 2347.16 1
 -3 -1 -3 45513.8 2249.92 2
 -3 1 -4 10017.8 523.771 2
 -3 1 -4 9851.33 681.698 1
 -3 -1 -5 12737.2 689.397 2
 -3 1 -5 14196.6 878.312 1
 -3 1 -5 14283.4 700.924 2
 3 -1 -6 6597.45 377.777 2
 3 1 -6 6563.75 529.041 1
 3 -1 -6 5902.67 509.22 1
 3 1 -6 6321.92 368.532 2
 3 1 -7 3211.71 373.357 1
 -3 -1 -7 2998.23 210.815 2
 3 1 -7 3230.33 216.995 2
 3 -1 -7 2991.98 212.149 2
 3 -1 -7 3620.25 377.481 1
 -3 -1 -7 3241.77 373.622 1
 -3 1 -7 2725.67 208.96 2
 -3 1 -7 2234.18 349.267 1
 3 -1 -8 3386.96 393.618 1
 3 1 -8 2821.12 365.166 1
 -3 1 -8 3263.79 224.442 2
 -3 1 -8 3214.87 387.771 1
 3 -1 -8 2976.01 220.804 2
 -3 -1 -8 2709.44 218.75 2
 -3 -1 -8 2712.9 372.418 1
 4 -1 8 1398.4 174.628 2
 -4 1 8 1321.34 153.966 2
 4 1 8 1160.77 322.042 1
 4 1 8 1492.9 163.087 2
 -4 1 8 1203.9 323.65 1
 -4 -1 8 1855.27 404.971 1
 -4 -1 8 1693.02 176.669 2
 4 -1 8 1500.06 388.602 1
 4 1 7 566.035 105.827 2
 4 1 7 632.127 214.839 1
 4 -1 7 716.509 318.062 1
 -4 1 7 471.373 229.141 1
 -4 -1 7 518.756 102.95 2
 4 -1 7 522.302 108.543 2
 -4 1 7 775.713 110.721 2
 -4 -1 7 681.499 249.61 1
 4 -1 6 8514.06 713.003 1
 4 1 6 7362.37 635.678 1
 4 -1 6 8036.49 451.756 2
 -4 1 6 7646.63 431.788 2
 -4 -1 6 6800.95 429.115 2
 4 1 6 7490.26 435.638 2
 4 1 5 3813.52 206.143 2
 4 -1 5 3630.22 421.163 1
 4 -1 5 3970.99 226.166 2
 -4 -1 5 -26.256 209.5 1
 -4 1 5 3767.23 203.553 2
 -4 1 5 3540.41 362.967 1
 -4 -1 5 340.679 145.767 2
 4 1 5 3683.29 391.555 1
 4 -1 4 25776.3 1537.23 1
 4 -1 4 25346.9 1329.48 2
 4 1 4 28008 1316.22 2
 4 1 4 26511 1472.68 1
 4 1 3 2888.13 274.96 1
 4 1 3 2986.98 175.635 2
 4 -1 3 2563.92 322.697 1
 4 -1 3 2460.47 189.913 2
 4 -1 2 29393 1543.88 2
 4 1 2 32315.5 1605.77 1
 4 1 2 32974.7 1518.33 2
 4 -1 2 28041.7 1683 1
 4 1 1 3163.23 162.654 2
 4 1 1 3045.34 199.591 1
 4 1 -1 2879.41 148.598 2
 4 1 -1 2791.35 184.097 1
 4 -1 -2 32242.2 1569.87 2
 4 -1 -2 34803.4 1643.72 1
 4 1 -2 32919.9 1570.36 2
 4 1 -3 2899.93 276.066 1
 4 1 -3 3302.8 191.718 2
 4 -1 -3 3216.47 270.087 1
 4 -1 -4 28525 1397.12 2
 4 1 -4 27890.3 1537.6 1
 4 -1 -4 29475.9 1532.66 1
 4 1 -4 28895.2 1399.99 2
 4 -1 -5 1549.53 217.165 1
 4 -1 -6 8630.02 645.925 1
 4 -1 -6 8919.45 485.591 2
 4 1 -6 9031.88 486.48 2
 4 1 -6 8950.64 656.664 1
 4 1 -7 740.637 207.667 1
 4 -1 -7 693.142 94.8767 2
 4 -1 -7 531.432 205.117 1
 4 1 -7 586.736 87.3153 2
 4 1 -8 1544.52 144.682 2
 4 -1 -8 1407.4 137.972 2
 4 1 -8 1635.9 289.246 1
 4 -1 -8 1452.05 280.383 1
 -5 -1 8 4616.2 600.052 1
 -5 -1 8 6066.33 383.489 2
 5 1 8 5322.29 602.042 1
 5 -1 8 5723.76 642.387 1
 5 -1 8 6296.73 402.194 2
 5 1 8 4901.15 355.837 2
 -5 1 8 5466.18 366.535 2
 -5 1 8 6070.18 613.482 1
 5 1 7 4174.04 293.714 2
 -5 -1 7 5049.74 554.04 1
 -5 -1 7 4494.4 301.943 2
 -5 1 7 4063.7 291.429 2
 -5 1 7 4916.62 514.984 1
 5 -1 7 4656.34 321.321 2
 5 -1 7 5198.6 571.212 1
 5 1 7 3996.79 495.574 1
 -5 1 6 14986.6 756.226 2
 5 1 6 17615 1042.61 1
 -5 1 6 15250.1 982.373 1
 5 -1 6 13166.3 1022.09 1
 -5 -1 6 13409.3 758.476 2
 5 -1 6 12765.8 768.637 2
 5 1 6 15570.2 766.539 2
 -5 1 5 21731.5 1012.77 2
 5 -1 5 18853.4 1269.29 1
 5 -1 5 20571.5 1036.77 2
 5 1 5 21770.4 1019.78 2
 5 1 5 21407.4 1235 1
 -5 1 5 20161.4 1201.81 1
 5 1 4 24976.1 1184.94 2
 5 -1 4 26529.8 1442.72 1
 5 1 4 23271.9 1363 1
 -5 -1 4 21547.7 1175.64 2
 -5 -1 4 24756 1394.58 1
 5 -1 4 25121.7 1201.71 2
 -5 1 3 36071.5 1750.99 2
 -5 1 3 36246.6 1868.17 1
 5 -1 3 34193.9 1968.37 1
 -5 -1 3 33940.4 1908.93 1
 -5 -1 3 35039.4 1761.12 2
 5 -1 3 37210 1783.24 2
 5 1 3 36784.8 1889.16 1
 5 1 3 37922.1 1756.37 2
 5 1 2 44602.3 2223.05 1
 -5 -1 2 43837.6 2137.99 2
 5 1 2 45110.5 2128.94 2
 5 1 1 52107 2457.32 2
 5 1 1 50570.6 2508.38 1
 -5 -1 -1 56712.1 2669.31 2
 -5 -1 -1 57580.5 2707.79 1
 5 1 -1 54227.8 2701.21 1
 5 1 -2 45447.3 2253.48 1
 5 -1 -2 47690.9 2253.96 1
 -5 -1 -2 41754.5 2259.62 1
 -5 1 -2 44222.1 2188.74 2
 -5 1 -2 47912.9 2296.85 1
 5 -1 -2 47633.3 2182.3 2
 5 1 -2 45998.3 2181.48 2
 -5 -1 -2 45154.2 2183.83 2
 -5 1 -3 36036.7 1992.19 1
 5 1 -3 39109.7 1961.43 1
 5 -1 -3 39167 1847.6 2
 5 1 -3 39456.3 1851.45 2
 5 -1 -3 40349.8 1955.67 1
 -5 1 -3 36503.3 1855.01 2
 -5 -1 -4 26248.6 1267.21 2
 -5 1 -4 25509.4 1276.94 2
 -5 1 -4 24505.9 1434.68 1
 -5 -1 -4 27173 1404.86 1
 5 -1 -5 15169.9 1106.72 1
 -5 1 -5 20938.8 1180.24 1
 -5 1 -5 22372.3 1000.15 2
 5 1 -5 19825.3 1161.26 1
 -5 -1 -5 22200.7 1157.67 1
 5 1 -5 21295.4 990.952 2
 5 -1 -5 16110.1 976.66 2
 -5 -1 -5 20976.4 987.867 2
 5 -1 -6 17341.8 1046.08 1
 -5 1 -6 16728.8 1055 1
 -5 -1 -6 16943.9 1037.11 1
 -5 1 -6 16993.9 866.45 2
 5 1 -6 16513.1 1033.33 1
 5 1 -6 17621.2 864.261 2
 -5 -1 -6 15812.8 859.127 2
 5 -1 -6 17141.2 860.847 2
 -5 1 -7 4897.68 292.997 2
 5 -1 -7 4810.51 448.645 1
 5 -1 -7 4100.44 280.142 2
 -5 -1 -7 4904.5 293.08 2
 5 1 -7 4581.42 286.001 2
 -5 -1 -7 4783.71 463.875 1
 -5 1 -7 4261.41 448.501 1
 5 1 -7 4416.75 422.457 1
 -5 1 -8 6564.12 397.192 2
 5 1 -8 6782.16 400.919 2
 5 -1 -8 7359.99 594.336 1
 5 -1 -8 7461.6 405.483 2
 -5 -1 -8 6918.96 592.117 1
 5 1 -8 6450.58 560.063 1
 -5 -1 -8 6672.62 401.938 2
 -5 1 -8 6225.3 566.87 1
 -6 -1 8 1219.34 306.881 1
 6 -1 8 689.08 331.227 1
 6 1 8 846.918 336.705 1
 -6 1 8 962.997 136.893 2
 6 -1 8 926.366 165.849 2
 -6 1 8 848.26 297.891 1
 6 1 8 967.754 138.135 2
 -6 -1 8 963.724 144.036 2
 -6 1 7 932.307 287.997 1
 -6 -1 7 1347.05 327.181 1
 6 -1 7 1279.11 161.652 2
 -6 1 7 1076.71 134.324 2
 6 1 7 1127.32 131.697 2
 6 1 7 784.798 272.964 1
 -6 -1 7 1243.3 147.869 2
 6 -1 7 979.398 343.869 1
 6 -1 6 1295.69 317.833 1
 -6 1 6 813.933 244.952 1
 6 1 6 1636.37 148.039 2
 -6 -1 6 1469.55 151.493 2
 6 1 6 1649.32 306.196 1
 -6 1 6 1274.61 138.649 2
 6 -1 6 1568.09 170.82 2
 -6 -1 6 1524.81 323.477 1
 6 1 5 757.822 234.559 1
 6 -1 5 583.296 109.094 2
 6 1 5 486.717 81.7707 2
 -6 -1 5 242.671 169.348 1
 -6 1 5 608.167 82.181 2
 -6 1 5 285.844 170.76 1
 6 -1 5 461.149 221.258 1
 -6 -1 5 297.117 70.6373 2
 6 1 4 28.6174 49.8707 2
 -6 1 4 34.9335 111.819 1
 6 -1 4 26.5539 174.646 1
 6 1 4 20.2115 131.173 1
 -6 -1 4 22.1006 163.367 1
 -6 -1 4 35.5148 49.6229 2
 -6 1 4 12.6685 41.06 2
 6 -1 4 13.6789 70.7565 2
 -6 -1 3 3169.41 330.294 1
 6 -1 3 3097.86 225.996 2
 6 1 3 3416.77 197.598 2
 6 -1 3 2618.62 363.547 1
 -6 -1 3 2881.91 200.183 2
 -6 1 2 6566.88 377.701 2
 -6 -1 2 7443.07 395.385 2
 6 1 2 8520.15 387.697 2
 6 1 2 8836.15 491.744 1
 -6 1 2 7582.37 458.2 1
 -6 1 1 5493.96 262.564 2
 6 1 1 5015.61 265.802 2
 -6 1 1 5326.46 298.572 1
 6 1 1 4941.04 316.678 1
 -6 -1 -1 5216.43 260.724 2
 -6 1 -1 4960.24 326.604 1
 6 1 -1 5414.15 258.315 2
 -6 1 -1 5143.31 270.342 2
 -6 -1 -2 9270.99 454.583 2
 -6 1 -2 8753.05 459.019 2
 -6 1 -2 8544.63 549.258 1
 -6 -1 -2 9762.88 531.828 1
 6 -1 -2 9961.5 455.69 2
 6 1 -2 8661.74 450.898 2
 6 1 -2 8370.26 510.059 1
 6 -1 -3 3515.57 280.895 1
 -6 1 -3 4033.64 317.546 1
 6 -1 -3 3601.37 201.297 2
 -6 -1 -3 3316.58 288.556 1
 -6 1 -3 3668.5 210.695 2
 -6 -1 -3 3594.49 207.318 2
 -6 1 -4 -34.0158 127.026 1
 6 1 -4 58.3647 95.9706 1
 -6 -1 -4 132.234 111.953 1
 6 1 -4 14.5363 37.8049 2
 -6 -1 -4 55.2761 41.0607 2
 6 -1 -4 10.3025 35.349 2
 6 -1 -4 -14.445 92.4754 1
 -6 1 -4 8.20175 42.4325 2
 6 -1 -5 288.595 124.807 1
 -6 1 -5 656.798 80.9703 2
 -6 1 -5 380.265 159.327 1
 6 -1 -5 502.027 69.6219 2
 -6 -1 -5 697.144 168.543 1
 6 1 -5 581.359 158.555 1
 6 1 -5 587.175 74.8331 2
 -6 -1 -5 641.234 76.3214 2
 -6 1 -6 1537.47 149.243 2
 6 -1 -6 1960.13 145.256 2
 6 -1 -6 1433.22 230.883 1
 -6 -1 -6 1849.3 146.132 2
 -6 -1 -6 1666.01 256.852 1
 6 1 -6 1780.52 250.49 1
 6 1 -6 1908.6 143.019 2
 -6 1 -6 1805.99 278.367 1
 6 -1 -7 1377.48 250.006 1
 6 -1 -7 1467.21 129.115 2
 -6 1 -7 1271.24 261.603 1
 6 1 -7 1220.78 120.604 2
 6 1 -7 1368.66 244.578 1
 -6 1 -7 1177.53 124.092 2
 -6 -1 -7 1558.28 131.49 2
 -6 -1 -7 1491.16 256.857 1
 -6 1 -8 1320.97 130.109 2
 6 1 -8 1472.55 136.801 2
 6 1 -8 1571.14 269.577 1
 6 -1 -8 1185.15 263.803 1
 -6 -1 -8 1144.35 254.016 1
 -6 -1 -8 1376.75 135.123 2
 -6 1 -8 1211.56 233.659 1
 6 -1 -8 1276.22 130.865 2
 7 1 8 939.289 296.503 1
 -7 -1 8 1060.39 302.441 1
 -7 1 8 1032.89 290.821 1
 -7 -1 8 1040.1 146.285 2
 7 -1 8 823.18 327.38 1
 -7 1 8 1015.71 126.819 2
 7 -1 8 912.185 163.103 2
 7 1 8 1254.07 152.29 2
 7 -1 7 21549.3 1141.99 2
 -7 -1 7 22133 1125.47 2
 -7 -1 7 22016.3 1427.55 1
 7 1 7 22159.7 1421.52 1
 7 1 7 20965 1110.07 2
 7 -1 7 19350.9 1420.13 1
 7 -1 6 2375.29 384.902 1
 7 1 6 2862.85 385.917 1
 -7 -1 6 1988.68 181.661 2
 -7 1 6 2654.26 374.279 1
 -7 1 6 2075.15 174.328 2
 -7 -1 6 1707.56 336.953 1
 7 1 6 2063.46 172.805 2
 7 -1 6 2069.85 199.784 2
 7 1 5 31505.5 1744.91 1
 7 -1 5 30518.4 1820.3 1
 -7 1 5 30158.8 1684.75 1
 7 -1 5 31387 1539.45 2
 -7 1 5 29408.6 1492.48 2
 7 1 5 30599.2 1500.73 2
 -7 -1 4 5047.34 478.253 1
 7 -1 4 6104.12 355.549 2
 7 1 4 5870.01 493.559 1
 7 -1 4 5870.42 542.132 1
 -7 1 4 5214.3 312.524 2
 7 1 4 5538.98 322.675 2
 -7 1 4 5878.91 457.38 1
 -7 -1 4 5586.08 328.845 2
 -7 1 3 66571.8 3509.91 1
 -7 1 3 70181.1 3383.57 2
 -7 -1 3 71665.8 3401.67 2
 7 -1 3 69336.8 3666.5 1
 7 1 3 70395.4 3387.52 2
 7 1 3 78260.9 3567.91 1
 -7 -1 3 75689.2 3576.53 1
 -7 -1 2 8989.88 629.668 1
 7 1 2 9134.21 599.542 1
 -7 1 2 10158.4 493.975 2
 -7 1 2 9897.26 571.287 1
 7 1 2 9809.71 502.524 2
 7 1 1 135567 6594.49 1
 -7 1 1 141694 6550.6 1
 -7 1 1 137358 6510.56 2
 -7 1 -1 136733 6457.99 2
 7 1 -2 12323.7 623.365 1
 -7 -1 -2 11006.2 623.871 1
 -7 1 -2 9941.54 560.552 2
 -7 -1 -2 11656.6 556.672 2
 -7 1 -2 10109.9 640.713 1
 7 1 -2 12124.3 555.597 2
 7 1 -3 77725.7 3639.45 2
 -7 1 -3 89196.4 3794.36 1
 7 -1 -3 72823.2 3641.13 2
 -7 1 -3 82345.2 3649.25 2
 -7 -1 -3 74974.2 3641.98 2
 -7 -1 -3 78982.4 3756.89 1
 7 1 -3 80958 3745.23 1
 7 1 -4 6474.34 348.588 2
 7 1 -4 6025.05 449.022 1
 7 -1 -4 6679.61 348.852 2
 7 -1 -4 6765.29 462.474 1
 -7 1 -4 6477.63 358.12 2
 -7 -1 -5 32137.5 1822.11 1
 -7 1 -5 34336.1 1839.13 1
 7 1 -5 33727.4 1661.41 2
 -7 -1 -5 34682.1 1671.46 2
 -7 1 -5 32831.9 1667.12 2
 7 -1 -5 35602.9 1662.94 2
 7 -1 -5 35771.4 1829.45 1
 7 1 -5 33136.2 1805.95 1
 -7 1 -6 2295.58 177.274 2
 7 1 -6 2317.55 170.522 2
 -7 -1 -6 2549.38 319.562 1
 7 -1 -6 2679.28 309.457 1
 -7 -1 -6 2574.98 182.644 2
 7 -1 -6 2599.09 174.147 2
 -7 1 -6 2612.94 310.286 1
 7 1 -6 2302.15 289.738 1
 7 1 -7 25696.3 1253.82 2
 -7 -1 -7 25600.4 1252.79 2
 7 -1 -7 24648.7 1244.32 2
 -7 1 -7 24241.7 1251.26 2
 7 -1 -7 25256.6 1447.95 1
 7 1 -7 24126 1446.34 1
 -7 1 -7 22721.5 1436.83 1
 -7 -1 -7 27047.9 1480.83 1
 -7 1 -8 1465.39 132.761 2
 7 -1 -8 1304.37 126.232 2
 -7 -1 -8 1079.11 248.109 1
 7 1 -8 1362.27 257.862 1
 -7 1 -8 1075.39 230.755 1
 7 1 -8 1299.46 130.368 2
 7 -1 -8 1391.76 244.006 1
 -7 -1 -8 1344.24 132.095 2
 8 1 8 1475.99 342.086 1
 -8 -1 8 1444.92 369.644 1
 -8 1 8 1287.68 145.83 2
 8 -1 8 1727.2 195.009 2
 8 -1 8 1613.33 383.944 1
 -8 -1 8 1526.94 186.768 2
 8 1 8 1380.1 165.215 2
 -8 1 8 2258.13 382.969 1
 -8 1 7 451.264 93.571 2
 -8 1 7 231.467 204.054 1
 8 -1 7 452.328 121.754 2
 -8 -1 7 665.53 288.168 1
 -8 -1 7 426.806 108.334 2
 8 1 7 681.866 113.882 2
 8 -1 7 624.307 292.155 1
 8 1 7 395.511 258.433 1
 -8 1 6 1154.82 266.365 1
 -8 -1 6 1656.99 310.881 1
 -8 -1 6 1400.69 148.822 2
 8 -1 6 1406.73 172.827 2
 -8 1 6 1356.58 134.279 2
 8 1 6 1737.6 317.327 1
 8 -1 6 1019.39 323.613 1
 8 1 6 1307.09 139.089 2
 -8 -1 5 751.278 258.195 1
 -8 1 5 1295.31 232.583 1
 8 -1 5 861.7 300.386 1
 8 1 5 943.998 116.293 2
 -8 -1 5 1015.11 131.655 2
 -8 1 5 1119.78 109.074 2
 8 1 5 568.263 228.779 1
 -8 1 4 1971.92 132.567 2
 8 1 4 1253.44 132.177 2
 -8 -1 4 1632.01 145.3 2
 -8 -1 4 1480.69 262.317 1
 -8 1 4 1806.27 230.692 1
 8 1 4 1573.36 268.674 1
 -8 1 3 4950.02 372.703 1
 -8 -1 3 4659.85 293.897 2
 -8 -1 3 4094.28 411.685 1
 -8 1 3 5158.85 274.508 2
 8 1 2 7426.33 387.214 2
 8 1 2 6346.99 479.423 1
 -8 1 -1 8194.58 401.048 2
 8 1 -2 7366.06 353.067 2
 8 1 -2 7342.16 409.911 1
 -8 -1 -2 6940.23 418.975 1
 -8 1 -2 6615.37 435.291 1
 -8 1 -2 6696.01 360.664 2
 -8 1 -3 4982.04 293.849 2
 -8 -1 -3 5727.72 291.986 2
 8 1 -3 5579.61 289.879 2
 8 1 -3 5388.4 378.835 1
 -8 -1 -3 5536.16 381.583 1
 -8 1 -4 1874.98 234.643 1
 8 1 -4 2059.1 134.607 2
 8 1 -4 2167.24 234.394 1
 -8 1 -4 1964.48 137.896 2
 8 -1 -4 1601.82 208.475 1
 -8 -1 -4 1922.75 134.669 2
 -8 -1 -4 1726.77 218.143 1
 -8 1 -5 1150.06 194.985 1
 8 1 -5 1038.87 103.681 2
 8 -1 -5 1123.46 183.145 1
 -8 -1 -5 1466.05 213.701 1
 -8 -1 -5 1186.78 100.827 2
 -8 1 -5 1009.23 97.1781 2
 8 -1 -5 961.692 90.8147 2
 8 1 -5 969.251 195.386 1
 8 1 -6 1870.26 263.117 1
 -8 1 -6 1718.09 136.746 2
 8 1 -6 1660.15 136.78 2
 -8 1 -6 1899.11 260.102 1
 8 -1 -6 1399.38 128.353 2
 -8 -1 -6 1578.73 240.059 1
 -8 -1 -6 1736.02 136.307 2
 8 -1 -6 1573.85 235.945 1
 -8 1 -7 580.511 85.9124 2
 -8 1 -7 688.312 184.906 1
 -8 -1 -7 539.64 87.7412 2
 8 -1 -7 708.597 88.7253 2
 8 -1 -7 787.957 201.628 1
 -8 -1 -7 405.908 184.233 1
 -8 -1 -8 2123.79 160.1 2
 -8 -1 -8 2233.35 315.392 1
 -8 1 -8 1742.32 274.988 1
 -8 1 -8 1700.28 153.696 2
 9 1 8 407.03 253.825 1
 -9 1 8 638.712 244.46 1
 9 1 8 432.507 114.994 2
 -9 -1 8 367.696 122.278 2
 9 -1 8 483.907 358.125 1
 -9 1 8 301.852 92.3045 2
 -9 -1 8 457.091 270.245 1
 9 1 7 3544.08 274.405 2
 9 1 7 4221.06 499.885 1
 -9 1 6 1385.25 285.585 1
 -9 1 6 1120.08 125.596 2
 -9 -1 5 5277.43 536.959 1
 -9 1 5 4844.5 474.386 1
 -9 1 5 5689.86 334.044 2
 -9 -1 5 5949.68 361.23 2
 -9 -1 4 1902.59 300.304 1
 9 1 4 1771.38 160.902 2
 -9 1 4 2373.12 153.257 2
 9 1 4 1753.47 300.562 1
 -9 1 4 1967.46 255.968 1
 -9 -1 4 1854.44 165.898 2
 9 1 3 3848.67 368.804 1
 9 1 3 3769.07 236.278 2
 -9 -1 3 3657.87 374.304 1
 -9 1 3 3475.64 208.818 2
 -9 1 3 3631.66 309.629 1
 -9 1 2 4904.97 343.242 1
 -9 1 2 5166.14 268.436 2
 -9 1 -1 28514.6 1354.35 2
 -9 -1 -2 5187.95 258.602 2
 -9 1 -2 5025.84 329.89 1
 9 1 -2 5123.23 254.507 2
 -9 1 -2 4643.04 261.754 2
 -9 1 -3 3811.91 215.996 2
 -9 -1 -3 3719.24 212.887 2
 -9 -1 -3 4029.45 300.635 1
 -9 1 -4 2363.07 161.232 2
 -9 -1 -4 2474.57 258.816 1
 -9 -1 -4 2553.21 160.139 2
 -9 -1 -5 9161.69 588.036 1
 -9 1 -5 7928.92 427.805 2
 -9 -1 -5 8251.67 426.612 2
 -9 1 -5 7591.94 566.625 1
 9 1 -5 7358.68 420.115 2
 -9 1 -6 1215.84 121.113 2
 -9 -1 -6 1385.02 238.192 1
 9 1 -6 1269.04 217.895 1
 9 1 -6 1316.68 114.742 2
 9 -1 -6 1135.38 109.368 2
 -9 -1 -6 1457.8 121.569 2
 -9 1 -6 1491.76 236.349 1
 9 -1 -6 1094.49 208.143 1
 -9 1 -7 4244.59 273.768 2
 9 1 -7 4288.45 422.148 1
 9 1 -7 4394.37 273.217 2
 -9 1 -7 4372.69 427.817 1
 9 -1 -7 4590.63 269.738 2
 -9 -1 -7 4470.99 276.52 2
 9 -1 -7 4501.34 412.508 1
 -9 -1 -7 4877.05 440.617 1
 9 -1 -8 560.364 170.643 1
 9 1 -8 580.106 193.661 1
 9 1 -8 406.696 81.1272 2
 9 -1 -8 586.237 83.9624 2
 -10 -1 8 4210.19 328.876 2
 -10 -1 8 3151.85 509.224 1
 10 -1 8 5163.14 673.046 1
 -10 1 8 4150.83 511.886 1
 -10 1 8 4460.9 310.499 2
 10 1 8 4028.36 534.717 1
 10 1 8 4556.62 331.346 2
 -10 1 7 -33.751 197.233 1
 -10 -1 7 -39.6807 87.9177 2
 -10 1 7 7.74742 68.1625 2
 -10 -1 7 150.782 220.284 1
 10 1 7 9.77224 87.8529 2
 10 -1 7 -95.3966 264.433 1
 10 1 7 -75.6042 224.557 1
 -10 1 6 12570.8 723.33 2
 -10 1 6 12939.1 948.166 1
 10 -1 6 10540.8 1043.43 1
 -10 -1 6 13524.1 993.958 1
 10 1 6 12639 977.99 1
 10 1 6 14930.6 761.257 2
 -10 -1 6 14886.4 760.01 2
 -10 -1 5 -29.4935 215.771 1
 10 1 5 206.663 186.4 1
 -10 -1 5 106.842 90.0383 2
 -10 1 5 71.0305 42.1519 2
 10 1 5 122.094 74.2984 2
 -10 1 5 146.044 144.656 1
 -10 -1 4 28860.6 1722.6 1
 10 1 4 31266.4 1731.5 1
 10 1 3 132.271 159.645 1
 -10 1 -2 43093.2 2055.82 2
 -10 1 -2 43667 2123.39 1
 10 1 -3 144.997 32.5723 2
 10 1 -3 177.299 76.7469 1
 10 1 -4 36699.7 1752.29 2
 10 1 -4 34879.8 1863.5 1
 10 -1 -5 40.4297 43.8961 2
 10 1 -5 93.3157 45.3679 2
 10 1 -5 64.6532 119.52 1
 -10 -1 -6 17302.3 804.897 2
 10 1 -6 16725.6 966.979 1
 10 1 -6 15848.1 792.576 2
 10 -1 -6 15148.1 793.367 2
 -10 1 -6 13878.8 940.561 1
 -10 1 -6 14433 793.157 2
 10 -1 -6 13697.1 921.929 1
 -10 -1 -6 18144 1007.51 1
 -10 -1 -7 11.5862 49.0585 2
 -10 -1 -7 -47.5398 131.777 1
 -10 1 -7 -41.0612 49.279 2
 10 -1 -7 33.5931 50.3339 2
 -10 1 -7 -92.2341 136.976 1
 10 1 -7 -5.21101 41.9752 2
 10 -1 -7 -104.25 123.856 1
 10 1 -7 44.1865 126.938 1
 10 -1 -8 5147.1 304.333 2
 10 1 -8 4811.9 454.197 1
 -10 -1 -8 5026.5 304.615 2
 -10 -1 -8 5396.91 481.772 1
 10 1 -8 5109.79 303.752 2
 10 -1 -8 5222.92 462.204 1
 -10 1 -8 4540.12 308.866 2
 -10 1 -8 4673.11 472.89 1
 -11 -1 8 134.066 261.174 1
 -11 1 8 114.809 216.085 1
 -11 1 8 93.7371 77.5514 2
 11 1 8 43.9368 269.312 1
 11 1 8 44.7566 95.5713 2
 -11 1 7 1374.23 314.494 1
 -11 -1 7 1662.07 360.087 1
 11 1 7 1570.94 189 2
 -11 1 7 1759.61 167.123 2
 11 1 7 1583.25 369.305 1
 -11 1 6 119.18 63.3179 2
 -11 1 6 208.296 182.478 1
 11 1 6 213.991 201.443 1
 -11 -1 6 540.908 269.384 1
 11 1 6 101.761 85.6933 2
 -11 1 5 1270.04 235.146 1
 -11 1 5 1284.97 123.609 2
 -11 -1 5 1484.51 300.114 1
 11 1 5 1465.66 290.977 1
 11 1 4 340.098 205.783 1
 -11 1 4 359.37 69.2809 2
 -11 1 4 376.407 159.077 1
 -11 1 3 6984.78 370.517 2
 -11 1 3 6726.99 479.322 1
 -11 1 -2 468.315 41.4768 2
 -11 1 -2 435.309 77.3163 1
 -11 -1 -3 6496.79 353.267 2
 -11 1 -3 7100.52 447.285 1
 -11 1 -3 7051.33 356.962 2
 -11 -1 -4 476.741 126.437 1
 -11 1 -4 170.359 105.961 1
 11 1 -4 375.283 112.168 1
 -11 1 -4 345.278 53.2973 2
 -11 -1 -4 332.596 49.5679 2
 11 1 -4 264.289 47.6797 2
 11 1 -5 1561.65 120.378 2
 -11 -1 -5 1696.73 224.209 1
 11 1 -5 1365.03 203.339 1
 -11 1 -5 1830.33 130.944 2
 -11 -1 -5 1706 127.013 2
 -11 1 -5 1585.48 215.271 1
 11 1 -6 199.629 128.734 1
 -11 -1 -6 139.46 124.252 1
 -11 1 -6 193.553 53.3767 2
 -11 -1 -6 163.114 54.1519 2
 11 1 -6 169.539 50.2894 2
 11 -1 -6 219.044 60.1026 2
 -11 1 -6 270.961 139.152 1
 -11 1 -7 2523.6 308.919 1
 11 1 -7 2476.19 168.914 2
 -11 -1 -7 2308.49 297.069 1
 11 -1 -7 2345.57 169.15 2
 11 1 -7 2396.96 286.232 1
 -11 -1 -7 2072.29 166.381 2
 -11 1 -7 2530.72 179.954 2
 11 -1 -8 21.7842 127.363 1
 -11 -1 -8 42.3072 53.7105 2
 11 1 -8 136.598 128.59 1
 -11 1 -8 120.134 58.1663 2
 11 1 -8 88.3352 50.8261 2
 -11 1 -8 180.496 140.333 1
 11 -1 -8 84.262 52.0554 2
 -11 -1 -8 72.4069 150.204 1
 -12 -1 8 1818.49 405.8 1
 -12 1 8 1750.59 350.848 1
 -12 1 8 2121.49 202.244 2
 12 1 8 1702.05 410.338 1
 -12 1 7 139.25 200.017 1
 -12 1 7 -26.4182 73.3844 2
 12 1 7 -128.409 281.512 1
 -12 -1 7 41.4174 197.621 1
 -12 1 6 2984.66 386.713 1
 -12 1 6 3207.31 234.491 2
 12 1 6 2704.31 451.746 1
 -12 -1 6 3253.7 460.904 1
 -12 1 5 151.61 150.152 1
 -12 1 5 76.0766 58.7058 2
 -12 1 4 7794 606.792 1
 -12 1 4 8236.86 453.172 2
 -12 1 3 29.8373 111.428 1
 -12 1 -2 16683.2 800.835 2
 -12 1 -3 30.8843 75.3096 1
 -12 1 -3 24.8882 26.5803 2
 -12 1 -4 10700.9 539.639 2
 -12 -1 -4 10706.2 636.635 1
 -12 -1 -4 10341.3 535.437 2
 -12 1 -4 10177.6 651.514 1
 -12 -1 -5 112.169 98.2663 1
 -12 1 -5 113.782 43.4235 2
 12 1 -5 42.2966 72.215 1
 -12 -1 -5 34.4569 38.4585 2
 12 1 -5 65.3662 38.4953 2
 -12 1 -5 142.147 107.289 1
 -12 -1 -6 3985.86 248.853 2
 -12 1 -6 4249.95 257.618 2
 12 1 -6 4296.4 253.528 2
 12 1 -6 3581.45 355.746 1
 -12 -1 -6 4182.06 381.123 1
 -12 1 -6 4326.99 399.362 1
 -12 1 -7 69.8689 131.498 1
 -12 1 -7 45.7648 45.3057 2
 -12 -1 -7 20.7872 43.701 2
 12 1 -7 34.5506 45.6471 2
 -12 -1 -7 192.783 146.348 1
 12 1 -7 19.9887 104.495 1
 12 -1 -7 51.9669 49.9378 2
 -12 1 -8 2951.21 345.635 1
 -12 1 -8 2738.64 194.904 2
 -12 -1 -8 2649.39 189.177 2
 12 -1 -8 2643.9 189.671 2
 -12 -1 -8 2617.45 322.764 1
 -13 1 6 -30.4046 183.511 1
 -13 1 6 40.0009 69.3626 2
 -13 1 5 1013.67 236.661 1
 -13 1 5 779.992 104.796 2
 -13 1 4 127.396 139.775 1
 -13 1 -3 2717.74 153.777 2
 -13 1 -3 3009.7 221.08 1
 -13 1 -4 280.298 108.013 1
 -13 1 -4 215.893 41.674 2
 -13 -1 -5 719.242 139.915 1
 -13 1 -5 880.942 88.5389 2
 -13 -1 -5 1131.21 90.4386 2
 -13 1 -5 1069.75 178.935 1
 -13 -1 -6 165.869 118.046 1
 -13 1 -6 118.202 48.0381 2
 -13 -1 -6 54.6329 41.9748 2
 -13 1 -6 20.3809 124.978 1
 -13 -1 -7 1468.45 123.391 2
 -13 1 -7 1653.21 245.336 1
 -13 -1 -7 1467.6 223.627 1
 -13 1 -7 1531.02 130.681 2
 -14 1 -4 6721.57 359.728 2
 -14 1 -4 7636.59 465.176 1
 -14 1 -5 344.799 105.097 1
 -14 1 -5 244.227 47.5599 2
 0 -2 8 7862.78 500.941 2
 0 2 8 8105.33 474.158 2
 0 2 8 7808.59 702.649 1
 0 -2 8 8259.28 810.015 1
 0 2 7 7.0018 59.294 2
 0 -2 7 -116.554 262.161 1
 0 2 7 -88.7563 144.65 1
 0 -2 7 18.9378 98.9841 2
 0 2 6 26303.1 1272.17 2
 0 -2 6 25288.2 1590.22 1
 0 2 6 25291.2 1492.94 1
 0 -2 6 24082.7 1288.47 2
 0 2 5 63.539 106.081 1
 0 -2 5 149.689 221.339 1
 0 -2 5 185.46 79.9408 2
 0 2 5 63.9647 49.9979 2
 0 -2 4 26801.6 1318.04 2
 0 -2 4 24051.7 1517.57 1
 0 2 3 -12.3823 69.9056 1
 0 2 3 -3.00266 26.6111 2
 0 -2 3 5.35015 54.7508 2
 0 -2 3 21.1438 123.559 1
 0 2 2 41943.8 2003.37 2
 0 -2 -2 33691.9 1652.65 1
 0 2 -2 30184.2 1741.94 1
 0 -2 -2 32973.1 1574.45 2
 0 -2 -3 11.9532 78.6155 1
 0 2 -3 140.143 133.474 1
 0 -2 -3 2.90014 23.5649 2
 0 2 -3 -16.753 36.3025 2
 0 -2 -4 28594.4 1429.35 2
 0 -2 -4 25857.8 1554.44 1
 0 2 -4 31036.7 1443.48 2
 0 2 -4 30284.8 1624.91 1
 0 2 -5 57.9684 57.3823 2
 0 -2 -5 -18.7555 126.578 1
 0 -2 -5 46.1729 49.3137 2
 0 2 -5 22.582 138.422 1
 0 2 -6 29197.4 1617.62 1
 0 2 -6 25654.8 1373.36 2
 0 -2 -6 28934.4 1369.15 2
 0 -2 -6 28268.8 1570.29 1
 0 -2 -7 -48.8538 156.37 1
 0 2 -7 19.5865 69.3108 2
 0 -2 -7 11.9949 58.6488 2
 0 2 -7 26.732 182.624 1
 0 -2 -8 9610.72 713.338 1
 0 -2 -8 9530.1 512.756 2
 0 2 -8 10100.2 747.653 1
 0 2 -8 8746.2 513.674 2
 -1 -2 8 653.533 146.218 2
 -1 -2 8 768.422 336.962 1
 1 -2 8 1106.17 163.227 2
 1 2 8 655.626 290.171 1
 -1 2 8 1339.17 302.398 1
 -1 2 8 964.737 129.833 2
 1 -2 8 995.588 319.006 1
 1 2 8 625.016 114.651 2
 -1 -2 7 93.4576 97.3268 2
 1 2 7 296.889 219.517 1
 -1 2 7 154.345 79.3874 2
 1 -2 7 86.8664 98.9098 2
 1 -2 7 77.9617 235.323 1
 -1 2 7 118.029 201.649 1
 -1 -2 7 154.507 257.418 1
 1 2 7 84.153 69.178 2
 1 -2 6 1634.57 328.792 1
 -1 -2 6 1335.07 323.801 1
 1 -2 6 1346.3 149.416 2
 -1 -2 6 1141.9 140.527 2
 1 2 6 1068.43 257.062 1
 -1 2 6 1353.83 128.249 2
 -1 2 6 1832.58 293.358 1
 1 2 6 1077.71 130.731 2
 -1 -2 5 886.969 116.705 2
 -1 2 5 1023.37 99.639 2
 1 2 5 873.489 217.609 1
 1 -2 5 908.438 253.996 1
 -1 -2 5 978.378 246.822 1
 -1 2 5 1013.53 199.878 1
 1 -2 5 791.25 113.244 2
 1 2 5 878.107 97.9031 2
 -1 -2 4 1627.13 295.644 1
 1 2 4 1028.52 100.155 2
 1 -2 4 952.171 257.989 1
 1 2 4 1036.43 198.739 1
 1 -2 4 1304.99 130.339 2
 -1 2 4 1201.11 193.497 1
 -1 -2 4 1357.15 125.889 2
 -1 2 4 1277.96 104.462 2
 -1 -2 3 1741.57 259.405 1
 -1 -2 3 2429.08 170.915 2
 1 -2 3 2248.85 169.059 2
 1 -2 3 1934.57 295.541 1
 1 -2 2 4899.58 459.626 1
 1 2 2 5687.9 292.967 2
 -1 2 2 5676.63 291.937 2
 1 2 2 5064.12 358.004 1
 -1 2 2 5753.61 366.226 1
 1 2 -2 5197.58 272.826 2
 -1 -2 -2 5051.98 254.691 2
 1 -2 -2 4425.78 251.475 2
 -1 -2 -2 4381.39 315.919 1
 1 -2 -2 4916.83 321.129 1
 -1 2 -2 5301.95 278.924 2
 -1 2 -3 2394.44 160.082 2
 -1 -2 -3 1807.99 210.335 1
 1 -2 -3 2484.66 233.04 1
 -1 -2 -3 2330.83 143.529 2
 1 2 -3 1874.22 250.438 1
 1 -2 -3 2390.21 146.912 2
 -1 2 -3 2393.5 267.002 1
 -1 -2 -4 1327.32 107.785 2
 1 -2 -4 1318.28 107.307 2
 -1 2 -4 1203.53 225.314 1
 -1 2 -4 1200.41 117.636 2
 -1 -2 -4 1595.77 211.568 1
 1 2 -4 1564.96 120.5 2
 1 -2 -4 1214.81 193.459 1
 1 2 -4 1195.56 237.772 1
 -1 2 -5 820.001 192.853 1
 1 2 -5 755.389 205.456 1
 1 -2 -5 939.191 93.1975 2
 -1 -2 -5 1111.99 200.425 1
 1 -2 -5 1176.94 208.496 1
 -1 -2 -5 916.466 94.9953 2
 -1 2 -5 754.841 96.6855 2
 1 2 -5 908.096 97.0765 2
 -1 -2 -6 1557.76 130.962 2
 1 -2 -6 1223.91 122.277 2
 -1 2 -6 1351.25 268.978 1
 -1 2 -6 1684.71 147.295 2
 1 2 -6 1517.58 277.361 1
 1 -2 -6 1430.48 256.119 1
 -1 -2 -6 1396.44 253.476 1
 1 2 -6 1455.32 136.458 2
 -1 -2 -7 24.4919 173.516 1
 1 -2 -7 24.3451 160.315 1
 1 2 -7 148.473 71.024 2
 1 2 -7 399.348 186.433 1
 -1 2 -7 112.229 63.8922 2
 -1 -2 -7 228.242 71.8051 2
 1 -2 -7 197.919 70.5496 2
 -1 2 -7 161.196 146.375 1
 -1 -2 -8 757.309 104.176 2
 -1 2 -8 1174.33 124.486 2
 1 2 -8 850.87 239.703 1
 -1 -2 -8 1199.41 263.684 1
 1 -2 -8 817.901 110.773 2
 1 -2 -8 982.089 251.699 1
 1 2 -8 702.191 111.04 2
 -1 2 -8 577.723 201.353 1
 -2 2 8 4356.47 525.794 1
 2 2 8 5083.57 537.44 1
 2 -2 8 4657.07 355.521 2
 -2 -2 8 4129.92 594.497 1
 2 2 8 5198.33 324.971 2
 -2 2 8 4616.3 320.633 2
 2 -2 8 4804.22 633.913 1
 -2 -2 8 4327.52 339.422 2
 2 -2 7 3823.57 524.17 1
 -2 -2 7 3681.82 280.428 2
 -2 -2 7 3967.96 523.394 1
 -2 2 7 3496.61 257.444 2
 2 -2 7 3571.13 284.058 2
 2 2 7 3668.06 446.916 1
 2 2 7 4026.98 260.728 2
 -2 2 7 3742.92 449.136 1
 2 -2 6 7169.44 411.782 2
 2 2 6 6472.79 554.656 1
 -2 -2 6 5184.49 607.065 1
 -2 -2 6 4843.69 384.081 2
 2 -2 6 6844.08 643.755 1
 -2 2 6 7650.89 586.772 1
 2 2 6 7050.32 380.821 2
 -2 2 6 6195.11 372.38 2
 -2 -2 5 6844.6 410.389 2
 2 -2 5 7556.19 647.135 1
 -2 -2 5 5960.06 583.414 1
 2 -2 5 7122.91 422.859 2
 2 2 5 7015.3 394.021 2
 -2 2 5 7005.84 390.991 2
 2 2 5 6869.71 550.835 1
 -2 2 4 7742.38 423.167 2
 -2 -2 4 7749.35 439.768 2
 2 -2 4 8445.58 455.802 2
 2 2 3 23626.2 1139.44 2
 2 2 3 22456.8 1246.17 1
 -2 -2 3 23741.6 1166.28 2
 -2 -2 3 20764.5 1335.31 1
 2 2 2 52113.6 2443.61 1
 -2 2 2 49689.3 2360.78 2
 2 2 1 36522.9 1694.2 2
 2 2 1 32044.2 1739.61 1
 -2 -2 -2 49047.3 2363.38 2
 2 -2 -2 51311.5 2365.33 2
 -2 -2 -2 49631.9 2441.44 1
 2 -2 -2 50741.6 2444.63 1
 -2 2 -2 51855.2 2388.3 2
 2 2 -2 45943.2 2377.73 2
 2 -2 -3 23818.2 1224.2 1
 -2 -2 -3 24335.9 1221.13 1
 -2 2 -3 22785.4 1120.63 2
 -2 -2 -3 22713 1103.75 2
 -2 -2 -4 8114.53 420.41 2
 2 -2 -4 6872.37 417.34 2
 -2 2 -4 8089.04 433.387 2
 2 2 -4 8958.04 433.399 2
 -2 2 -4 7464.1 576.745 1
 2 2 -4 8325.04 583.915 1
 -2 -2 -5 6921.04 538.002 1
 2 2 -5 6443.55 533.12 1
 2 -2 -5 7080.38 382.555 2
 2 2 -5 7188.14 390.941 2
 -2 -2 -5 6559.52 385.559 2
 2 -2 -5 7110.63 530.164 1
 -2 2 -5 7028.11 393.091 2
 -2 2 -5 6927.83 563.493 1
 -2 -2 -6 7836.07 411.485 2
 2 -2 -6 6568.5 402.827 2
 -2 2 -6 7250.7 602.418 1
 2 2 -6 6900.49 409.732 2
 2 -2 -6 6987.58 577.468 1
 -2 2 -6 7474.35 413.6 2
 -2 -2 -7 4151.91 258.495 2
 2 -2 -7 4286.6 255.553 2
 -2 2 -7 3981.24 427.104 1
 -2 -2 -7 5022.66 454.098 1
 2 -2 -7 4327.73 412.791 1
 -2 2 -8 4978.63 317.768 2
 -2 -2 -8 4132.22 465.014 1
 -2 -2 -8 5088.68 313.115 2
 -2 2 -8 4220.65 478.036 1
 -3 2 7 2270.15 356.649 1
 -3 -2 6 3608.21 460.314 1
 -3 2 6 3210.13 222.996 2
 -3 2 6 3181.59 384.853 1
 -3 -2 6 3268.15 243.08 2
 -3 -2 5 19886.8 1368.87 1
 -3 -2 5 22821.1 1146.02 2
 -3 2 4 5752.83 448.686 1
 -3 -2 4 5203.54 340.067 2
 -3 2 4 6172.31 326.01 2
 -3 2 3 96554.3 4570.52 2
 -3 2 3 97753.8 4691.07 1
 -3 -2 3 95055.5 4599.73 2
 -3 2 2 26044.8 1256.62 2
 -3 2 2 26324.3 1338.05 1
 -3 -2 -2 22917.2 1138.62 2
 -3 -2 -2 25000.9 1219.94 1
 -3 2 -2 24753.4 1164.27 2
 -3 2 -2 23330.6 1306.88 1
 -3 2 -3 93464.2 4705.7 2
 -3 -2 -3 105557 4812.31 1
 -3 -2 -3 101075 4690.83 2
 -3 2 -4 5675.3 489.768 1
 -3 2 -4 5695.48 339.139 2
 3 2 -4 6195.93 476.916 1
 3 2 -4 6184.54 334.504 2
 3 2 -5 21740.9 1142.92 2
 -3 2 -5 24025.5 1151.63 2
 -3 2 -5 24156.1 1374.88 1
 3 2 -6 3194.79 373.639 1
 3 -2 -6 3752.71 374.716 1
 -3 2 -6 2978.13 375.543 1
 -3 -2 -6 3209.74 215.601 2
 3 -2 -6 3331.81 219.264 2
 -3 -2 -6 3008.7 349.103 1
 3 2 -6 3255.76 222.424 2
 -3 2 -6 3181.5 221.846 2
 -3 -2 -7 3521.32 387.627 1
 3 -2 -7 3318.81 376.643 1
 -3 -2 -7 3034.49 214.356 2
 3 -2 -7 3002.23 217.879 2
 3 2 -7 3228.64 388.796 1
 -3 2 -7 2870.26 365.628 1
 3 2 -7 3528.45 230.644 2
 -3 2 -7 3190.84 229.808 2
 3 2 -8 2401.18 202.074 2
 -3 -2 -8 2740.17 356.422 1
 3 -2 -8 2656.23 355.646 1
 -3 -2 -8 2765.12 200.579 2
 3 2 -8 2320.16 341.463 1
 -3 2 -8 2767.22 366.177 1
 -3 2 -8 2890.44 208.778 2
 4 -2 8 -44.5438 242.37 1
 -4 -2 8 -85.6135 245.988 1
 4 2 8 50.4177 72.9711 2
 4 2 8 35.762 201.947 1
 -4 2 8 515.018 248.491 1
 -4 -2 8 108.309 107.877 2
 4 -2 8 115.865 118.009 2
 -4 2 8 113.091 76.7327 2
 4 -2 7 1099.67 346.111 1
 -4 -2 7 845.827 280.068 1
 4 -2 7 1185.68 167.444 2
 -4 2 7 1417.21 295.073 1
 4 2 7 1055.24 279.965 1
 4 2 7 1113.78 130.708 2
 -4 2 7 1129.77 128.047 2
 -4 -2 7 1018.63 145.206 2
 4 -2 6 2850.18 235.68 2
 4 -2 6 2306.69 386.763 1
 -4 -2 6 2698.19 403.592 1
 4 2 6 2742.49 351.013 1
 -4 -2 6 2822.13 225.79 2
 -4 2 6 2301.07 332.737 1
 -4 -2 5 3342.78 409.547 1
 4 -2 5 2661.45 418.318 1
 4 2 5 2964.49 204.88 2
 4 2 5 3283.66 353.172 1
 -4 -2 5 3091.07 224.438 2
 -4 -2 4 9635.72 734.811 1
 -4 -2 4 10043.3 551.942 2
 4 2 4 10286.3 672.838 1
 4 2 4 10161.6 528.056 2
 4 2 3 633.196 64.6946 2
 4 2 3 634.781 135.164 1
 4 -2 3 525.997 249.597 1
 4 2 2 6706.08 417.043 1
 4 2 1 10379.6 549.324 1
 4 2 1 10302.1 501.562 2
 4 2 -1 11264.4 562.146 2
 4 2 -2 8165.61 417.825 2
 4 -2 -3 830.2 72.5204 2
 4 -2 -3 1042.12 148.808 1
 4 2 -3 1034.56 85.1679 2
 4 2 -3 919.657 163.357 1
 4 -2 -4 9713.69 499.822 2
 4 -2 -4 9366.01 629.283 1
 4 2 -4 9369.18 656.711 1
 4 2 -4 9649.21 507.956 2
 4 2 -5 3674.32 236.431 2
 4 2 -5 4342.93 389.452 1
 4 -2 -5 4058.54 238.667 2
 4 -2 -5 4241.4 389.702 1
 4 2 -6 2574.19 189.703 2
 4 -2 -6 3188.63 352.442 1
 4 -2 -6 2690.37 189.491 2
 4 2 -6 2353.85 320.599 1
 4 2 -7 1355.92 131.945 2
 4 2 -7 1344.62 258.14 1
 4 -2 -7 1240.95 131.875 2
 4 -2 -7 925.904 237.359 1
 -4 -2 -8 105.973 152.284 1
 4 2 -8 -27.1831 169.17 1
 4 2 -8 169.261 73.0931 2
 -4 -2 -8 57.5167 60.0009 2
 4 -2 -8 85.997 61.9916 2
 4 -2 -8 51.6604 151.012 1
 5 -2 8 9716.92 902.39 1
 -5 -2 8 9671.11 598.069 2
 -5 2 8 9636.4 562.814 2
 5 2 8 9839.26 565.823 2
 -5 -2 8 10559 905.702 1
 5 2 8 9607.98 810.285 1
 -5 2 8 10124.2 814.523 1
 5 -2 8 10571.2 617.93 2
 5 -2 7 2295.96 441.891 1
 -5 2 7 1842.4 164.666 2
 -5 -2 7 1783.64 384.824 1
 5 2 7 2069.41 177.282 2
 5 2 7 1902.67 347.958 1
 -5 2 7 2070.59 323.051 1
 -5 -2 7 1629.85 183.225 2
 5 -2 7 1758.4 200.837 2
 -5 -2 6 31206.9 1525.29 2
 5 2 6 29081.3 1495.74 2
 -5 -2 6 30669 1822.32 1
 5 -2 6 31263.6 1543.78 2
 5 -2 6 26764.7 1810.6 1
 5 2 6 30526.7 1733.4 1
 -5 2 6 29098.1 1713.14 1
 5 -2 5 5803.57 613.153 1
 -5 -2 5 7024.93 417.395 2
 -5 2 5 7105.24 393.165 2
 -5 2 5 7159.47 561.074 1
 -5 -2 5 6595.1 611.977 1
 5 2 4 63008.3 3322.71 1
 -5 -2 4 64397.7 3192.57 2
 5 2 4 67866.4 3166.62 2
 5 2 3 13147.7 743.332 1
 -5 -2 3 11114 793.199 1
 5 2 3 12150.6 615.789 2
 -5 -2 3 12347.8 648.893 2
 -5 2 2 131530 5500.46 2
 -5 2 2 129546 5592.09 1
 5 2 1 39741.4 1902.29 2
 5 2 1 41633.5 1947.67 1
 -5 -2 -2 120362 5497.45 1
 -5 -2 -2 114159 5416 2
 5 2 -2 113281 5421.23 2
 -5 2 -3 14500.6 721.466 2
 -5 -2 -3 12131.5 803.439 1
 -5 -2 -3 13829.1 705.049 2
 5 -2 -3 14889.6 709.145 2
 5 2 -3 13887 830.49 1
 -5 2 -3 14499.9 864.195 1
 5 -2 -3 14028.1 804.465 1
 -5 -2 -4 70976.8 3334.59 2
 5 -2 -4 69383.1 3330.63 2
 -5 2 -4 67063.9 3520.12 1
 -5 -2 -4 68691.2 3470.67 1
 -5 -2 -5 7740.45 520.935 1
 5 -2 -5 8043.05 359.127 2
 -5 -2 -5 7689.44 358.15 2
 5 2 -5 3255.74 411.617 1
 5 -2 -5 7023.71 501.514 1
 5 2 -5 3396.61 326.094 2
 -5 2 -5 7184.36 550.415 1
 -5 2 -5 7111.17 363.773 2
 -5 -2 -6 33128 1795.06 1
 -5 -2 -6 32982.9 1601.23 2
 -5 2 -6 33735.8 1834.14 1
 5 -2 -6 33287.3 1597.03 2
 5 -2 -6 32461 1783.01 1
 5 2 -6 32351.9 1605.66 2
 -5 2 -6 31159.9 1605.87 2
 -5 2 -7 2398.16 174.877 2
 5 2 -7 1896.46 158.343 2
 -5 -2 -7 2372.74 318.666 1
 -5 -2 -7 1853.9 158.536 2
 5 2 -7 1682.5 286.3 1
 5 -2 -7 1945.93 155.585 2
 5 -2 -7 1801.79 277.174 1
 -5 2 -7 1670.8 282.933 1
 5 2 -8 10951.3 582.607 2
 -5 -2 -8 10913 791.979 1
 -5 -2 -8 11135.1 584.684 2
 5 -2 -8 11523.6 581.436 2
 5 -2 -8 12477.6 800.984 1
 -5 2 -8 9605.88 769.976 1
 -5 2 -8 9154.42 574.847 2
 5 2 -8 9521.26 756.202 1
 6 -2 8 189.593 343.228 1
 -6 2 8 308.725 99.1815 2
 -6 -2 8 215.338 294.507 1
 6 2 8 -36.9257 223.239 1
 6 2 8 239.054 87.8579 2
 -6 2 8 628.306 250.162 1
 6 -2 8 193.314 128.915 2
 -6 -2 8 356.314 121.845 2
 -6 -2 7 1836.05 196.108 2
 6 -2 7 1286.39 378.592 1
 -6 -2 7 1757.78 382.411 1
 6 2 7 1849.69 169.871 2
 6 2 7 1943.81 354.354 1
 -6 2 7 1746.27 301.448 1
 6 -2 7 1398.09 194.889 2
 -6 2 7 1981.28 166.968 2
 6 -2 6 1343.84 170.396 2
 6 2 6 1078.83 239.249 1
 6 2 6 1057 122.319 2
 -6 -2 6 1036.56 148.92 2
 -6 2 6 1408.78 127.681 2
 -6 2 6 1154.97 245.407 1
 -6 -2 6 1007.18 294.942 1
 6 -2 5 430.806 271.358 1
 -6 2 5 362.75 69.3981 2
 -6 -2 5 271.704 201.842 1
 -6 2 5 362.162 169.392 1
 -6 -2 5 323.888 92.0366 2
 6 2 5 205.635 153.152 1
 6 2 5 373.244 72.4057 2
 -6 2 4 1247.58 208.313 1
 6 -2 4 1029.97 327.979 1
 6 2 4 1194 107.947 2
 6 2 4 1221.54 214.549 1
 -6 -2 4 1122.5 134.207 2
 -6 -2 4 1463.28 282.476 1
 -6 2 4 1259.37 106.743 2
 -6 2 3 2646.74 165.984 2
 6 2 3 2361.63 247.027 1
 -6 -2 3 2152.04 323.072 1
 6 2 3 2749.06 166.165 2
 6 2 2 46.2053 69.0845 1
 6 2 2 32.1607 26.2624 2
 -6 2 2 125.348 67.3824 1
 -6 2 2 94.7311 27.527 2
 6 2 1 4094.54 289.134 1
 6 2 1 5253.78 255.023 2
 6 2 -2 95.3049 69.1843 1
 -6 2 -2 113.271 117.019 1
 -6 -2 -2 67.6522 62.6482 1
 -6 -2 -2 18.2566 24.6084 2
 -6 2 -2 19.9788 38.2804 2
 6 2 -2 21.8759 23.3684 2
 -6 -2 -3 2692.08 162.955 2
 6 2 -3 2440.5 243.476 1
 -6 2 -3 2687.01 175.553 2
 6 -2 -3 2810.93 163.797 2
 6 2 -3 2754.54 164.904 2
 -6 -2 -4 1426.17 197.25 1
 -6 -2 -4 1626.71 116.302 2
 6 2 -4 1351.54 204.924 1
 6 -2 -4 1649.13 204.587 1
 -6 2 -4 1453.09 229.963 1
 6 2 -4 1437.25 115.528 2
 6 -2 -4 1641.77 114.455 2
 6 2 -5 -94.7206 137.41 1
 6 -2 -5 239.242 147.298 1
 -6 2 -5 338.739 69.8679 2
 -6 -2 -5 368.742 156.42 1
 -6 2 -5 283.065 191.804 1
 6 2 -5 -70.2799 47.0507 2
 -6 -2 -5 289.12 57.5349 2
 6 -2 -5 236.191 59.0813 2
 6 2 -6 1344.06 121.33 2
 6 2 -6 1392.35 248.62 1
 -6 -2 -6 1476.52 243.756 1
 -6 -2 -6 1434.41 122.798 2
 6 -2 -6 1322.07 118.433 2
 -6 2 -6 1410.81 254.353 1
 6 -2 -6 1157.76 218.42 1
 -6 2 -6 1387.44 131.277 2
 -6 2 -7 2212.16 168.501 2
 6 2 -7 2021.24 160.163 2
 6 -2 -7 1932.63 153.453 2
 -6 -2 -7 1769.45 157.31 2
 -6 -2 -7 1488.03 262.217 1
 6 2 -7 1491.2 253.781 1
 6 -2 -7 1813.05 270.796 1
 -6 2 -7 1929.05 294.213 1
 -6 -2 -8 369.326 193.641 1
 -6 2 -8 388.07 201.24 1
 -6 2 -8 322.636 77.2845 2
 6 -2 -8 514.16 196.156 1
 6 2 -8 441.576 81.2772 2
 -6 -2 -8 344.152 76.2402 2
 6 -2 -8 278.298 74.2564 2
 6 2 -8 152.06 151.423 1
 -7 2 8 5265.29 561.074 1
 7 -2 8 5153.96 664.369 1
 -7 -2 8 5590.11 648.78 1
 7 2 8 5101.58 332.699 2
 -7 2 8 4425.43 328.574 2
 -7 -2 8 5555.43 375.763 2
 7 2 8 5152.44 579.838 1
 -7 -2 7 1378.11 355.035 1
 7 2 7 2199.52 345.056 1
 -7 2 7 1560.83 299.844 1
 7 2 7 1795.1 174.965 2
 -7 2 7 2145.87 175.18 2
 -7 -2 7 1598.69 202.889 2
 7 -2 7 2046.31 442.852 1
 7 -2 6 8309.07 828.336 1
 -7 -2 6 9852.7 568.589 2
 -7 2 6 10071.7 737.217 1
 7 2 6 10269.3 766.822 1
 -7 -2 6 8835.09 794.363 1
 7 2 6 9543.32 542.28 2
 -7 2 6 9855.81 534.254 2
 -7 -2 5 582.344 262.714 1
 7 -2 5 2805.28 466.781 1
 -7 -2 5 398.851 158.982 2
 7 2 5 3314.12 201.203 2
 7 2 5 2874.85 335.851 1
 -7 2 5 3223.52 197.379 2
 -7 2 5 3584 354.044 1
 -7 -2 4 30468.8 1449.85 2
 -7 -2 4 29381.4 1673.28 1
 7 2 4 29604 1419.38 2
 7 2 4 30140.2 1594.37 1
 -7 2 4 27771.9 1408.87 2
 -7 2 4 25118.9 1559.45 1
 7 2 3 7897.8 428.959 2
 -7 2 3 8645.76 532.687 1
 7 2 3 7786.77 541.553 1
 -7 2 3 8548.3 427.549 2
 7 2 2 61183.2 2925.48 2
 7 2 2 63189.7 3020.78 1
 7 2 1 11234.8 627.262 1
 -7 2 1 12385.6 637.525 1
 -7 2 1 12623 585.836 2
 7 2 1 11685.1 583.101 2
 7 2 -1 10290.4 494.87 2
 7 2 -2 56128.6 2604.13 2
 7 2 -2 52156.9 2670.03 1
 -7 2 -2 53870.2 2744.11 1
 -7 2 -2 53775.6 2618.42 2
 -7 -2 -3 8150.44 419.626 2
 7 2 -3 7771.79 422.293 2
 -7 -2 -3 9154.8 524.331 1
 -7 2 -3 8687.22 434.598 2
 -7 2 -3 7932.37 553.99 1
 7 2 -4 31502 1585.35 2
 -7 -2 -4 35853.1 1733.53 1
 -7 -2 -4 33818.6 1587.43 2
 7 -2 -4 34383.9 1586.2 2
 7 2 -4 28973.1 1708.45 1
 -7 2 -4 30930.1 1591.64 2
 7 -2 -4 33406.5 1705.95 1
 -7 -2 -5 3924.3 354.847 1
 -7 2 -5 3474.84 364.257 1
 -7 -2 -5 3905.78 229.708 2
 7 -2 -5 3949.22 226.348 2
 7 -2 -5 3832.24 343.145 1
 -7 2 -5 3506.12 233.898 2
 7 2 -6 10299.2 560.809 2
 -7 -2 -6 10909.3 732.542 1
 -7 -2 -6 11184 562.952 2
 7 2 -6 10124.9 717.426 1
 -7 2 -6 8710.51 716.441 1
 7 -2 -6 10996.5 555.941 2
 7 -2 -6 11784.4 727.672 1
 -7 2 -6 9658.2 560.358 2
 -7 2 -7 2110.23 173.796 2
 7 2 -7 2028.96 161.902 2
 -7 -2 -7 2185.66 166.87 2
 7 -2 -7 2233.59 165.208 2
 -7 -2 -7 2446.57 316.132 1
 -7 2 -7 2147.98 300.444 1
 7 -2 -7 2446.28 305.204 1
 7 2 -7 1803.81 270.415 1
 -7 2 -8 7025.36 401.747 2
 7 2 -8 6693.86 393.912 2
 -7 -2 -8 6969.46 594.146 1
 7 -2 -8 6375.41 548.489 1
 -7 -2 -8 7216.06 400.073 2
 7 -2 -8 6365.43 383.061 2
 -7 2 -8 6632.67 588.47 1
 7 2 -8 6182.66 550.386 1
 -8 -2 8 443.826 265.361 1
 8 2 8 683.495 257.989 1
 -8 2 8 1003.1 271.943 1
 -8 -2 8 781.001 148.588 2
 8 2 8 514.25 105.817 2
 -8 2 8 676.289 113.177 2
 8 -2 8 704.411 353.301 1
 -8 -2 7 7221.31 454.687 2
 8 -2 7 6521.33 756.18 1
 -8 -2 7 5607.02 681.613 1
 8 2 7 5250.19 396.42 2
 -8 2 7 8062.94 418.737 2
 8 2 7 6032.81 616.481 1
 -8 2 7 9319.74 683.691 1
 -8 -2 6 423.598 242.966 1
 -8 -2 6 804.614 135.33 2
 8 2 6 415.54 214.487 1
 -8 2 6 707.919 93.2224 2
 8 -2 6 434.421 290.961 1
 8 2 6 446.024 94.1446 2
 -8 2 6 996.739 229.274 1
 8 2 5 15191.8 1007.22 1
 -8 -2 5 14691.3 826.552 2
 -8 -2 5 13539.2 1028.9 1
 8 2 5 15799.3 805.59 2
 -8 2 5 16243.9 798.695 2
 -8 2 5 14182.1 970.744 1
 -8 -2 4 714.601 249.438 1
 8 2 4 606.064 166.677 1
 8 2 4 685.921 82.2859 2
 -8 2 4 568.657 68.3158 2
 -8 2 4 515.167 160.236 1
 -8 2 3 41583.7 2107.64 1
 -8 2 3 40793.3 1986.69 2
 8 2 3 41889.8 1993.6 2
 8 2 3 41726.9 2137.18 1
 -8 2 2 1916.8 112.09 2
 -8 2 2 1846.34 169.758 1
 8 2 2 1971.01 197.483 1
 8 2 2 1679.17 115.43 2
 8 2 1 37734 1818.66 2
 -8 2 1 38824.1 1819.05 2
 -8 2 1 37685.3 1869.28 1
 8 2 1 38687 1871.89 1
 -8 2 -1 40821 1866.46 1
 -8 2 -1 36292.2 1767.16 2
 8 2 -2 2004 113.627 2
 8 2 -3 37119.4 1938.8 2
 -8 -2 -3 44909.7 2051.77 1
 -8 -2 -3 42473.3 1939.62 2
 8 2 -3 38207.3 2034.65 1
 -8 2 -3 41184.1 1950.55 2
 -8 2 -3 43245 2095.25 1
 8 2 -4 700.194 74.1808 2
 -8 -2 -4 963.338 165.645 1
 -8 2 -4 572.915 155.898 1
 -8 -2 -4 697.971 76.1058 2
 8 2 -4 661.727 154.537 1
 8 -2 -4 969.052 81.1838 2
 -8 2 -4 674.698 82.57 2
 -8 -2 -5 17131.8 964.397 1
 -8 2 -5 16551.2 980.771 1
 -8 -2 -5 16103.4 795.197 2
 8 -2 -5 15415 791.523 2
 8 -2 -5 14680.7 914.35 1
 -8 2 -5 15556.3 801.909 2
 -8 2 -6 813.069 95.6593 2
 8 2 -6 742.718 89.344 2
 -8 -2 -6 748.474 92.6449 2
 8 -2 -6 948.343 94.1699 2
 -8 -2 -6 1051.31 218.11 1
 8 2 -6 415.996 151.329 1
 8 -2 -6 750.156 177.091 1
 -8 2 -6 759.102 196.987 1
 -8 2 -7 8139.52 456.259 2
 -8 -2 -7 8724.56 639.738 1
 -8 -2 -7 8671.99 454.346 2
 8 -2 -7 7652.91 442.548 2
 -8 2 -7 7211.41 629.033 1
 8 -2 -7 8181.2 606.922 1
 8 2 -8 955.075 109.787 2
 -8 -2 -8 1067.73 110.639 2
 -8 2 -8 773.331 230.123 1
 -8 2 -8 762.214 107.524 2
 -8 -2 -8 966.873 231.4 1
 8 2 -8 912.046 212.712 1
 -9 -2 8 4175.3 564.569 1
 9 -2 8 5506.84 700.194 1
 -9 2 8 4153 294.028 2
 9 2 8 3339.76 488.452 1
 -9 2 8 4644.02 517.797 1
 9 2 8 4268.61 304.724 2
 9 2 7 69.5284 219.454 1
 -9 -2 7 166.869 277.976 1
 9 2 7 64.702 70.1767 2
 -9 2 6 17231.2 896.811 2
 -9 2 6 19086.3 1146.44 1
 -9 2 5 21.731 133.197 1
 -9 -2 5 271.063 239.798 1
 -9 2 5 25.8271 51.4261 2
 -9 2 4 38856.3 2144.52 1
 -9 2 4 41552.4 1989.87 2
 -9 2 3 223.801 45.0299 2
 9 2 3 246.891 124.582 1
 9 2 3 189.476 49.8975 2
 -9 2 3 269.125 110.695 1
 9 2 2 43947 2119.52 2
 9 2 2 45670 2232.15 1
 -9 2 1 161.248 52.3613 1
 -9 2 1 164.463 23.3488 2
 -9 2 -1 217.718 79.3083 1
 -9 2 -1 152.948 30.4767 2
 -9 2 -2 47324.5 2275.1 2
 -9 2 -2 49178.3 2379.5 1
 -9 2 -3 240.316 48.8551 2
 -9 2 -3 167.589 104.802 1
 -9 -2 -3 225.228 91.9568 1
 -9 -2 -3 206.903 38.0476 2
 -9 2 -4 42243 1969.58 2
 -9 2 -4 38927.6 2116.55 1
 -9 -2 -4 39773.8 1957.51 2
 -9 -2 -4 40804.9 2083.44 1
 9 2 -5 34.2642 100.161 1
 9 2 -5 55.0223 45.7051 2
 -9 -2 -5 81.2275 42.1593 2
 -9 2 -5 53.1504 43.8461 2
 -9 2 -5 19.9333 116.524 1
 -9 -2 -5 103.574 120.808 1
 -9 2 -6 18211.7 974.121 2
 9 2 -6 20577 976.705 2
 -9 -2 -6 19311.3 972.353 2
 -9 -2 -6 20345.7 1150.12 1
 9 -2 -6 19383.1 967.904 2
 -9 2 -6 17346.8 1147.17 1
 9 2 -6 19625.5 1142.61 1
 9 -2 -6 18497 1114.99 1
 9 -2 -7 61.5889 131.434 1
 -9 2 -7 -24.6001 153.052 1
 -9 2 -7 42.2228 52.3156 2
 9 2 -7 82.1041 53.8577 2
 -9 -2 -7 27.4302 46.4959 2
 9 -2 -7 16.0917 51.221 2
 -9 -2 -7 22.7845 137.526 1
 9 2 -7 70.0065 131.756 1
 9 2 -8 4984.68 303.411 2
 9 -2 -8 4828.7 302.554 2
 9 -2 -8 5381.61 473.852 1
 9 2 -8 4732.57 464.513 1
 10 2 8 236.534 197.595 1
 -10 2 8 217.094 200.899 1
 -10 -2 8 47.427 307.993 1
 10 2 8 244.014 93.2268 2
 -10 2 8 237.504 80.0148 2
 -10 2 7 3882.86 456.327 1
 -10 -2 7 3519.75 512.631 1
 -10 2 7 3835.98 265.613 2
 10 2 7 3933.3 478.115 1
 10 2 7 3572.74 267.798 2
 10 2 6 379.561 227.838 1
 -10 -2 6 622.569 303.323 1
 -10 2 6 330.818 196.794 1
 10 2 6 540.617 102.692 2
 -10 2 6 569.951 90.5926 2
 10 2 5 9522.81 528.238 2
 10 2 5 10706 751.119 1
 -10 2 5 9447.49 516.52 2
 -10 2 5 10198.9 702.506 1
 10 2 4 541.353 188.145 1
 10 2 4 540.774 83.1524 2
 10 2 2 376.898 138.889 1
 -10 2 1 20916.1 996.35 2
 -10 2 -1 20752 992.525 2
 -10 2 -1 20604.3 1046.48 1
 -10 2 -2 280.119 91.5971 1
 -10 2 -2 440.189 43.4835 2
 10 2 -3 9928 569.134 1
 -10 2 -3 8424.84 585.883 1
 10 2 -3 10055.1 485.07 2
 -10 2 -3 9293.93 494.172 2
 10 2 -4 715.041 137.108 1
 10 2 -4 749.004 73.9564 2
 10 2 -5 10759.9 561.465 2
 10 2 -5 10917.2 709.851 1
 10 2 -6 538.557 162.439 1
 -10 2 -6 415.285 166.619 1
 -10 -2 -6 642.659 75.5368 2
 -10 2 -6 494.828 76.3162 2
 10 2 -6 401.522 64.8175 2
 10 -2 -6 472.034 71.5104 2
 10 2 -7 3598.01 401.981 1
 -10 2 -7 3785.43 265.426 2
 10 2 -7 4282.01 270.739 2
 10 -2 -7 4755.05 271.854 2
 -10 -2 -7 4344.32 414.212 1
 -10 -2 -7 4430.84 271.464 2
 10 -2 -8 155.592 136.432 1
 10 2 -8 74.9217 138.649 1
 -10 2 -8 130.593 64.7503 2
 10 2 -8 138.22 59.5731 2
 -10 -2 -8 155.941 59.2451 2
 -10 2 -8 275.317 158.154 1
 10 -2 -8 185.496 61.6691 2
 -10 -2 -8 240.168 168.19 1
 11 2 8 229.611 95.4459 2
 11 2 8 121.113 228.046 1
 -11 2 8 126.777 67.3094 2
 -11 -2 8 205.899 320.322 1
 -11 2 8 36.8207 188.557 1
 11 2 7 36.805 207.799 1
 11 2 7 9.40106 82.1343 2
 -11 2 7 32.4559 158.702 1
 -11 -2 7 -47.3367 242.222 1
 -11 2 7 80.638 65.0115 2
 11 2 6 98.2412 191.49 1
 -11 2 6 28.266 138.371 1
 11 2 6 225.514 78.5 2
 -11 2 6 98.0273 55.7708 2
 11 2 5 28.3486 160.107 1
 -11 2 5 140.604 156.202 1
 11 2 5 86.8801 70.5146 2
 -11 2 5 98.2662 48.9352 2
 11 2 4 261.441 160.618 1
 -11 2 4 254.871 132.029 1
 11 2 4 191.69 72.204 2
 -11 2 4 176.124 53.9741 2
 -11 2 3 211.423 107.072 1
 -11 2 3 249.473 46.6738 2
 11 2 3 240.175 146.856 1
 -11 2 2 873.516 114.151 1
 -11 2 2 743.494 60.0542 2
 -11 2 -1 1117.5 63.5907 2
 -11 2 -1 1198.57 91.588 1
 -11 2 -2 1011.65 72.887 2
 -11 2 -2 1232.56 131.332 1
 -11 2 -3 212.802 43.5239 2
 11 2 -3 337.546 38.6904 2
 -11 2 -3 229.628 93.9141 1
 11 2 -3 192.242 72.7295 1
 -11 2 -4 233.294 119.86 1
 -11 2 -4 117.353 42.1579 2
 11 2 -4 139.065 36.5199 2
 -11 -2 -4 186.186 42.9918 2
 11 2 -4 84.817 77.8748 1
 -11 -2 -5 32.574 99.8969 1
 -11 2 -5 92.7604 129.852 1
 -11 2 -5 95.5073 47.4511 2
 11 2 -5 83.555 41.5028 2
 11 2 -5 79.8659 102.325 1
 -11 -2 -5 73.9213 42.8796 2
 -11 2 -6 230.262 55.4586 2
 -11 2 -6 271.596 137.706 1
 11 2 -6 118.219 105.502 1
 -11 -2 -6 229.462 119.308 1
 11 2 -6 198.37 54.4587 2
 -11 -2 -6 155.947 49.0488 2
 -11 -2 -7 150.847 150.852 1
 -11 2 -7 89.9091 53.1953 2
 11 2 -7 174.166 120.802 1
 11 2 -7 147.238 51.977 2
 -11 -2 -7 112.233 54.1232 2
 -11 2 -7 68.3737 143.948 1
 11 -2 -7 74.7453 52.1459 2
 -11 -2 -8 23.4681 122.995 1
 -11 2 -8 159.179 66.4791 2
 11 2 -8 169.556 56.645 2
 -11 -2 -8 200.075 59.3901 2
 11 2 -8 191.683 140.309 1
 11 -2 -8 249.159 66.6219 2
 -11 2 -8 154.652 143.18 1
 12 2 8 -84.0239 228.562 1
 -12 2 8 74.5956 214.303 1
 -12 2 8 53.4373 77.2172 2
 12 2 8 21.7975 91.5771 2
 -12 2 7 10288.2 842.476 1
 -12 2 7 11001.2 610.825 2
 12 2 7 9488.72 860.768 1
 12 2 7 11192.7 636.991 2
 -12 2 6 -28.6377 161.684 1
 12 2 6 8.90348 73.598 2
 -12 2 6 59.4548 59.4097 2
 12 2 6 -34.4117 187.214 1
 -12 2 5 12815.6 667.319 2
 -12 2 5 12624 854.243 1
 12 2 5 12850.3 929.715 1
 -12 2 4 167.171 120.661 1
 -12 2 4 109.737 43.2524 2
 12 2 4 106.16 167.602 1
 -12 2 3 27171.5 1406.19 1
 -12 2 3 26131.8 1278.61 2
 -12 2 2 75.4372 70.1094 1
 -12 2 2 145.39 31.687 2
 -12 2 -2 235.428 30.5732 2
 -12 2 -2 184.186 63.7151 1
 -12 2 -3 29120.7 1420.31 2
 -12 2 -3 30733.8 1519.91 1
 -12 2 -4 175.936 43.2693 2
 -12 2 -4 215.982 97.5825 1
 12 2 -4 159.644 79.1919 1
 12 2 -4 205.615 39.7031 2
 -12 2 -5 14328.1 747.821 2
 12 2 -5 14952.1 740.308 2
 -12 -2 -5 14756.5 744.848 2
 12 2 -5 16078.2 874.931 1
 -12 2 -5 14046.6 886.025 1
 -12 2 -6 100.917 47.3385 2
 12 2 -6 47.1977 40.0252 2
 -12 -2 -6 43.9203 48.3804 2
 -12 2 -6 240.208 128.177 1
 -12 -2 -6 -18.0889 102.168 1
 12 2 -6 106.186 110.142 1
 -12 2 -7 12344.7 665.237 2
 12 2 -7 12707.4 656.987 2
 -12 -2 -7 13097.7 663.083 2
 12 2 -7 11412.5 800.361 1
 -12 2 -7 11957.2 833.957 1
 -12 -2 -7 12275.7 820.709 1
 -12 -2 -8 68.9971 136.622 1
 -12 2 -8 6.49991 51.4306 2
 -12 -2 -8 -5.67996 54.8763 2
 -12 2 -8 25.8623 135.177 1
 -13 2 6 320.137 210.829 1
 -13 2 6 197.145 83.56 2
 13 2 6 297.92 217.845 1
 -13 2 5 313.713 174.689 1
 -13 2 5 86.4376 53.8181 2
 -13 2 4 130.743 122.858 1
 -13 2 4 36.5891 41.7402 2
 -13 2 3 249.053 101.519 1
 -13 2 3 340.515 52.1722 2
 -13 2 -2 191.704 23.0524 2
 -13 2 -2 238.409 51.6831 1
 -13 2 -3 338.468 43.9268 2
 -13 2 -3 531.247 97.6921 1
 -13 2 -4 74.1033 37.2465 2
 -13 2 -4 71.7364 86.6614 1
 -13 2 -5 184.498 48.2748 2
 13 2 -5 153.486 36.6363 2
 -13 -2 -5 136.672 46.179 2
 -13 2 -5 160.771 117.716 1
 -13 2 -6 362.828 67.7085 2
 -13 -2 -6 376.704 59.8749 2
 -13 2 -6 333.97 140.163 1
 -13 2 -7 -5.74498 44.6239 2
 -13 -2 -7 20.6273 45.371 2
 -13 2 -7 46.6761 119.415 1
 -13 -2 -7 -80.6629 117.844 1
 -14 2 -4 107.118 84.2177 1
 -14 2 -4 274.827 42.9821 2
 -14 2 -5 2960.8 296.931 1
 -14 2 -5 3133.63 193.964 2
 0 -3 8 -45.5951 222.926 1
 0 3 8 -7.75507 74.0072 2
 0 3 8 -32.7684 181.665 1
 0 -3 8 -12.0006 107.125 2
 0 -3 7 15919.2 1363.3 1
 0 3 7 22293 1338.76 1
 0 -3 7 18299.9 1111.35 2
 0 3 7 23141.8 1085.44 2
 0 -3 6 -76.085 229.601 1
 0 3 6 -17.5595 46.313 2
 0 3 6 -24.9993 164.419 1
 0 -3 6 89.1183 104.585 2
 0 3 5 110534 5446.85 1
 0 -3 5 109363 5588.45 1
 0 3 4 -16.5664 118.582 1
 0 3 4 28.4234 44.8516 2
 0 -3 4 61.2571 240.141 1
 0 -3 4 79.4699 75.8595 2
 0 3 3 234823 11069.9 2
 0 -3 3 240453 11396.6 1
 0 3 3 228571 11193.7 1
 0 3 2 38.6517 42.508 1
 0 3 2 2.31561 15.0299 2
 0 -3 -2 -4.66931 24.0222 2
 0 3 -3 234767 10780.6 2
 0 -3 -3 211312 10856.4 1
 0 3 -4 -23.2618 142.58 1
 0 -3 -4 37.8023 43.6547 2
 0 3 -4 33.5681 54.7305 2
 0 -3 -4 15.0982 101.891 1
 0 -3 -5 127682 6237.02 1
 0 -3 -5 127565 6064.23 2
 0 3 -6 134.753 162.658 1
 0 3 -6 37.7362 65.0605 2
 0 -3 -6 -66.1993 164.802 1
 0 -3 -6 -5.16575 46.7693 2
 0 3 -7 21910.9 1410.4 1
 0 -3 -7 23058.6 1378.99 1
 0 -3 -7 23255 1172.12 2
 0 3 -7 23926.6 1189.96 2
 0 3 -8 -7.29334 66.9726 2
 0 -3 -8 92.4427 66.7662 2
 0 3 -8 -59.3637 167.586 1
 0 -3 -8 26.1285 184.927 1
 1 -3 8 4807.34 375.845 2
 -1 -3 8 4990.87 372.937 2
 -1 -3 8 4491.04 611.175 1
 1 3 8 5595.18 338.429 2
 1 3 8 5782.64 558.264 1
 -1 3 8 5597.86 560.968 1
 -1 3 8 4810.09 328.075 2
 1 -3 7 715.13 341.294 1
 -1 -3 7 669.904 299.107 1
 1 -3 7 912.68 161.753 2
 -1 -3 7 926.328 157.423 2
 1 3 7 816.643 115.997 2
 -1 3 7 936.42 115.455 2
 1 3 7 665.08 204.06 1
 -1 3 7 493.327 207.083 1
 1 3 6 27928.7 1612.71 1
 -1 3 6 27314.2 1584.62 1
 1 -3 6 27106.1 1419.7 2
 1 3 6 31283.1 1383.62 2
 -1 -3 6 20638.7 1634.53 1
 -1 -3 6 23187.4 1404.66 2
 1 -3 6 28252 1736.29 1
 -1 3 6 28448.6 1376.97 2
 -1 -3 5 1816.72 385.64 1
 1 3 5 2669.01 313.354 1
 1 -3 5 2958.43 237.335 2
 1 -3 5 3006.45 440.465 1
 -1 3 5 2926.5 327.729 1
 -1 3 5 2911.22 195.063 2
 -1 -3 5 2525.14 221.304 2
 -1 -3 4 52568 2565.76 2
 1 -3 4 52121.2 2852.28 1
 -1 -3 4 51788.3 2831.25 1
 1 3 3 7912.81 398.759 2
 -1 3 3 7185.74 400.37 2
 1 3 3 8216.95 510.423 1
 1 -3 3 6699.98 661.678 1
 -1 -3 3 8238.41 657.042 1
 1 3 2 94442.1 4408.78 2
 -1 3 2 90895.4 4407.07 2
 -1 3 2 96114.9 4504.32 1
 -1 -3 -3 6994.71 366.134 2
 1 -3 -3 6779.45 368.332 2
 -1 -3 -3 6528.81 456.712 1
 1 3 -3 6664.07 560.063 1
 -1 3 -3 7858.82 399.706 2
 1 -3 -3 7121.04 473.861 1
 -1 -3 -4 55277.5 2657.07 2
 -1 -3 -4 56056.5 2798.37 1
 1 -3 -5 3261.87 196.514 2
 1 -3 -5 3156.48 325.252 1
 -1 3 -5 2717.83 206.008 2
 1 3 -5 3012.67 210.246 2
 -1 3 -5 2658.09 344.858 1
 1 3 -5 3117.19 355.159 1
 -1 -3 -6 30732.5 1649.24 1
 -1 -3 -6 31991.5 1444.47 2
 1 -3 -6 29818.8 1435.97 2
 1 -3 -6 29934.2 1629.14 1
 -1 3 -6 28184.8 1447.89 2
 1 3 -6 25397.6 1444.45 2
 -1 3 -6 30965.3 1706.87 1
 -1 3 -7 587.92 106.475 2
 1 3 -7 665.687 109.229 2
 -1 -3 -7 1018.46 105.908 2
 1 -3 -7 960.492 104.278 2
 -1 3 -7 689.794 252.183 1
 1 3 -7 960.63 251.646 1
 -1 -3 -7 1161.78 250.481 1
 1 -3 -7 812.585 210.825 1
 -1 -3 -8 5613.37 335.017 2
 1 -3 -8 5222.49 332.134 2
 -1 -3 -8 5672.51 506.388 1
 -1 3 -8 5276 525.13 1
 1 3 -8 6957.06 576.011 1
 1 -3 -8 5011.85 494.846 1
 -1 3 -8 5347.06 345.522 2
 1 3 -8 5859.35 348.735 2
 2 -3 8 378.89 342.944 1
 -2 -3 8 588.343 313.178 1
 2 -3 8 171.486 130.636 2
 -2 -3 8 238.236 135.082 2
 2 3 8 329.156 202.128 1
 -2 3 8 32.6983 215.42 1
 2 3 8 336.451 89.6234 2
 -2 3 8 225.455 81.3913 2
 -2 -3 7 46074.7 2426.95 2
 2 -3 7 48464.3 2437.99 2
 2 -3 7 44944.4 2756.9 1
 -2 -3 7 43032.4 2737.53 1
 2 3 7 49991.3 2392.38 2
 -2 3 7 51334.5 2389.64 2
 2 3 7 48624.2 2645.36 1
 -2 3 7 46317.3 2627.76 1
 2 -3 6 618.875 309.892 1
 -2 -3 6 413.392 235.209 1
 2 3 6 604.272 199.07 1
 2 3 6 481.943 84.091 2
 -2 3 6 820.847 203.743 1
 2 -3 6 604.896 140.309 2
 -2 -3 6 508.674 113.41 2
 -2 3 6 581.79 88.6343 2
 2 -3 5 129694 6090.39 2
 -2 -3 5 133820 6089.86 2
 -2 -3 5 114206 6348.14 1
 2 3 5 119980 6227.84 1
 2 3 5 123691 6035.89 2
 -2 3 5 127967 6038.43 2
 -2 -3 4 239.859 221.778 1
 2 3 4 67.1466 114.976 1
 -2 -3 4 140.036 84.6432 2
 -2 3 4 182.36 117.616 1
 2 3 4 205.656 53.1221 2
 -2 3 4 160.793 51.2335 2
 2 -3 4 33.2493 207.013 1
 2 3 3 337668 15817.9 2
 -2 3 3 325189 15822.2 2
 2 3 3 345030 15941 1
 -2 3 3 323459 15943.3 1
 -2 3 2 2917.77 169.736 2
 -2 3 2 3152.39 245.325 1
 2 3 -2 3944.61 248.291 2
 -2 -3 -3 340776 15656.2 2
 2 -3 -3 316423 15658.6 2
 2 3 -3 341170 15674.4 2
 -2 -3 -3 326148 15773.5 1
 2 -3 -4 148.047 120.506 1
 -2 -3 -4 15.2592 92.3713 1
 -2 3 -4 95.3804 166.979 1
 -2 -3 -4 180.032 48.3787 2
 2 -3 -4 138.345 46.8987 2
 2 3 -4 86.8121 146.621 1
 -2 3 -4 171.007 64.1832 2
 2 3 -4 140.173 59.0518 2
 -2 -3 -5 142404 6419.48 1
 -2 -3 -5 135906 6217.71 2
 2 -3 -5 121349 6215.28 2
 -2 3 -5 135457 6235.24 2
 2 -3 -5 140706 6400.2 1
 2 3 -5 127323 6232.04 2
 -2 3 -5 118596 6459.56 1
 2 3 -5 138331 6482.4 1
 2 -3 -6 629.429 190.364 1
 2 3 -6 652.968 208.258 1
 -2 3 -6 671.614 94.1172 2
 -2 -3 -6 397.271 154.757 1
 -2 -3 -6 403.451 75.5063 2
 2 -3 -6 525.323 79.5292 2
 -2 3 -6 651.383 253.749 1
 2 3 -6 696.814 95.9675 2
 -2 -3 -7 49547.2 2658.96 1
 -2 -3 -7 48635.9 2432.92 2
 2 -3 -7 50150 2431.01 2
 2 -3 -7 48548 2635.52 1
 -2 3 -7 48993.8 2689.46 1
 -2 3 -7 52584.1 2450.05 2
 -2 3 -8 293.075 86.5529 2
 -2 -3 -8 242.377 73.1192 2
 2 -3 -8 260.021 79.6194 2
 -2 -3 -8 339.741 172.341 1
 -2 3 -8 328.162 186.021 1
 2 -3 -8 333.191 205.019 1
 -3 3 7 2324.22 189.83 2
 -3 3 7 2697.27 367.205 1
 -3 3 6 17574.4 1054.99 1
 -3 3 6 15905.3 829.645 2
 -3 -3 5 2773.77 237.206 2
 -3 3 5 2967.73 328.204 1
 -3 -3 5 2717.22 396.825 1
 -3 3 5 3143.97 204.47 2
 -3 -3 4 24370.1 1217.63 2
 -3 -3 4 24115.5 1488.83 1
 -3 3 3 4962.12 276.774 2
 -3 -3 3 5362.23 528.017 1
 -3 3 3 4979.64 379.5 1
 -3 3 2 107662 5101.24 2
 -3 3 -3 4551.41 276.53 2
 -3 3 -3 4726.63 432.479 1
 -3 -3 -4 20449.9 1048.25 2
 -3 -3 -4 21169.1 1183.03 1
 -3 3 -4 21908.3 1075.11 2
 3 3 -4 22405 1068.28 2
 3 3 -4 19558.9 1240.4 1
 -3 3 -4 21248.7 1275.52 1
 -3 -3 -5 2665.04 315.391 1
 -3 -3 -5 2977.3 195.143 2
 -3 3 -5 2954.84 206.035 2
 3 3 -5 2948.07 206.038 2
 -3 3 -5 2608.8 363.764 1
 3 3 -5 2786.75 354.059 1
 3 3 -6 16011.8 1124.18 1
 -3 -3 -6 17677.3 1105.24 1
 -3 -3 -6 19633.3 922.768 2
 -3 3 -6 19511.8 935.312 2
 3 3 -6 15331.3 922.535 2
 -3 3 -6 20369.1 1192.57 1
 -3 3 -7 2577.03 362.712 1
 -3 -3 -7 2714.8 345.824 1
 -3 -3 -7 2732.87 192.983 2
 3 3 -7 2135.76 338.727 1
 3 -3 -7 2816.51 192.406 2
 3 -3 -7 2867.23 342.266 1
 -3 3 -7 2314.48 193.374 2
 3 3 -7 2456.67 194.444 2
 3 -3 -8 999999 3002.36 2
 3 -3 -8 987812 5725.82 1
 -4 -3 8 138.982 324.116 1
 4 3 8 136.211 214.941 1
 -4 3 8 98.1873 218.07 1
 -4 -3 8 12.0216 119.633 2
 4 3 8 -40.2894 76.4126 2
 -4 3 8 7.74551 67.1356 2
 4 -3 8 250.957 334.419 1
 4 -3 7 2747.65 492.307 1
 -4 -3 7 1615.24 376.342 1
 4 3 7 2299.38 182.262 2
 -4 -3 7 1973.13 216.633 2
 4 3 7 2910.08 371.067 1
 -4 3 7 2018.18 324.703 1
 -4 3 7 2216.83 180.205 2
 4 3 6 42.1711 56.0559 2
 -4 -3 6 74.7134 191.151 1
 -4 3 6 58.0434 65.8482 2
 -4 3 6 24.9786 122.136 1
 -4 -3 6 -68.8313 100.638 2
 4 3 6 76.4501 158.543 1
 4 -3 6 252.139 332.51 1
 4 3 5 8342.61 620.214 1
 -4 -3 5 8115.26 492.732 2
 4 3 5 8299.43 451.6 2
 4 -3 5 8960.36 824.047 1
 4 3 4 340.83 58.8143 2
 4 3 4 335.352 122.374 1
 4 -3 4 410.268 261.425 1
 -4 -3 4 156.058 208.568 1
 4 3 3 5807.17 313.388 2
 4 3 2 814.029 66.6402 2
 4 3 2 720.523 119.857 1
 4 3 -2 1041.8 179.54 1
 4 3 -3 6439.07 355.32 2
 4 -3 -4 424.603 140.12 1
 4 -3 -4 379.374 60.5019 2
 4 3 -4 692.25 175.031 1
 4 3 -4 405.414 66.7758 2
 4 -3 -5 8693.65 469.858 2
 4 -3 -5 8912.58 608.809 1
 4 3 -5 9119.14 485.287 2
 4 3 -5 9331.12 669.147 1
 4 -3 -6 20.3741 139.205 1
 4 3 -6 29.7879 63.6012 2
 4 3 -6 123.455 168.694 1
 4 -3 -6 53.8832 49.9049 2
 4 3 -7 1802.17 312.476 1
 -4 -3 -7 2670.37 319.194 1
 -4 -3 -7 2704.62 180.224 2
 4 -3 -7 1973.13 165.946 2
 4 -3 -7 2161.16 296.437 1
 4 3 -7 2234.37 182.533 2
 4 -3 -8 24.8114 169.502 1
 4 3 -8 28.4921 169.253 1
 4 3 -8 35.107 67.0049 2
 -4 -3 -8 6.13118 57.0285 2
 4 -3 -8 -23.8632 63.3322 2
 -4 -3 -8 207.951 166.401 1
 -5 -3 8 12892.4 827.382 2
 5 3 8 15636.1 1069.21 1
 5 3 8 15049.4 794.385 2
 5 -3 8 15792.9 1251 1
 -5 -3 8 12655.5 1121.92 1
 -5 3 8 14967.3 1055.89 1
 -5 3 8 15168.5 788.9 2
 -5 3 7 447.927 92.2543 2
 -5 -3 7 297.974 287.828 1
 5 3 7 325.662 171.096 1
 -5 -3 7 319.484 129.003 2
 5 3 7 387.107 83.9645 2
 5 -3 7 332.296 340.253 1
 -5 3 7 346.806 190.967 1
 -5 3 6 53897.2 2663.79 2
 5 -3 6 50647.7 3089.61 1
 -5 -3 6 52928.1 2711.74 2
 -5 -3 6 50914.9 3031.84 1
 5 3 6 59721.1 2676.87 2
 5 3 6 53939.4 2895.95 1
 -5 3 6 51902 2880 1
 -5 -3 5 280.026 243.312 1
 5 3 5 559.445 185.347 1
 -5 3 5 439.786 72.7077 2
 -5 3 5 559.371 171.61 1
 -5 -3 5 606.806 116.948 2
 5 -3 5 405.013 306.571 1
 5 3 5 612.404 80.7087 2
 -5 3 4 118205 5365.3 2
 5 3 4 102912 5503.31 1
 -5 3 4 110083 5518.18 1
 -5 -3 4 112819 5709.98 1
 5 3 4 110617 5360.82 2
 5 3 3 509.464 59.7784 2
 -5 3 3 504.257 59.3863 2
 -5 3 3 603.716 121.122 1
 5 3 3 567.79 123.207 1
 5 3 2 199822 9427.65 2
 -5 3 2 199242 9433.47 2
 -5 3 2 194868 9532.41 1
 5 3 2 203629 9515.67 1
 5 3 1 6145.61 306.351 2
 5 3 1 6000.16 357.086 1
 5 3 -2 203825 9642.35 2
 -5 3 -3 659.793 196.23 1
 -5 -3 -3 601.104 63.2015 2
 5 3 -3 463.941 147.783 1
 5 -3 -3 624.938 67.7799 2
 5 3 -3 667.151 73.463 2
 -5 -3 -3 614.411 134.154 1
 -5 -3 -4 115448 5546.56 2
 5 -3 -4 119132 5547.7 2
 -5 -3 -4 120015 5691.49 1
 -5 3 -4 111874 5569.13 2
 -5 3 -4 103876 5786.67 1
 5 3 -4 120336 5560.83 2
 5 3 -4 122893 5744.84 1
 5 -3 -4 115562 5674.39 1
 -5 3 -5 669.571 91.8835 2
 5 3 -5 483.614 77.7952 2
 5 3 -5 645.79 185.664 1
 -5 -3 -5 576.078 73.3082 2
 5 -3 -5 525.468 73.0706 2
 5 -3 -5 415.72 151.37 1
 -5 -3 -5 1033.09 180.269 1
 -5 3 -5 585.181 219.281 1
 5 3 -6 54359.2 2828.17 1
 -5 -3 -6 57454.7 2593.32 2
 -5 -3 -6 56257.4 2796.56 1
 5 -3 -6 48442.7 2582.89 2
 -5 3 -6 55729.8 2606.39 2
 5 3 -6 52964.1 2600.73 2
 -5 3 -6 57907.5 2875.36 1
 5 3 -7 531.346 87.5039 2
 5 -3 -7 808.509 215.526 1
 -5 3 -7 371.836 83.4914 2
 -5 3 -7 421.545 197.932 1
 -5 -3 -7 453.496 78.9196 2
 5 -3 -7 541.356 78.801 2
 -5 -3 -7 450.978 190.873 1
 5 3 -7 491.878 200.475 1
 -5 3 -8 16941.7 855.576 2
 5 3 -8 15815.5 850.86 2
 -5 -3 -8 17307.5 845.979 2
 5 -3 -8 15523.4 835.795 2
 -5 -3 -8 17996.9 1074.3 1
 -5 3 -8 14622.4 1068.3 1
 5 3 -8 12338.5 1033.76 1
 5 -3 -8 15367.4 1030.46 1
 -6 -3 8 334.072 283.52 1
 6 3 8 -34.9428 204.224 1
 -6 3 8 33.278 200.874 1
 6 -3 8 156.098 309.109 1
 6 3 8 90.7225 83.081 2
 -6 3 8 47.2733 68.8887 2
 -6 -3 7 1137 380.271 1
 6 3 7 1318.08 281.22 1
 6 3 7 1595.68 152.478 2
 -6 -3 7 1113.82 174.821 2
 -6 3 7 1675.08 148.24 2
 -6 3 7 2180.77 323.129 1
 6 -3 7 1265.14 398.637 1
 -6 -3 6 1307.12 347.694 1
 -6 3 6 1331.02 268.22 1
 -6 3 6 1153.96 119.591 2
 6 3 6 1113.01 250.014 1
 6 -3 6 1218.69 442.257 1
 6 3 5 1061.55 106.732 2
 -6 3 5 981.372 211.541 1
 6 3 5 1211.75 225.979 1
 -6 -3 5 1443.27 330.555 1
 6 3 4 5433.63 449.332 1
 -6 -3 4 4894.68 571.929 1
 6 3 4 5783.26 320.806 2
 -6 3 3 5779.49 411.116 1
 6 3 3 5521.77 414.351 1
 6 3 3 5817.08 312.144 2
 6 3 2 6702.21 346.084 2
 6 3 2 7128.2 426.778 1
 6 3 1 5790.12 291.85 2
 -6 3 -2 6999.84 343.486 2
 -6 3 -2 7656.3 505.974 1
 -6 -3 -3 6293.58 318.896 2
 -6 3 -3 5449.17 341.675 2
 6 3 -3 5920.17 445.896 1
 -6 3 -3 6885.21 521.096 1
 6 3 -3 6041.27 327.078 2
 -6 -3 -3 5275 396.28 1
 -6 -3 -4 6469.69 343.66 2
 6 -3 -4 6328.79 347.47 2
 -6 -3 -4 5542.5 444.377 1
 -6 3 -4 6461.31 363.621 2
 -6 3 -4 6170.69 511.147 1
 6 3 -4 6520.75 488.76 1
 6 3 -5 1110.92 103.925 2
 -6 -3 -5 1182.67 103.797 2
 6 -3 -5 1106.03 106.2 2
 6 3 -5 1192.09 228.028 1
 -6 3 -5 1256.88 118.954 2
 -6 -3 -5 1211.84 204.037 1
 -6 3 -5 1149.68 236.312 1
 6 -3 -5 1017.28 185.176 1
 -6 3 -6 1689.16 273.381 1
 -6 -3 -6 1518.84 126.994 2
 6 -3 -6 1489.27 125.917 2
 -6 -3 -6 1414.76 238.771 1
 6 3 -6 1331.7 244.929 1
 -6 3 -6 1399.83 132.547 2
 6 -3 -6 1582.34 242.213 1
 6 3 -6 1429.89 132.513 2
 6 3 -7 1663.93 151.187 2
 6 3 -7 1629.46 276.846 1
 6 -3 -7 1870.28 144.266 2
 -6 3 -7 1847.78 292.115 1
 6 -3 -7 1595.62 257.61 1
 -6 -3 -7 1093.67 235.027 1
 -6 3 -7 1633.97 149.808 2
 -6 3 -8 92.7109 60.5143 2
 6 3 -8 134.966 138.171 1
 6 3 -8 33.1087 56.648 2
 -6 -3 -8 75.2515 63.2347 2
 6 -3 -8 115.669 58.0105 2
 6 -3 -8 -24.1211 117.996 1
 -6 -3 -8 50.0897 164.762 1
 -6 3 -8 115.43 171.466 1
 7 3 8 3582.37 274.748 2
 -7 3 8 4163.4 276.102 2
 7 3 8 3591.33 479.284 1
 -7 3 8 4086.51 475.854 1
 7 -3 8 3412.35 611.839 1
 -7 -3 8 3420.89 571.479 1
 7 3 7 623.705 226.69 1
 7 3 7 554.907 99.3686 2
 -7 3 7 351.69 203.788 1
 -7 3 7 381.204 85.4411 2
 -7 3 6 3998.22 256.013 2
 -7 3 6 3714.62 408.583 1
 7 3 6 3907.12 259.337 2
 -7 -3 6 4532.32 600.896 1
 -7 3 5 2085.5 304.649 1
 -7 3 5 2776.45 188.031 2
 -7 -3 5 3019.99 449.798 1
 7 3 5 2835.7 192.6 2
 7 3 5 2571.45 320.349 1
 -7 3 4 10341.6 678.171 1
 7 3 4 10509 540.157 2
 7 3 4 10951.5 698.81 1
 -7 3 4 10042.7 536.052 2
 7 3 3 8102.59 518.434 1
 -7 3 3 8148.73 402.038 2
 -7 3 3 8025.6 507.54 1
 7 3 3 7104.29 396.586 2
 -7 3 2 26462.8 1394.56 1
 -7 3 2 27067.8 1301.06 2
 7 3 1 4894.11 249.289 2
 7 3 1 5212.18 295.958 1
 7 3 -1 4588.41 239.984 2
 7 3 -1 4938.97 309.013 1
 7 3 -2 30731.4 1473.82 2
 7 3 -2 30320 1564.16 1
 -7 -3 -3 7025.94 385.141 2
 -7 3 -3 8011.04 409.457 2
 -7 3 -3 8463.92 574.093 1
 7 3 -3 7315.7 496.582 1
 7 3 -4 10516.3 677.833 1
 -7 -3 -4 10223 530.423 2
 -7 -3 -4 10878.4 655.573 1
 7 -3 -4 11152.3 538.962 2
 -7 3 -4 9456.9 545.283 2
 -7 3 -4 9490.46 705.204 1
 7 3 -4 10508.7 539.598 2
 7 3 -5 2491.61 301.503 1
 -7 -3 -5 3122.3 192.395 2
 7 -3 -5 3178.71 195.665 2
 -7 -3 -5 3247.91 316.368 1
 -7 3 -5 2727.37 199.417 2
 -7 3 -5 3051.41 346.998 1
 7 3 -5 2824.24 195.894 2
 7 3 -6 4417.71 268.533 2
 7 -3 -6 4998.2 404.432 1
 -7 3 -6 4490.71 437.128 1
 -7 -3 -6 3300.11 248.523 2
 7 -3 -6 4702.28 263.4 2
 -7 -3 -6 3554.43 378.097 1
 -7 3 -6 4509.52 276.623 2
 7 3 -7 342.231 206.534 1
 -7 3 -7 496.045 86.0495 2
 7 3 -7 403.205 86.0631 2
 7 -3 -7 438.019 159.996 1
 -7 -3 -7 440.805 79.1196 2
 7 -3 -7 541.111 88.8045 2
 -7 3 -7 483.275 201.718 1
 -7 -3 -7 593.618 197.617 1
 -7 3 -8 4273.4 287.376 2
 7 3 -8 4704.01 287.057 2
 -7 -3 -8 4303.72 280.603 2
 7 -3 -8 4578.43 281.818 2
 -7 -3 -8 4032.95 428.757 1
 -7 3 -8 3064.76 422.868 1
 7 3 -8 4213.85 437.896 1
 7 -3 -8 4446.94 440.498 1
 -8 -3 8 -49.3804 307.204 1
 8 3 8 -36.3356 193.839 1
 8 3 8 -25.3536 80.6563 2
 -8 3 8 -68.1032 195.648 1
 -8 3 8 71.7769 67.5469 2
 8 3 7 1687.04 333.833 1
 -8 3 7 2458.15 340.705 1
 8 3 7 2002.77 183.248 2
 -8 3 7 2379.89 181.141 2
 -8 -3 7 2551.74 477.749 1
 -8 3 6 6.20734 50.0034 2
 8 3 6 -55.1017 161.001 1
 -8 3 6 -25.2381 147.486 1
 8 3 6 -26.1543 59.6064 2
 -8 -3 6 -83.2206 280.777 1
 8 3 5 5057.65 297.887 2
 -8 3 5 4826.37 438.306 1
 8 3 5 5663.13 483.957 1
 -8 3 5 4714.67 287.334 2
 -8 3 4 52.9046 43.7417 2
 -8 3 4 67.4992 109.556 1
 8 3 4 72.8432 122.92 1
 8 3 4 77.9281 50.2679 2
 -8 3 3 11435.5 601.75 2
 8 3 3 12647.8 607.744 2
 8 3 3 11753.2 718.648 1
 8 3 2 151.361 79.1299 1
 8 3 2 159.221 31.9626 2
 -8 3 2 137.594 33.2307 2
 -8 3 2 59.2595 71.0224 1
 8 3 1 5478.82 318.228 1
 8 3 1 5421.17 271.437 2
 8 3 -1 6935.94 343.515 2
 8 3 -1 7486.57 388.89 1
 8 3 -2 224.943 79.8534 1
 8 3 -2 169.34 31.9661 2
 -8 3 -2 211.249 128.794 1
 -8 3 -2 116.585 44.2672 2
 8 3 -3 11720.5 724.961 1
 -8 -3 -3 13051.7 631.372 2
 -8 3 -3 12615.4 800.106 1
 -8 3 -3 11993.5 645.01 2
 8 3 -3 12720.1 629.386 2
 -8 3 -4 73.8189 49.7146 2
 8 3 -4 82.3561 41.5304 2
 -8 -3 -4 85.4617 100.893 1
 -8 -3 -4 99.9508 43.2928 2
 8 3 -4 122.786 102.351 1
 -8 3 -4 180.823 130.458 1
 8 3 -5 4911.76 301.677 2
 -8 -3 -5 5673.5 301.96 2
 8 3 -5 4865.49 423.75 1
 8 -3 -5 5405.64 306.047 2
 -8 -3 -5 5324.27 430.959 1
 -8 3 -5 5343.58 312.966 2
 -8 3 -5 6246.92 497.431 1
 -8 3 -6 17.8049 52.9855 2
 -8 -3 -6 79.5207 118.098 1
 8 3 -6 21.2941 128.521 1
 8 3 -6 56.8161 50.5142 2
 -8 3 -6 -49.0542 150.328 1
 -8 -3 -6 -14.2946 48.769 2
 8 -3 -6 14.9528 51.2903 2
 8 -3 -7 2964.63 320.055 1
 -8 -3 -7 2284.41 174.963 2
 -8 3 -7 2299.15 324.933 1
 8 -3 -7 2525.67 178.615 2
 -8 -3 -7 2554.22 311.501 1
 -8 3 -7 2543.96 189.755 2
 -8 3 -8 -111.601 154.675 1
 -8 -3 -8 -48.3702 141.332 1
 -8 3 -8 13.7516 60.0469 2
 8 3 -8 -18.3613 49.7309 2
 -8 -3 -8 5.796 55.3101 2
 8 3 -8 124.058 129.685 1
 9 3 8 1038.54 269.051 1
 -9 3 8 723.149 244.869 1
 9 3 8 865.631 123.342 2
 -9 3 8 963.954 121.476 2
 9 3 7 33.0449 172.759 1
 9 3 7 80.0625 71.6901 2
 -9 -3 7 143.836 315.353 1
 -9 3 6 3045.71 212.008 2
 -9 3 6 3168.5 373.651 1
 -9 3 5 297.684 63.4177 2
 -9 3 5 299.136 161.806 1
 -9 3 4 4603 410.876 1
 -9 3 4 5197.79 291.455 2
 -9 3 3 463.26 125.532 1
 -9 3 3 559.744 61.6956 2
 -9 3 2 4937.61 263.041 2
 -9 3 2 4902.21 334.376 1
 9 3 2 5071.54 265.919 2
 9 3 2 5122.65 349.469 1
 9 3 1 101.493 55.1632 1
 9 3 1 158.45 24.6727 2
 -9 3 -3 591.06 141.92 1
 -9 3 -3 605.216 71.1475 2
 -9 -3 -4 5096.6 287.789 2
 -9 3 -4 5197.43 300.041 2
 -9 3 -4 5902.29 458.179 1
 -9 -3 -5 169.043 117.069 1
 -9 3 -5 229.621 58.2364 2
 9 3 -5 17.5954 90.2718 1
 -9 3 -5 282.478 148.59 1
 9 3 -5 -17.5337 38.8428 2
 -9 -3 -5 306.357 58.6837 2
 9 3 -6 2788.49 204.888 2
 -9 3 -6 3059.38 357.245 1
 -9 -3 -6 3378.12 207.34 2
 9 -3 -6 3358.64 211.445 2
 9 3 -6 2935.91 329.423 1
 -9 -3 -6 2997.14 326.018 1
 -9 3 -6 3024.45 216.072 2
 -9 3 -7 51.4367 122.755 1
 -9 3 -7 120.535 62.4854 2
 9 3 -7 38.6442 50.0823 2
 9 -3 -7 65.9723 59.9041 2
 9 3 -7 22.2089 116.126 1
 9 3 -8 1146.82 115.835 2
 9 -3 -8 873.884 109.962 2
 9 3 -8 812.206 193.481 1
 10 3 8 833.238 260.641 1
 -10 3 8 704.229 245.482 1
 10 3 8 767.44 122.99 2
 -10 3 8 574.424 102.049 2
 10 3 7 135.812 195.22 1
 -10 3 7 183.096 175.489 1
 10 3 7 172.286 72.2603 2
 -10 3 7 144.847 63.2157 2
 10 3 6 1151.78 262.406 1
 -10 3 6 1177.25 241.872 1
 10 3 6 982.053 116.798 2
 -10 3 6 1455.2 126.962 2
 10 3 5 503.273 191.685 1
 -10 3 5 620.136 82.1179 2
 -10 3 5 451.701 169.163 1
 10 3 5 491.508 82.3616 2
 10 3 4 867.494 192.991 1
 10 3 4 762.18 87.4135 2
 10 3 3 426.924 140.911 1
 10 3 3 479.583 63.213 2
 10 3 2 1945.51 125.354 2
 10 3 2 2507.69 220.328 1
 -10 3 1 532.386 43.9925 2
 -10 3 1 580.653 84.3594 1
 -10 3 -1 474.92 119.258 1
 -10 3 -1 489.343 50.0781 2
 -10 3 -2 2303.93 143.695 2
 10 3 -3 578.699 55.9437 2
 10 3 -3 566.311 107.72 1
 -10 3 -3 668.899 71.2084 2
 -10 3 -3 522.655 142.995 1
 10 3 -4 809.948 78.247 2
 10 3 -4 697.816 135.429 1
 10 3 -5 745.03 76.3624 2
 -10 -3 -5 634.07 79.0437 2
 -10 -3 -5 648.19 164.597 1
 10 3 -5 874.711 163.624 1
 10 3 -6 1372.33 120.088 2
 -10 -3 -6 1488.15 230.644 1
 -10 -3 -6 1526.66 128.621 2
 10 3 -6 1829.74 238.566 1
 -10 3 -7 100.668 139.689 1
 -10 3 -7 104.743 57.7115 2
 10 3 -7 242.923 59.5806 2
 -10 -3 -7 74.6587 57.5847 2
 10 -3 -7 142.687 58.9472 2
 -10 -3 -7 259.119 159.759 1
 10 3 -7 23.1174 128.341 1
 -10 3 -8 748.759 97.3671 2
 10 3 -8 913.685 98.6268 2
 -10 3 -8 873.289 226.948 1
 -10 -3 -8 695.288 94.1436 2
 10 -3 -8 692.425 91.3269 2
 -10 -3 -8 868.577 203.546 1
 10 3 -8 658.096 192.402 1
 11 3 8 38.5153 213.528 1
 -11 3 8 141.801 155.951 1
 -11 3 8 46.8496 62.9098 2
 11 3 8 -18.8696 79.2719 2
 11 3 7 454.864 208.567 1
 -11 3 7 593.6 233.968 1
 11 3 7 398.709 92.4412 2
 -11 3 7 321.779 74.8011 2
 11 3 6 153.879 197.053 1
 -11 3 6 -53.1619 152.775 1
 11 3 6 152.188 70.5582 2
 -11 3 6 44.1575 50.5278 2
 11 3 5 446.989 185.128 1
 -11 3 5 172.268 123.336 1
 11 3 5 525.552 88.2439 2
 -11 3 5 414.605 66.5512 2
 11 3 4 172.846 146.181 1
 -11 3 4 224.109 136.822 1
 11 3 4 150.637 52.7553 2
 -11 3 4 295.768 54.3776 2
 11 3 3 1151.57 192.186 1
 11 3 3 856.716 88.2499 2
 -11 3 3 1015.61 81.1968 2
 -11 3 3 998.992 157.009 1
 -11 3 2 232.705 35.586 2
 -11 3 2 196.921 79.3234 1
 11 3 2 228.314 134.964 1
 -11 3 1 1260.77 75.1836 2
 -11 3 1 1259.55 116.832 1
 -11 3 0 475.629 84.3125 1
 -11 3 -1 1254.1 82.481 2
 -11 3 -1 1535.32 144.274 1
 -11 3 -2 260.753 44.7251 2
 -11 3 -2 313.649 100.044 1
 -11 3 -3 1249.13 175.164 1
 11 3 -3 994.395 138.801 1
 11 3 -3 1015.14 73.7956 2
 -11 3 -3 972.28 83.5607 2
 11 3 -4 375.418 114.255 1
 -11 3 -4 173.768 46.9688 2
 11 3 -4 193.64 42.5945 2
 -11 3 -4 154.467 131.084 1
 -11 3 -5 652.834 79.2104 2
 11 3 -5 558.338 71.6102 2
 -11 -3 -5 609.457 73.3806 2
 11 3 -5 596.047 146.329 1
 -11 3 -5 778.054 172.664 1
 -11 3 -6 90.3232 115.596 1
 -11 3 -6 93.9135 56.9515 2
 11 3 -6 96.6556 48.774 2
 -11 -3 -6 47.8082 44.0231 2
 -11 -3 -6 92.6879 110.177 1
 11 3 -6 39.4263 113.319 1
 -11 -3 -7 392.117 155.006 1
 11 3 -7 246.101 133.916 1
 -11 3 -7 317.161 148.161 1
 -11 3 -7 334.974 71.8185 2
 11 3 -7 380.282 64.0961 2
 -11 -3 -7 334.332 68.599 2
 11 3 -8 73.4708 125.317 1
 -11 3 -8 31.2262 48.5262 2
 -11 3 -8 51.0629 141.549 1
 11 3 -8 64.9869 53.1282 2
 -11 -3 -8 -12.0845 54.7169 2
 -11 -3 -8 -22.402 130.918 1
 12 3 8 79.1956 211.335 1
 -12 3 8 251.427 195.508 1
 12 3 8 192.651 92.0178 2
 -12 3 8 91.2957 64.1752 2
 12 3 7 179.909 224.045 1
 -12 3 7 286.187 198.047 1
 12 3 7 155.95 82.4252 2
 -12 3 7 231.128 75.3145 2
 12 3 6 191.204 173.442 1
 12 3 6 103.634 69.2882 2
 -12 3 6 302.246 180.786 1
 -12 3 6 96.1025 58.6287 2
 12 3 5 -137.179 178.108 1
 -12 3 5 22.4932 122.448 1
 12 3 5 83.2807 62.5482 2
 -12 3 5 112.895 52.755 2
 12 3 4 -45.4439 137.136 1
 -12 3 4 35.1377 110.894 1
 12 3 4 5.85187 56.8817 2
 -12 3 4 8.31289 41.8372 2
 -12 3 3 59.4322 37.2138 2
 -12 3 3 12.5011 82.2661 1
 12 3 3 181.786 143.864 1
 -12 3 2 172.987 72.4153 1
 -12 3 2 124.098 27.8209 2
 -12 3 -1 115.742 57.3929 1
 -12 3 -1 513.845 39.5491 2
 -12 3 -2 72.0142 26.9973 2
 -12 3 -2 153.896 76.1385 1
 -12 3 -3 59.224 35.2229 2
 12 3 -3 16.0697 20.6529 2
 -12 3 -3 50.5791 91.5105 1
 12 3 -3 6.84463 46.2071 1
 -12 3 -4 23.7693 35.8697 2
 12 3 -4 8.56213 27.2427 2
 12 3 -4 23.074 76.8724 1
 -12 3 -4 -32.129 96.9576 1
 -12 3 -5 95.7069 117.427 1
 -12 3 -5 65.4586 48.3756 2
 12 3 -5 248.209 117.145 1
 12 3 -5 123.64 41.2759 2
 -12 3 -6 388.742 156.689 1
 -12 3 -6 206.489 53.8947 2
 12 3 -6 482.826 144.683 1
 12 3 -6 258.808 59.6355 2
 -12 -3 -6 227.473 59.0604 2
 -12 3 -7 236.073 62.1386 2
 12 3 -7 287.322 149.43 1
 -12 3 -7 233.087 140.987 1
 12 3 -7 160.439 57.0816 2
 -12 -3 -7 188.897 60.5664 2
 -12 -3 -8 281.562 64.7479 2
 -12 -3 -8 222.948 143.317 1
 13 3 6 167.273 174.992 1
 -13 3 6 27.6781 153.593 1
 13 3 6 69.4078 71.4234 2
 -13 3 6 193.789 62.6768 2
 -13 3 5 92.0144 129.901 1
 -13 3 5 55.7323 44.3418 2
 13 3 5 147.71 169.759 1
 -13 3 4 54.1713 120.551 1
 -13 3 4 165.656 50.8291 2
 13 3 4 250.392 171.226 1
 -13 3 3 367.851 110.965 1
 -13 3 3 119.353 36.3201 2
 -13 3 2 51.3183 54.4255 1
 -13 3 2 72.2144 23.2433 2
 -13 3 -2 198.625 66.7086 1
 -13 3 -2 128.399 26.3515 2
 -13 3 -3 250.228 92.3151 1
 -13 3 -3 239.586 42.5061 2
 -13 3 -4 135.075 94.8926 1
 -13 3 -4 115.708 41.1779 2
 13 3 -5 111.804 83.4005 1
 -13 3 -5 90.2901 92.7411 1
 -13 3 -5 183.19 48.7992 2
 -13 3 -6 160.658 52.4113 2
 -13 3 -6 20.1797 98.9153 1
 -13 3 -7 68.6411 48.1167 2
 -13 -3 -7 42.9105 49.2901 2
 -13 3 -7 -45.6212 121.71 1
 -14 3 4 568.483 149.059 1
 -14 3 4 687.424 78.1314 2
 -14 3 -3 619.111 58.5958 2
 -14 3 -3 655.32 110.982 1
 -14 3 -4 900.469 79.396 2
 -14 3 -4 851.191 150.316 1
 -14 3 -5 586.379 69.1342 2
 -14 3 -5 474.882 141.807 1
 0 4 8 18009.1 935.596 2
 0 4 8 17649.3 1206.4 1
 0 4 7 -6.66366 57.3208 2
 0 4 7 -28.6818 146.758 1
 0 -4 7 -48.5292 335.551 1
 0 4 6 67516.9 3498.53 1
 0 4 6 69988.5 3277.11 2
 0 4 5 -20.7304 132.706 1
 0 4 5 10.2239 43.9738 2
 0 -4 5 41.5141 242.598 1
 0 4 4 175552 8321.41 2
 0 4 3 -14.8054 85.0688 1
 0 4 3 -17.8488 30.4804 2
 0 -4 -3 81.0882 34.8159 2
 0 4 -4 167896 8095.25 2
 0 4 -4 179275 8386.9 1
 0 -4 -4 172839 8219.43 1
 0 -4 -5 -35.9366 115.026 1
 0 4 -5 28.1678 180.317 1
 0 -4 -5 -25.5271 44.2474 2
 0 4 -5 19.9544 65.43 2
 0 -4 -6 67642.4 3132.44 2
 0 -4 -6 72375.8 3349.28 1
 0 4 -6 60168.6 3152.21 2
 0 4 -6 63577.1 3420.06 1
 0 4 -7 49.2556 72.0715 2
 0 -4 -7 184.832 184.489 1
 0 4 -7 30.5653 190.175 1
 0 -4 -7 66.6646 54.7289 2
 0 4 -8 14421.1 1055.16 1
 0 -4 -8 15184.9 809.445 2
 0 -4 -8 14966.7 1008.51 1
 0 4 -8 16372.3 830.029 2
 1 4 8 612.101 106.739 2
 -1 4 8 406.069 91.3548 2
 1 4 8 451.284 221.408 1
 -1 4 8 321.82 221.052 1
 1 -4 8 424.177 412.477 1
 -1 -4 8 363.722 408.027 1
 1 4 7 337.649 76.7965 2
 1 4 7 546.39 234.433 1
 -1 4 7 476.54 86.2322 2
 -1 4 7 458.639 201.441 1
 1 -4 7 197.499 380.345 1
 -1 -4 7 289.335 277.711 1
 1 4 6 934.079 222.224 1
 -1 4 6 681.933 207.635 1
 1 4 6 1020.18 107.594 2
 -1 4 6 855.923 102.624 2
 -1 -4 6 400.358 360.999 1
 1 4 5 2159.66 167.201 2
 -1 4 5 2299.19 165.152 2
 1 4 5 2107.92 284.073 1
 -1 4 5 2781.19 299.565 1
 1 -4 5 2615.68 469.002 1
 -1 -4 5 1929.09 435.458 1
 1 4 4 2873 194.324 2
 -1 4 4 3239.75 197.817 2
 1 4 4 2671.77 299.569 1
 -1 4 4 3105.22 313.645 1
 1 4 3 8023.81 524.737 1
 1 4 3 7629.95 401.805 2
 -1 4 3 8847.04 541.672 1
 -1 4 3 7417.63 401.269 2
 -1 -4 -3 7899.18 395.803 2
 1 -4 -3 7142.08 395.273 2
 -1 -4 -4 3682.18 217.275 2
 1 -4 -4 3887.07 220.503 2
 1 4 -4 3210.88 234.763 2
 1 4 -4 3427.3 407.013 1
 -1 -4 -4 3567.23 324.75 1
 1 -4 -4 3732.28 326.779 1
 -1 4 -5 2771.79 378.26 1
 -1 -4 -5 2001.61 156.14 2
 1 -4 -5 2410.32 160.521 2
 -1 -4 -5 1866.53 260.302 1
 1 4 -5 2606.13 189.193 2
 1 -4 -5 2580.29 284.141 1
 1 4 -5 3181.77 385.784 1
 -1 4 -5 2557.04 190.667 2
 -1 -4 -6 967.295 218.871 1
 -1 -4 -6 978.4 100.777 2
 1 -4 -6 1026.96 100.215 2
 1 -4 -6 1008.77 221.13 1
 -1 4 -6 748.807 118.686 2
 1 4 -6 1074.76 119.067 2
 -1 4 -6 497.223 261.377 1
 1 4 -6 628.174 244.213 1
 -1 -4 -7 531.21 180.928 1
 -1 4 -7 553.249 208.729 1
 -1 4 -7 459.071 88.7353 2
 1 4 -7 399.872 93.4455 2
 1 4 -7 483.365 226.845 1
 1 -4 -7 503.651 165.528 1
 -1 -4 -7 614.776 87.6728 2
 1 -4 -7 488.241 78.3379 2
 -1 -4 -8 301.558 217.15 1
 -1 4 -8 353.152 88.0635 2
 1 4 -8 607.386 100.467 2
 1 -4 -8 323.481 167.081 1
 -1 4 -8 284.088 182.538 1
 1 4 -8 496.374 225.444 1
 -1 -4 -8 404.852 77.4475 2
 1 -4 -8 459.133 81.6175 2
 -2 -4 8 5752.08 768.718 1
 2 4 8 7500.03 433.812 2
 -2 4 8 7197.06 427.707 2
 2 4 8 6448.14 615.949 1
 -2 4 8 6786.09 645.499 1
 -2 4 7 3153.14 397.983 1
 2 4 7 3181.49 231.142 2
 -2 4 7 3555.39 237.051 2
 2 -4 7 2501.19 553.75 1
 2 4 7 3371.19 402.083 1
 -2 -4 7 2547.04 500.727 1
 2 4 6 8328.18 670.841 1
 -2 4 6 9988.84 700.963 1
 2 -4 6 9834.73 921.635 1
 -2 -4 6 10712.6 926.482 1
 2 4 6 8203.27 502.947 2
 -2 4 6 10547.6 515.075 2
 2 4 5 8070.72 433.998 2
 2 4 5 6761.58 558.835 1
 -2 -4 5 7555.2 749.574 1
 2 4 4 27565.9 1364.05 2
 -2 4 4 28315.1 1366.13 2
 2 4 4 27835.4 1521.31 1
 -2 4 4 27118.5 1512.57 1
 2 4 3 25641.7 1423.32 1
 2 4 3 25019.5 1292.22 2
 -2 4 3 28927.7 1442.12 1
 -2 4 3 27872.9 1295.94 2
 -2 -4 -3 28649.2 1342.06 2
 2 4 -3 25573.7 1375.31 2
 -2 -4 -4 28986.3 1347.12 2
 2 -4 -4 28129 1345.45 2
 2 4 -4 25546.4 1369.3 2
 -2 4 -4 24230.9 1599.07 1
 2 4 -4 25929.4 1594.91 1
 -2 -4 -4 25550.6 1471.38 1
 2 -4 -4 28598.8 1482.48 1
 -2 -4 -5 7132.6 396.762 2
 -2 -4 -5 7655.94 550.008 1
 -2 4 -5 8024.04 433.286 2
 2 4 -5 6856.65 416.761 2
 -2 4 -5 8571.1 662.354 1
 -2 -4 -6 11250.1 559.848 2
 2 -4 -6 9608.88 552.33 2
 -2 -4 -6 10369.2 732.312 1
 -2 4 -6 10782.6 585.257 2
 -2 -4 -7 3552.59 232.455 2
 2 -4 -7 3208.04 229.038 2
 -2 -4 -7 3532.97 371.697 1
 2 -4 -7 3344.93 372.967 1
 -2 4 -7 4109.19 256.705 2
 -2 4 -7 4124.66 442.12 1
 -2 4 -8 7545.93 647.478 1
 -2 -4 -8 7409.71 422.782 2
 -2 -4 -8 6855.43 592.022 1
 2 -4 -8 7494.78 612.941 1
 -2 4 -8 7373.13 439.982 2
 3 4 8 979.06 119.82 2
 -3 4 8 803.961 122.718 2
 -3 4 8 836.273 260.244 1
 -3 4 7 21645.5 1309.66 1
 -3 4 7 20751.2 1064.38 2
 -3 4 6 452.052 81.3633 2
 -3 4 6 584.896 202.541 1
 -3 4 5 35410.1 1720.31 2
 -3 -4 5 31658.1 2090.35 1
 -3 4 4 285.848 56.2722 2
 -3 4 4 133.41 120.062 1
 -3 4 3 107381 5104.05 2
 -3 -4 -3 106080 5046.59 2
 3 4 -3 106673 5078.08 2
 -3 -4 -4 241.58 133.306 1
 -3 4 -4 139.388 186.08 1
 3 4 -4 125.187 179.542 1
 -3 -4 -4 216.934 52.7145 2
 -3 4 -4 256.642 70.1881 2
 3 4 -4 267.437 70.5141 2
 -3 -4 -5 36158.4 1760.11 2
 -3 -4 -5 40143.4 1948.18 1
 -3 4 -5 36100.1 1789.58 2
 3 4 -5 36111.1 1780.99 2
 -3 4 -5 33210 2018.52 1
 3 4 -5 34731.9 2003.68 1
 3 4 -6 806.264 104.188 2
 -3 -4 -6 472.332 184.573 1
 -3 -4 -6 791.61 90.5227 2
 -3 4 -6 883.869 115.402 2
 -3 4 -6 554.606 212.292 1
 3 4 -6 908.347 226.815 1
 -3 -4 -7 18817.1 940.124 2
 3 -4 -7 18671.7 938.156 2
 -3 -4 -7 18019.7 1122.78 1
 -3 4 -7 18180.9 957.125 2
 3 -4 -7 18051.3 1123.49 1
 3 4 -7 18352.5 956.551 2
 -3 4 -7 18614.5 1214.35 1
 -3 -4 -8 844.7 230.031 1
 -3 -4 -8 759.27 99.8709 2
 3 -4 -8 803.849 104.838 2
 -3 4 -8 755.056 236.019 1
 3 -4 -8 712.215 213.461 1
 3 4 -8 986.764 237.877 1
 -3 4 -8 838.906 110.86 2
 3 4 -8 1106.03 120.207 2
 4 -4 8 6391.19 803.539 1
 -4 -4 8 4603.94 688.385 1
 4 4 8 7172.68 414.077 2
 -4 4 8 6770.25 411.626 2
 4 4 8 6183.04 619.663 1
 -4 4 8 5791.63 600.01 1
 4 4 7 2901.85 217.909 2
 -4 4 7 3151.9 218.912 2
 4 4 7 2607.56 366.994 1
 4 -4 7 3194.82 551.39 1
 -4 -4 7 2477.43 479.102 1
 -4 4 7 3041.38 382.794 1
 4 4 6 25975.4 1412.06 1
 -4 4 6 20897.4 1351.59 1
 4 -4 6 20861.9 1636.69 1
 -4 -4 6 24735.3 1610.74 1
 4 4 6 23045.1 1168.04 2
 -4 4 6 23645.9 1170.05 2
 4 4 5 6375.82 516.353 1
 -4 -4 5 6761.96 705.928 1
 4 4 5 6636.81 372.837 2
 4 4 3 8177.94 426.247 2
 4 4 3 7930.11 533.621 1
 4 4 2 57066.4 2673.47 2
 4 4 2 51876.9 2762.87 1
 4 4 -3 6623.94 379.486 2
 4 -4 -4 40757.1 1988.03 2
 -4 4 -4 40157 2011.95 2
 4 4 -4 42863.6 2010.77 2
 -4 4 -4 40579.7 2259.86 1
 4 -4 -5 6419.7 368.012 2
 4 4 -5 7411.28 393.297 2
 4 4 -5 6334.81 555.655 1
 4 -4 -5 6180.2 487.578 1
 4 -4 -6 25860.9 1205.51 2
 4 -4 -6 25140.1 1385.17 1
 4 4 -6 22344.5 1212.09 2
 4 4 -6 22072.2 1429.6 1
 4 4 -7 3023.57 385.013 1
 -4 -4 -7 3023.76 208.373 2
 4 -4 -7 3141.63 209.961 2
 -4 -4 -7 3327.34 365.933 1
 4 -4 -7 3523.39 369.076 1
 4 4 -7 2966.46 221.809 2
 -4 -4 -8 6410.04 380.237 2
 4 4 -8 5699.65 562.148 1
 4 -4 -8 6440.31 381.241 2
 -4 -4 -8 5795.57 536.869 1
 4 -4 -8 6937.52 571.757 1
 4 4 -8 7362.36 403.106 2
 -5 -4 8 4590.93 665.471 1
 5 4 8 4481.49 309.199 2
 -5 4 8 5145.2 318.551 2
 5 4 8 4508.4 501.066 1
 -5 4 8 3747.21 479.524 1
 5 -4 8 3228.56 628.695 1
 -5 4 7 1812.93 304.42 1
 5 4 7 2029 174.614 2
 5 4 7 2205.79 332.268 1
 -5 4 7 2189.83 174.264 2
 -5 -4 7 1309.69 419.26 1
 -5 4 6 14799.6 934.814 1
 5 4 6 13893.3 720.992 2
 -5 4 6 13786.5 722.015 2
 5 4 6 12972.4 910.824 1
 -5 4 5 7809.38 423.453 2
 5 4 5 7069.67 562.232 1
 -5 4 5 7576.46 601.468 1
 5 4 5 7235.23 412.783 2
 5 4 4 25485.9 1235.37 2
 -5 4 4 25019.7 1231.53 2
 5 4 4 25494.1 1388.81 1
 -5 4 4 22802.1 1365.39 1
 5 4 3 15888.6 795.566 2
 5 4 3 16997.1 914.958 1
 -5 -4 -3 14874.2 741.103 2
 -5 -4 -4 27912.6 1261.02 2
 5 -4 -4 25025.5 1259.96 2
 -5 4 -4 23477.6 1282.64 2
 -5 -4 -4 25545.2 1381.7 1
 -5 4 -4 25138.4 1513.97 1
 -5 -4 -5 7953.75 433.638 2
 5 -4 -5 8501.63 438.479 2
 -5 4 -5 7414.77 455.232 2
 -5 -4 -5 8907.82 585.303 1
 5 4 -5 8067.31 450.094 2
 -5 4 -5 7637.84 646.771 1
 5 4 -5 8847.78 647.877 1
 5 4 -6 15933.1 988.66 1
 -5 -4 -6 13909.8 736.291 2
 5 -4 -6 14237.1 740.635 2
 -5 -4 -6 13800.7 902.369 1
 -5 4 -6 14953.9 766.493 2
 -5 4 -6 16659.3 1026.89 1
 5 4 -6 14655 754.855 2
 5 -4 -6 13999.4 896.093 1
 -5 4 -7 2400.4 325.408 1
 5 4 -7 2219.32 308.515 1
 -5 -4 -7 2151.6 166.437 2
 5 -4 -7 2366.1 174.622 2
 -5 -4 -7 2088.86 299.671 1
 5 -4 -7 2057.13 288.844 1
 -5 4 -7 2019.51 174.672 2
 5 4 -7 2168.31 175.299 2
 5 4 -8 4931.32 314.497 2
 -5 4 -8 4458.38 501.704 1
 -5 -4 -8 4926.96 304.358 2
 5 -4 -8 5407.44 315.585 2
 5 4 -8 5943.28 535.636 1
 -5 -4 -8 4611.68 465.583 1
 5 -4 -8 4503.65 444.505 1
 -5 4 -8 4628.38 316.203 2
 -6 4 8 232.324 78.1895 2
 6 4 8 33.311 197.974 1
 -6 4 8 194.921 196.167 1
 -6 -4 8 -108.764 384.919 1
 6 4 8 15.9387 69.869 2
 6 4 7 2744.26 206.801 2
 -6 4 7 2766.16 204.545 2
 6 4 7 2816.68 373.465 1
 -6 4 7 3279.97 393.143 1
 -6 -4 7 2078.45 518.23 1
 6 4 6 60.7618 58.6226 2
 -6 4 6 185.43 62.4634 2
 -6 4 6 174.026 147.792 1
 -6 -4 6 -48.869 345.899 1
 6 4 6 25.4192 151.106 1
 -6 4 5 498.727 76.8485 2
 6 4 5 703.617 191.922 1
 6 4 5 549.035 79.9109 2
 -6 4 5 438.601 174.363 1
 -6 4 4 731.944 80.2374 2
 -6 4 4 1013.54 174.631 1
 6 4 4 766.994 163.479 1
 6 4 4 755.671 81.6041 2
 6 4 3 2384.25 153.452 2
 6 4 2 1931.29 122.762 2
 6 4 2 1896.2 190.821 1
 6 4 -2 1801.43 132.877 2
 6 4 -2 1581.02 223.903 1
 6 4 -3 2010.1 149.167 2
 6 4 -3 2483.34 292.484 1
 -6 4 -4 521.183 184.251 1
 -6 -4 -4 527.491 70.9003 2
 -6 -4 -4 493.47 144.4 1
 -6 4 -4 804.617 95.307 2
 6 4 -4 619.841 180.46 1
 6 4 -4 475.31 77.0061 2
 6 4 -5 677.743 186.244 1
 -6 -4 -5 1055.13 190.845 1
 6 4 -5 826.5 94.6109 2
 -6 -4 -5 863.023 89.5297 2
 6 -4 -5 838.13 88.7436 2
 -6 4 -5 971.854 229.389 1
 -6 4 -5 805.551 104.796 2
 -6 4 -6 221.259 68.598 2
 6 4 -6 166.686 59.0661 2
 6 4 -6 247.767 173.633 1
 -6 -4 -6 241.95 147.816 1
 -6 -4 -6 149.355 58.1083 2
 6 -4 -6 306.121 63.8021 2
 -6 4 -6 140.261 143.885 1
 -6 4 -7 2382.08 342.467 1
 6 4 -7 2510.77 335.421 1
 -6 -4 -7 2062.18 174.904 2
 6 -4 -7 2748.44 186.841 2
 -6 -4 -7 1867.71 287.237 1
 -6 4 -7 2779.35 201.415 2
 6 4 -7 2679.06 192.147 2
 6 -4 -7 2478.15 312.14 1
 6 4 -8 28.2934 138.506 1
 -6 4 -8 117.197 57.8444 2
 6 4 -8 97.623 58.5173 2
 6 -4 -8 232.584 172.061 1
 -6 -4 -8 170.955 164.941 1
 -6 -4 -8 133.009 63.0005 2
 6 -4 -8 220.807 68.0369 2
 -6 4 -8 181.723 174.153 1
 7 4 8 3521.27 265.273 2
 -7 4 8 3928.32 266.812 2
 7 4 8 3377.41 450.213 1
 -7 4 8 3906.24 459.775 1
 -7 -4 8 3023.39 568.417 1
 7 4 7 6304.82 382.833 2
 7 4 7 6357.86 578.179 1
 -7 4 7 6489.64 382.587 2
 -7 4 7 5663.57 552.684 1
 -7 4 6 7471.44 602.806 1
 7 4 6 7416.46 418.748 2
 7 4 6 6397.05 580.149 1
 -7 4 6 7239.15 412.786 2
 -7 4 5 15608.6 1041.22 1
 7 4 5 17970.9 863.644 2
 7 4 5 17151.5 1044.34 1
 -7 4 5 15998.6 864.149 2
 -7 4 4 23727.7 1163.76 2
 7 4 4 21941.5 1299.24 1
 -7 4 4 24307.7 1319.86 1
 7 4 4 23586.4 1163.14 2
 7 4 3 39500.1 2054.21 2
 -7 4 3 46475 2064.63 2
 7 4 3 39703.2 2165.06 1
 -7 4 3 48416 2216.29 1
 7 4 2 37877.1 1813.39 2
 7 4 1 44941.9 2134.12 2
 7 4 1 44538.8 2196.24 1
 7 4 -2 36818.4 1763.97 2
 7 4 -2 35076.4 1894.94 1
 -7 4 -3 39001.3 1925.16 2
 -7 4 -3 41615.6 2162.9 1
 7 4 -4 22642.6 1128.78 2
 -7 4 -4 22858.8 1350.21 1
 7 4 -4 23513.7 1306.17 1
 -7 -4 -5 19388.4 926.206 2
 -7 4 -5 17679.9 940.25 2
 -7 4 -5 17522.8 1144.93 1
 -7 -4 -5 18289.6 1066.87 1
 7 4 -5 18173.8 930.956 2
 7 4 -6 5981.27 542.663 1
 -7 -4 -6 7259.78 397.156 2
 7 -4 -6 7304.27 400.943 2
 -7 -4 -6 7244.45 546.435 1
 -7 4 -6 6997.51 413.213 2
 -7 4 -6 7656.72 620.922 1
 7 4 -6 7021.34 402.428 2
 7 4 -7 6703.3 391.497 2
 -7 4 -7 5860.57 587.118 1
 -7 -4 -7 7264.54 383.656 2
 7 4 -7 6776.88 572.757 1
 7 -4 -7 6775.09 388.786 2
 -7 -4 -7 6196.67 535.455 1
 -7 4 -7 6017.28 397.484 2
 7 4 -8 4718.44 293.574 2
 -7 4 -8 4453.47 481.705 1
 -7 -4 -8 4343.88 280.199 2
 7 -4 -8 4870.8 289.67 2
 7 4 -8 4131.54 463.608 1
 -7 -4 -8 4836.94 448.354 1
 -7 4 -8 4228.64 295.252 2
 -8 4 8 194.641 183.187 1
 -8 4 8 76.7218 70.0506 2
 8 4 7 2445.04 353.804 1
 8 4 7 2193.52 192.508 2
 -8 4 7 2654.95 196.783 2
 -8 4 7 3137.95 379.106 1
 -8 4 6 1255.45 243.148 1
 8 4 6 1062.86 236.488 1
 8 4 6 1067.48 118.971 2
 -8 4 6 1307.41 119.631 2
 8 4 5 5316.25 308.563 2
 -8 4 5 5140.86 303.399 2
 -8 4 4 1825.42 137.771 2
 -8 4 4 1843.49 249.074 1
 8 4 4 1991.72 138.003 2
 8 4 4 1618.75 232.552 1
 -8 4 3 17693.2 875.332 2
 8 4 2 1203.28 85.5274 2
 8 4 1 12933.5 633.94 2
 8 4 1 13565.7 697.277 1
 8 4 -2 1452.19 185.316 1
 -8 4 -3 14139.1 782.193 2
 -8 4 -3 15066.1 981.505 1
 8 4 -3 16439.5 777.394 2
 8 4 -3 16359.2 907.072 1
 -8 -4 -4 2393.01 152.639 2
 -8 4 -4 2139.31 163.023 2
 -8 4 -4 2375.76 305.93 1
 8 4 -4 2052.14 149.629 2
 8 4 -4 2329.46 268.468 1
 -8 -4 -5 5306.36 428.707 1
 8 4 -5 5634.99 461.885 1
 -8 -4 -5 5666.47 312.289 2
 -8 4 -5 5408.15 328.411 2
 -8 4 -5 5585.68 511.768 1
 8 4 -5 5354.49 316.479 2
 -8 4 -6 1093.47 245.99 1
 -8 -4 -6 1354.83 119.65 2
 8 -4 -6 1383.4 123.935 2
 -8 -4 -6 1328.29 226.403 1
 -8 4 -6 1177.71 123.048 2
 -8 4 -7 2513.99 355.794 1
 -8 -4 -7 2629.54 194.246 2
 8 -4 -7 3063.77 200.071 2
 -8 -4 -7 2424.86 316.728 1
 -8 4 -7 2744.13 203.917 2
 -8 4 -8 183.497 64.1683 2
 8 4 -8 104.869 163.209 1
 8 4 -8 190.534 73.425 2
 -8 -4 -8 47.2 60.0124 2
 -8 4 -8 -87.0965 169.761 1
 -8 -4 -8 119.463 144.324 1
 9 4 8 1758.96 354.16 1
 -9 4 8 1385.12 294.72 1
 9 4 8 1609.06 164.444 2
 -9 4 8 1447.36 150.153 2
 9 4 7 502.363 203.265 1
 9 4 7 652.109 98.0168 2
 9 4 6 7713.34 451.787 2
 9 4 6 7543.19 638.54 1
 -9 4 6 8295.77 452.672 2
 -9 4 6 8162.48 638.228 1
 -9 4 5 995.497 193.415 1
 -9 4 5 854.667 94.2324 2
 -9 4 4 21257.1 1215 1
 -9 4 3 554.225 62.5793 2
 -9 4 3 561.215 130.942 1
 -9 4 2 18060.9 887.604 2
 -9 4 -3 517.592 161.382 1
 -9 4 -3 552.906 76.0034 2
 9 4 -4 21552 1224.37 1
 -9 4 -4 22347.4 1104.92 2
 -9 4 -4 21373.6 1285.8 1
 9 4 -5 969.808 93.1179 2
 -9 -4 -5 904.818 91.5481 2
 -9 4 -5 889.992 100.341 2
 9 4 -5 905.376 187.388 1
 -9 4 -5 1192.59 233.155 1
 9 4 -6 8577.21 452.762 2
 -9 4 -6 8984.53 664.625 1
 -9 -4 -6 7876.35 446.744 2
 9 4 -6 8841.24 621.151 1
 -9 4 -6 7822 455.578 2
 -9 -4 -6 8702.68 599.762 1
 9 4 -7 850.557 93.3652 2
 -9 4 -7 499.088 85.3618 2
 9 4 -7 782.492 190.403 1
 -9 4 -7 565.61 189.035 1
 9 4 -8 1627.92 144.269 2
 9 -4 -8 1754.03 150.677 2
 9 4 -8 1780.24 266.645 1
 -10 4 8 67.2534 175.839 1
 10 4 8 -197.901 73.8176 2
 -10 4 8 23.637 61.4259 2
 10 4 7 3157.41 239.624 2
 -10 4 7 3487.25 238.762 2
 10 4 7 2972.13 407.472 1
 -10 4 7 2728.23 377.977 1
 -10 4 6 342.896 73.6581 2
 10 4 6 253.499 190.636 1
 -10 4 6 302.035 154.971 1
 10 4 6 291.163 74.1781 2
 10 4 5 7028.29 418.486 2
 10 4 5 7116.51 579.226 1
 -10 4 5 7838.47 414.751 2
 -10 4 5 8060.23 587.278 1
 10 4 4 300.126 139.987 1
 10 4 4 415.874 66.8459 2
 10 4 3 6520.77 345.373 2
 10 4 3 5824.87 451.148 1
 -10 4 2 141.322 39.5271 2
 10 4 2 202.233 89.2623 1
 -10 4 2 214.808 88.3044 1
 10 4 2 149.388 36.2698 2
 10 4 1 20003.7 957.704 2
 10 4 -2 200.368 31.6031 2
 -10 4 -2 327.811 138.09 1
 10 4 -2 206.09 73.7551 1
 -10 4 -2 212.733 48.7376 2
 10 4 -3 6469.04 435.411 1
 -10 4 -3 7365.58 370.73 2
 -10 4 -3 5724.77 490.436 1
 10 4 -3 6350.02 348.635 2
 10 4 -4 446.315 63.0485 2
 10 4 -4 510.964 145.163 1
 10 4 -5 8040.31 431.583 2
 -10 -4 -5 8008.64 437.812 2
 10 4 -5 8576.24 580.348 1
 10 4 -6 345.784 157.016 1
 10 4 -6 298.438 62.6251 2
 -10 -4 -6 244.803 62.7978 2
 10 4 -7 3737.02 244.091 2
 -10 -4 -7 3935.1 246.95 2
 10 4 -7 3493.11 374.019 1
 -10 4 -7 3792.14 255.343 2
 -10 4 -8 55.7059 142.571 1
 -10 4 -8 149.925 63.5086 2
 10 4 -8 30.7202 49.6483 2
 -10 -4 -8 93.1299 55.3383 2
 10 4 -8 -24.487 130.688 1
 -10 -4 -8 68.2976 130.862 1
 11 4 8 -37.1472 224.202 1
 -11 4 8 68.6009 186.608 1
 11 4 8 17.2854 76.0516 2
 -11 4 8 40.1646 63.5757 2
 11 4 7 433.628 209.623 1
 -11 4 7 868.062 232.199 1
 11 4 7 598.714 93.3948 2
 -11 4 7 651.571 96.0036 2
 11 4 6 203.79 193.998 1
 -11 4 6 25.3406 117.884 1
 11 4 6 57.7061 56.485 2
 -11 4 6 60.2433 54.6153 2
 11 4 5 472.098 175.037 1
 -11 4 5 834.784 88.5375 2
 11 4 5 571.024 85.6939 2
 -11 4 5 835.309 187.252 1
 -11 4 4 330.781 54.313 2
 -11 4 4 328.839 127.444 1
 11 4 4 221.29 122.303 1
 11 4 4 294.254 60.1529 2
 11 4 3 1016.35 177.68 1
 11 4 3 841.233 82.1154 2
 -11 4 3 712.748 139.846 1
 -11 4 3 912.305 80.0931 2
 -11 4 2 623.746 59.1025 2
 11 4 2 634.798 121.33 1
 -11 4 2 673.91 109.828 1
 11 4 2 630.411 60.6053 2
 11 4 -2 899.685 57.7945 2
 -11 4 -2 1021.47 165.311 1
 -11 4 -2 703.028 76.8608 2
 11 4 -2 826.378 95.2552 1
 11 4 -3 681.033 63.2063 2
 11 4 -3 740.468 115.845 1
 -11 4 -3 908.241 178.157 1
 -11 4 -3 788.758 79.9271 2
 -11 4 -4 252.143 128.224 1
 -11 4 -4 324.497 61.1211 2
 11 4 -4 254.427 46.1134 2
 11 4 -4 230.303 98.3498 1
 11 4 -5 650.501 75.6413 2
 -11 4 -5 740.713 178.745 1
 11 4 -5 770.729 146.305 1
 -11 4 -5 816.224 88.2747 2
 -11 4 -6 93.1224 49.7796 2
 11 4 -6 52.5064 47.0612 2
 -11 -4 -6 59.8156 52.7442 2
 11 4 -6 19.3132 105.117 1
 -11 4 -6 189.045 142.656 1
 -11 4 -7 917.199 211.515 1
 11 4 -7 765.299 87.1543 2
 -11 4 -7 673.995 92.4714 2
 -11 -4 -7 688.521 86.5938 2
 11 4 -7 784.576 174.114 1
 11 4 -8 74.6472 53.6964 2
 -11 -4 -8 118.908 61.0078 2
 11 4 -8 25.0684 122.647 1
 12 4 8 -38.0137 198.69 1
 -12 4 8 35.0014 167.005 1
 12 4 8 36.7884 79.7175 2
 -12 4 8 -24.6282 58.7554 2
 12 4 7 5901.56 382.232 2
 -12 4 7 6374.44 376.997 2
 12 4 7 6395.32 612.47 1
 -12 4 7 6377.42 583.894 1
 12 4 6 60.3701 144.089 1
 -12 4 6 77.563 135.204 1
 12 4 6 70.1594 58.1412 2
 -12 4 6 111.296 54.569 2
 12 4 5 4877.11 314.856 2
 12 4 5 5293.59 501.891 1
 -12 4 5 5534.94 312.19 2
 -12 4 5 5094.11 460.329 1
 -12 4 4 12.379 36.0447 2
 12 4 4 20.9592 137.849 1
 12 4 4 19.2378 46.7551 2
 -12 4 4 69.0677 120.806 1
 12 4 3 12028.5 648.457 2
 12 4 3 13008.5 786.743 1
 -12 4 3 13381.6 645.845 2
 -12 4 2 17.7818 23.8653 2
 -12 4 2 36.7126 61.1657 1
 12 4 2 44.3512 33.4249 2
 12 4 2 9.91715 77.7625 1
 -12 4 1 23195.1 1111.75 2
 -12 4 -1 21810.6 1057.46 2
 -12 4 -2 98.7028 93.0933 1
 -12 4 -2 29.2039 32.8657 2
 12 4 -3 15257.4 755.709 1
 12 4 -3 14124.8 672.199 2
 -12 4 -3 12619.5 690.22 2
 -12 4 -3 13156.2 817.236 1
 -12 4 -4 -8.69957 39.9455 2
 -12 4 -4 72.4481 119.129 1
 12 4 -4 49.2335 31.1752 2
 12 4 -4 12.563 73.4275 1
 12 4 -5 5622.73 326.127 2
 -12 4 -5 6346.03 496.327 1
 12 4 -5 6121.51 448.756 1
 -12 4 -5 6048.53 338.292 2
 -12 4 -6 90.0219 55.4637 2
 12 4 -6 52.5923 41.6013 2
 12 4 -6 174.796 105.722 1
 -12 4 -6 182.493 131.115 1
 -12 4 -7 6811.93 392.218 2
 12 4 -7 7180.79 386.115 2
 -12 4 -7 6363.14 549.319 1
 -12 -4 -7 6317.61 381.642 2
 12 4 -7 7373.01 553.97 1
 -12 -4 -8 41.4161 53.2259 2
 13 4 6 93.6604 148.993 1
 -13 4 6 -26.8361 146.025 1
 13 4 6 46.86 68.7768 2
 -13 4 6 81.7004 54.9647 2
 13 4 5 401.013 161.719 1
 -13 4 5 131.778 119.979 1
 13 4 5 216.405 74.7309 2
 -13 4 5 238.498 59.2882 2
 13 4 4 283.959 153.382 1
 -13 4 4 272.019 111.113 1
 13 4 4 329.908 69.2766 2
 -13 4 4 253.241 52.7652 2
 -13 4 3 276.806 107.176 1
 13 4 3 273.18 123.476 1
 -13 4 3 386.883 48.6134 2
 -13 4 2 617.171 52.3769 2
 -13 4 2 685.484 105.019 1
 -13 4 1 339.224 56.8263 1
 -13 4 1 332.958 29.6473 2
 -13 4 0 4.15576 34.6295 1
 -13 4 0 -2.00351 13.0902 2
 -13 4 -1 345.342 73.4049 1
 -13 4 -1 380.559 37.3363 2
 -13 4 -2 320.129 102.692 1
 -13 4 -3 408.736 118.89 1
 -13 4 -3 425.86 52.7459 2
 -13 4 -4 257.491 51.3774 2
 13 4 -4 320.197 41.6302 2
 -13 4 -4 199.193 112.839 1
 13 4 -4 182.161 78.7326 1
 -13 4 -5 292.476 130.566 1
 -13 4 -5 274.733 56.6607 2
 -13 4 -6 43.7879 116.985 1
 -13 4 -6 148.63 52.9417 2
 -13 4 -7 142.486 131.894 1
 -13 4 -7 171.152 52.1533 2
 -14 4 4 34.8583 100.342 1
 -14 4 4 142.788 47.71 2
 -14 4 3 902.646 77.3414 2
 -14 4 3 1255.39 153.488 1
 -14 4 2 170.437 59.5526 1
 -14 4 2 154.781 26.1097 2
 -14 4 -2 205.048 31.5579 2
 -14 4 -2 23.7152 56.6686 1
 -14 4 -3 565.714 151.995 1
 -14 4 -3 1240.43 92.1542 2
 -14 4 -4 260.858 101.239 1
 -14 4 -4 163.641 43.6643 2
 -14 4 -5 1563.46 121.894 2
 -14 4 -5 1455.41 211.579 1
 0 5 8 32.1757 161.018 1
 0 5 8 -15.0222 69.4036 2
 0 -5 8 -61.5112 341.01 1
 0 5 7 1306.42 270.782 1
 0 5 7 1428.41 137.568 2
 0 5 6 24.6292 114.552 1
 0 5 6 36.4571 55.4139 2
 0 5 5 21330.9 1055.53 2
 0 5 5 19347.2 1217.27 1
 0 5 4 -37.6007 104.228 1
 0 5 4 -9.21842 39.6509 2
 0 -5 -4 16.4126 42.6757 2
 0 5 -5 19455.8 1074.85 2
 0 5 -5 17628.1 1309.43 1
 0 -5 -6 321.938 72.3852 2
 0 5 -6 31.9113 192.816 1
 0 -5 -6 309.975 176.621 1
 0 5 -6 -30.4404 68.0655 2
 0 -5 -7 1414.17 248.476 1
 0 -5 -7 1727.5 134.679 2
 0 5 -7 802.39 123.799 2
 0 5 -7 775.649 244.1 1
 0 5 -8 30.8986 71.856 2
 0 5 -8 -33.266 166.476 1
 0 -5 -8 24.3641 63.6819 2
 0 -5 -8 -24.6685 146.543 1
 1 5 8 225.197 228.161 1
 1 5 8 279.958 86.7114 2
 -1 5 8 348.236 86.0598 2
 -1 5 8 450.447 222.964 1
 -1 -5 8 183.445 423.064 1
 1 5 7 716.641 101.137 2
 -1 5 7 533.322 90.0047 2
 1 5 7 624.625 226.564 1
 -1 5 7 909.275 246.177 1
 -1 -5 7 520.404 360.921 1
 1 5 6 1106.71 112.728 2
 -1 5 6 944.725 111.054 2
 -1 5 6 813.416 225.312 1
 1 5 6 1131.45 250.913 1
 1 5 5 3108.91 205.439 2
 1 5 5 3042.77 328.423 1
 -1 5 5 2961.16 330.536 1
 -1 5 4 1550.15 231.655 1
 1 5 4 1333.6 120.908 2
 -1 5 4 1826.53 128.388 2
 1 5 4 1292.29 216.288 1
 -1 -5 -4 1900.03 135.657 2
 1 -5 -4 1742.78 132.928 2
 -1 -5 -5 3094.08 201.452 2
 1 -5 -5 3269.38 204.62 2
 -1 5 -5 2489.25 228.733 2
 1 5 -5 3278.58 231.933 2
 -1 5 -5 2693.73 423.971 1
 1 5 -5 3563.71 427.356 1
 1 -5 -5 3423.32 327.739 1
 -1 -5 -5 2923.89 313.841 1
 1 -5 -6 1175.97 236.283 1
 -1 -5 -6 1197.33 123.538 2
 1 -5 -6 1369.91 125.85 2
 -1 -5 -6 846.105 195.559 1
 -1 5 -6 1608.02 289.627 1
 1 5 -6 1366.19 308.076 1
 -1 5 -6 1403.48 140.09 2
 1 5 -6 1476.62 144.741 2
 -1 5 -7 656.794 111.056 2
 1 5 -7 715.349 101.465 2
 1 -5 -7 546.635 195.455 1
 -1 -5 -7 669.758 90.6177 2
 1 -5 -7 648.852 101.48 2
 -1 5 -7 877.763 272.739 1
 -1 -5 -7 706.614 178.197 1
 1 5 -7 511.522 247.991 1
 -1 5 -8 325.883 80.5488 2
 1 5 -8 409.055 89.7196 2
 -1 5 -8 467.82 214.499 1
 1 5 -8 328.517 210.898 1
 1 -5 -8 344.67 191.882 1
 -1 -5 -8 383.402 83.6494 2
 1 -5 -8 254.392 72.7422 2
 -1 -5 -8 468.293 195.663 1
 2 5 8 674.57 198.96 1
 2 5 8 500.516 96.2783 2
 -2 5 8 718.549 104.612 2
 -2 5 8 772.04 239.51 1
 2 5 7 239.414 68.6343 2
 -2 5 7 307.718 78.0491 2
 2 5 7 512.509 175.033 1
 -2 5 7 367.82 200.696 1
 2 5 6 773.441 99.6258 2
 -2 5 6 817.689 98.3834 2
 -2 5 6 1011.82 232.598 1
 2 5 6 616.528 187.979 1
 -2 5 5 1600.35 134.793 2
 -2 5 5 1525.41 238.338 1
 2 5 5 1557.26 247.106 1
 -2 5 4 7984.03 566.396 1
 2 5 4 7747.14 421.278 2
 -2 5 4 7612.74 417.576 2
 2 5 4 7472.1 560.344 1
 -2 -5 -4 7058.93 396.284 2
 2 -5 -4 7672.03 401.043 2
 -2 -5 -5 1264.02 121.978 2
 2 5 -5 1690.84 301.027 1
 2 -5 -5 1668.06 128.509 2
 -2 -5 -5 1167.25 227.827 1
 2 5 -5 1336.6 138.45 2
 -2 -5 -6 974.075 105.718 2
 -2 -5 -6 638.724 186.993 1
 2 -5 -6 891.228 97.6547 2
 2 -5 -6 699.894 204.154 1
 -2 5 -6 451.119 198.605 1
 -2 5 -6 722.28 109.112 2
 -2 5 -7 496.599 98.5723 2
 -2 -5 -7 258.6 63.523 2
 2 -5 -7 189.464 67.6696 2
 -2 5 -7 390.674 225.439 1
 -2 -5 -7 273.209 144.228 1
 2 -5 -7 21.9562 157.619 1
 -2 5 -8 574.296 98.3442 2
 -2 5 -8 401.135 200.645 1
 -2 -5 -8 674.853 97.0096 2
 2 -5 -8 621.541 99.9228 2
 2 -5 -8 344.43 203.659 1
 -2 -5 -8 492.452 212.122 1
 3 5 8 3842.75 282.308 2
 -3 5 8 4574.14 289.013 2
 3 5 8 3962.78 469.954 1
 -3 5 8 4601.07 489.114 1
 3 5 7 6367.72 582.529 1
 -3 5 7 7448.65 613.101 1
 3 5 7 7032.63 400.549 2
 -3 5 7 6402.44 392.753 2
 -3 5 6 8755.98 481.276 2
 -3 5 6 7655.33 641.591 1
 -3 5 5 13714.7 713.992 2
 -3 5 5 14035.8 878.614 1
 -3 5 4 6239.4 349.544 2
 -3 -5 -4 5682.46 322.169 2
 3 5 -4 5789.29 350.596 2
 3 5 -4 6403.24 569.325 1
 -3 -5 -5 13705.3 696.67 2
 -3 5 -5 11892.1 723.645 2
 3 5 -5 15294.3 733.129 2
 -3 5 -5 11479.4 952.038 1
 3 5 -5 15274.2 989.777 1
 -3 -5 -5 13260.6 848.472 1
 -3 -5 -6 9054.56 472.457 2
 -3 5 -6 7677.39 482.93 2
 3 5 -6 8955.22 487.525 2
 3 5 -6 8584.69 710.221 1
 -3 -5 -6 8046.22 605.287 1
 -3 -5 -7 7840.02 409.35 2
 3 -5 -7 6734 407.281 2
 -3 -5 -7 7386.53 574.158 1
 -3 5 -7 6849.64 427.922 2
 3 5 -7 7165 424.268 2
 -3 5 -7 7003.66 643.62 1
 3 5 -7 7183.61 634.881 1
 3 -5 -7 7023.58 565.246 1
 3 5 -8 4228.16 467.141 1
 -3 -5 -8 4473.71 276.764 2
 -3 -5 -8 4695.45 438.378 1
 -3 5 -8 4082.27 292.14 2
 3 5 -8 4422.91 292.312 2
 -4 5 8 1287.02 275.428 1
 4 5 8 984.262 127.472 2
 -4 5 8 1254.32 133.984 2
 4 5 8 929.266 280.659 1
 4 5 7 106.593 63.3045 2
 4 5 7 143.386 146.789 1
 -4 5 7 47.3783 53.7055 2
 -4 5 7 227.467 148.67 1
 4 5 6 6920.14 560.057 1
 4 5 6 6225.56 365.252 2
 4 5 5 190.667 141.627 1
 4 5 5 248.871 57.3184 2
 4 5 4 15104.9 763.067 2
 4 5 3 881.677 157.709 1
 4 5 -4 15986.6 831.847 2
 4 5 -4 16847.6 1090.4 1
 -4 5 -5 321.718 182.012 1
 4 5 -5 364.27 198.657 1
 4 -5 -5 209.07 60.7119 2
 -4 5 -5 292.424 81.6515 2
 4 5 -5 283.42 75.6795 2
 -4 -5 -6 6435 362.66 2
 4 -5 -6 5949.11 358.803 2
 4 5 -6 6616.51 381.149 2
 -4 -5 -6 6140.65 505.207 1
 4 5 -7 132.318 65.3427 2
 4 5 -7 60.5071 167.778 1
 -4 -5 -7 -90.5756 182.449 1
 -4 -5 -7 74.1529 53.9225 2
 4 -5 -7 96.4112 60.6625 2
 4 -5 -7 88.0433 172.624 1
 -4 -5 -8 1372.81 256.813 1
 -4 -5 -8 1418.77 132.325 2
 4 5 -8 1147.87 284.738 1
 4 5 -8 1404.59 137.858 2
 4 -5 -8 1421.52 238.284 1
 -5 5 8 995.966 265.847 1
 5 5 8 1357.99 142.625 2
 5 5 8 837.919 243.451 1
 -5 5 8 1287.03 136.297 2
 -5 5 7 5107.93 539.199 1
 5 5 7 6300.41 380.047 2
 -5 5 7 6666.95 384.001 2
 5 5 7 5558.98 555.578 1
 -5 5 6 2009.45 295.026 1
 5 5 6 2038.05 294.32 1
 5 5 6 2137.76 166.198 2
 5 5 5 17942.3 912.847 2
 -5 5 5 18185.3 916.721 2
 5 5 5 18178.3 1089.34 1
 -5 5 5 17652.8 1089.44 1
 5 5 4 1248.21 106.356 2
 5 5 4 1385.91 205.92 1
 -5 5 4 1102.01 189.53 1
 5 5 -4 755.002 250.867 1
 -5 -5 -4 1413.57 113.076 2
 5 5 -5 17920.7 863.098 2
 5 5 -5 20476.2 1134.51 1
 -5 -5 -6 2026.69 158.315 2
 5 -5 -6 2434.3 162.277 2
 -5 5 -6 1354.18 299.658 1
 -5 5 -6 1171.51 150.964 2
 5 5 -6 2200.39 169.964 2
 5 5 -6 2382.94 333.439 1
 -5 -5 -6 1677.08 252.738 1
 5 5 -7 5463.8 578.245 1
 -5 -5 -7 7677.43 406.079 2
 5 -5 -7 6847.21 393.735 2
 -5 5 -7 6678.09 413.797 2
 -5 -5 -7 6727.49 556.444 1
 5 5 -7 6555.73 403.292 2
 -5 5 -7 6697.73 614.907 1
 -5 5 -8 1299.95 274.994 1
 -5 -5 -8 1341.17 256.14 1
 -5 -5 -8 1441.04 143.565 2
 5 -5 -8 1385.33 136.437 2
 5 5 -8 1447.71 281.502 1
 -5 5 -8 1474.55 147.454 2
 5 5 -8 1568.75 147.372 2
 -6 5 8 387.722 84.9397 2
 -6 5 8 642.881 233.259 1
 6 5 8 353.266 91.0816 2
 -6 5 7 913.413 233.231 1
 6 5 7 780.961 105.36 2
 -6 5 7 881.371 107.337 2
 6 5 7 780.612 219.441 1
 6 5 6 2384.04 315.455 1
 -6 5 6 2620.23 334.006 1
 6 5 6 2305.98 180.023 2
 -6 5 6 2630.08 184.592 2
 -6 5 5 6486.5 523.999 1
 -6 5 4 3002.23 313.567 1
 6 5 3 12361.2 630.568 2
 6 5 3 12868.9 751.71 1
 6 5 -3 11821 625.649 2
 6 5 -4 3396.9 226.649 2
 -6 -5 -5 6403.08 370.957 2
 -6 5 -5 6856.35 403.673 2
 6 5 -5 7004.38 391.481 2
 -6 5 -5 7602.98 626.474 1
 6 5 -5 6830.4 573.989 1
 -6 -5 -6 2394.8 178.865 2
 6 -5 -6 2626.37 182.688 2
 -6 5 -6 2211.9 189.707 2
 -6 5 -6 2502.5 360.286 1
 6 5 -6 2797.43 195.151 2
 6 5 -6 2433.03 341.229 1
 -6 -5 -6 2405.75 291.084 1
 -6 5 -7 709.437 105.008 2
 6 5 -7 665.927 96.1581 2
 -6 -5 -7 758.691 185.383 1
 6 5 -7 649.331 219.961 1
 -6 -5 -7 736.527 96.7092 2
 6 -5 -7 803.912 98.0781 2
 -6 5 -7 562.417 221.338 1
 -6 5 -8 534.305 95.741 2
 6 5 -8 372.438 81.61 2
 -6 -5 -8 372.205 82.1855 2
 6 -5 -8 483.994 84.8849 2
 6 5 -8 349.842 190.287 1
 -6 -5 -8 70.1757 155.18 1
 -7 5 8 144.782 66.1372 2
 7 5 8 -97.3667 169.673 1
 -7 5 8 -96.7076 175.404 1
 7 5 8 30.8549 64.3688 2
 7 5 7 19614 994.103 2
 7 5 7 18299.7 1217.66 1
 -7 5 7 18993.8 986.519 2
 7 5 6 329.308 173.808 1
 7 5 6 272.051 72.9249 2
 -7 5 6 386.767 70.4214 2
 -7 5 6 591.62 177.168 1
 7 5 5 35154.3 1758.07 1
 7 5 5 32771.8 1543.03 2
 7 5 4 1534.35 123.336 2
 -7 5 4 1700.31 126.217 2
 -7 5 4 1767.06 232.231 1
 7 5 4 1233.12 206.004 1
 7 5 3 79802.9 3858.04 2
 7 5 3 86010.2 3990.6 1
 7 5 2 1965.8 201.227 1
 7 5 2 1950.52 126.129 2
 7 5 -4 1380.59 245.772 1
 7 5 -4 1475.34 129.45 2
 -7 -5 -5 33763.7 1658.81 2
 -7 5 -5 33438.4 1680.36 2
 -7 5 -5 34750.3 1942.61 1
 7 5 -5 36865.6 1898.94 1
 -7 5 -6 365.796 74.8736 2
 7 5 -6 407.142 76.2894 2
 7 5 -6 230.469 167.122 1
 -7 -5 -6 361.464 71.462 2
 -7 5 -6 413.082 197.384 1
 7 5 -7 17644.4 1233.64 1
 -7 -5 -7 21186.4 1034.41 2
 7 -5 -7 21230.9 1036.6 2
 -7 5 -7 20220.1 1050.3 2
 -7 5 -7 19980.5 1297.49 1
 7 5 -7 19801.3 1040.01 2
 -7 -5 -7 18986.8 1199.32 1
 -7 5 -8 82.755 61.8245 2
 7 5 -8 104.813 64.7263 2
 -7 5 -8 155.668 166.149 1
 -7 -5 -8 186.265 177.461 1
 -7 -5 -8 101.578 65.7955 2
 7 -5 -8 86.737 61.1149 2
 7 5 -8 141.274 175.837 1
 -8 5 8 1450.51 148.056 2
 -8 5 8 1702.74 302.894 1
 8 5 7 943.964 118.022 2
 -8 5 7 1068.7 116.333 2
 -8 5 6 1270.11 241.72 1
 8 5 6 1287.78 126.197 2
 8 5 6 1074.1 235.449 1
 -8 5 6 1444.32 126.905 2
 8 5 5 2359.48 288.823 1
 -8 5 5 2366.82 170.609 2
 -8 5 5 2190.28 296.738 1
 8 5 5 2284.87 165.798 2
 -8 5 4 2927.19 184.997 2
 -8 5 4 3349.89 312.509 1
 8 5 4 2704.83 180.063 2
 8 5 3 5663.19 308.304 2
 8 5 3 5234.76 413.716 1
 8 5 2 7893.08 401.636 2
 8 5 2 7183.17 486.509 1
 8 5 -2 5660.21 315.513 2
 8 5 -2 4913.59 435.83 1
 8 5 -3 6418.04 358.676 2
 8 5 -3 6822.05 510.558 1
 8 5 -4 2433.06 171.195 2
 8 5 -4 2419.91 291.447 1
 -8 -5 -5 2453.67 165.203 2
 -8 5 -5 2248.02 178.389 2
 -8 5 -5 2610.86 334.483 1
 8 5 -5 2052.2 162.866 2
 -8 -5 -6 1432.57 126.551 2
 -8 5 -6 1417.77 136.713 2
 -8 5 -7 954.089 241.142 1
 -8 -5 -7 1002.07 112.092 2
 -8 5 -7 1141.32 121.446 2
 8 5 -8 1722.04 151.812 2
 8 5 -8 1875.98 294.793 1
 -8 -5 -8 1658.04 145.381 2
 -8 5 -8 1334.77 268.935 1
 -8 -5 -8 1673.22 267.385 1
 -8 5 -8 1707.62 151.933 2
 9 5 8 342.671 222.684 1
 -9 5 8 193.712 150.586 1
 9 5 8 243.8 75.469 2
 -9 5 8 243.376 74.3752 2
 9 5 7 1766.15 300.58 1
 9 5 7 2254.5 184.76 2
 -9 5 6 482.184 76.0173 2
 -9 5 6 752.792 184.971 1
 9 5 6 336.603 171.833 1
 9 5 6 481.907 80.8803 2
 -9 5 5 7631.93 583.758 1
 -9 5 5 7699.05 423.697 2
 -9 5 4 1121.91 99.3599 2
 -9 5 4 1080.19 191.538 1
 9 5 -4 1073.66 97.9121 2
 9 5 -4 1133.03 198.479 1
 9 5 -5 7991.42 582.217 1
 -9 5 -5 7761.27 439.905 2
 -9 5 -5 7261.66 617.712 1
 9 5 -5 7754.6 426.151 2
 -9 5 -6 522.777 87.1178 2
 9 5 -6 536.438 77.9524 2
 -9 -5 -6 530.673 83.0254 2
 9 5 -6 704.025 179.839 1
 -9 5 -6 581.097 206.096 1
 9 5 -7 2451.55 181.347 2
 -9 5 -7 2714.73 348.276 1
 9 5 -7 2624.2 321.127 1
 -9 5 -7 2156.92 178.143 2
 9 5 -8 210.773 178.138 1
 9 5 -8 211.811 63.0267 2
 -9 -5 -8 267.257 75.581 2
 10 5 8 6993.4 425.499 2
 -10 5 8 6864.96 418.12 2
 10 5 8 7868.21 679.095 1
 -10 5 8 7396.18 650.078 1
 -10 5 7 251.449 77.5586 2
 10 5 7 248.415 178.77 1
 -10 5 7 287.099 173.647 1
 10 5 7 222.673 77.2074 2
 10 5 6 18930.8 971.922 2
 10 5 6 20905.1 1221.51 1
 -10 5 6 19134.7 967.095 2
 -10 5 6 16603.2 1151.2 1
 -10 5 5 1279.53 217.027 1
 10 5 5 1315.34 231.299 1
 10 5 5 1050.41 106.64 2
 -10 5 5 1067.58 103.269 2
 10 5 4 27154.7 1355.01 2
 10 5 4 30324.4 1538.46 1
 10 5 3 1474.39 193.537 1
 10 5 3 1730.79 119.035 2
 10 5 2 38465 1845.21 2
 10 5 1 1414.3 86.0301 2
 10 5 1 1329.36 127.834 1
 10 5 -1 1409.3 89.2052 2
 10 5 -1 1164.31 146.715 1
 10 5 -2 42852.3 2053.07 2
 10 5 -2 43399.9 2147.24 1
 10 5 -3 1789.26 121.192 2
 10 5 -3 1514.09 198.103 1
 10 5 -4 26177.7 1477.08 1
 10 5 -4 27469.7 1334.86 2
 10 5 -5 1196.56 208.225 1
 10 5 -5 1184.17 107.367 2
 10 5 -6 21205 1056.46 2
 10 5 -6 19989.5 1225.27 1
 -10 5 -7 278.479 66.429 2
 10 5 -7 94.7419 134.312 1
 10 5 -7 276.991 66.936 2
 -10 5 -7 250.167 160.202 1
 -10 -5 -7 264.903 67.0704 2
 10 5 -8 7254.26 414.386 2
 -10 -5 -8 7230.92 412.679 2
 10 5 -8 6893.41 577.126 1
 11 5 8 321.068 209.146 1
 -11 5 8 719.666 226.808 1
 11 5 8 380.537 84.7939 2
 -11 5 8 313.078 77.911 2
 11 5 7 2764.4 221.341 2
 -11 5 7 3068.08 216.962 2
 11 5 7 3120.98 404.848 1
 -11 5 7 2900.73 371.112 1
 11 5 6 331.999 186.095 1
 -11 5 6 663.803 88.6342 2
 11 5 6 439.891 84.7146 2
 -11 5 6 328.727 152.362 1
 -11 5 5 2208.09 285.017 1
 11 5 5 2399.52 179.943 2
 -11 5 5 2626.81 179.667 2
 11 5 4 607.88 164.746 1
 11 5 4 548.607 73.3923 2
 -11 5 4 846.017 161.193 1
 -11 5 4 687.692 77.7661 2
 -11 5 3 8566.64 419.471 2
 -11 5 3 8177.52 530.28 1
 11 5 3 7531.36 410.176 2
 11 5 2 949.932 72.9152 2
 11 5 2 1047.63 134.437 1
 11 5 1 8696.38 426.463 2
 11 5 1 8880.56 478.285 1
 11 5 -1 9430.98 454.783 2
 11 5 -2 830.265 113.935 1
 11 5 -2 968.617 68.1956 2
 11 5 -3 7983.17 410.604 2
 11 5 -4 865.387 79.6535 2
 -11 5 -4 848.962 198.398 1
 -11 5 -4 824.477 90.6827 2
 11 5 -4 858.072 161.748 1
 11 5 -5 2650.19 170.092 2
 11 5 -5 2603.68 274.874 1
 -11 5 -5 2231.48 174.48 2
 -11 5 -5 2286.86 303.684 1
 11 5 -6 619.826 82.535 2
 -11 5 -6 791.338 191.538 1
 11 5 -6 632.104 161.76 1
 -11 5 -6 794.19 92.2886 2
 11 5 -7 3170.84 213.55 2
 -11 5 -7 3302.86 392.113 1
 11 5 -7 2986.97 336.114 1
 -11 5 -7 3292.24 227.499 2
 11 5 -8 468.072 76.1003 2
 -11 -5 -8 536.89 88.2808 2
 11 5 -8 388.51 139.057 1
 -12 5 8 2859.1 219.932 2
 -12 5 8 2755.19 391.13 1
 12 5 7 229.137 212.447 1
 -12 5 7 58.7152 136.547 1
 12 5 7 7.39313 64.1171 2
 -12 5 7 69.5055 54.0294 2
 12 5 6 3347.84 248.825 2
 12 5 6 3080.74 395.429 1
 -12 5 6 4289.05 255.557 2
 -12 5 6 4264.55 426.812 1
 -12 5 5 43.0998 102.826 1
 -12 5 5 25.3552 37.4933 2
 12 5 5 -24.4897 158.935 1
 12 5 5 5.7064 49.092 2
 -12 5 4 9056.76 592.368 1
 12 5 4 7245.54 429.258 2
 12 5 4 8808.43 603.441 1
 -12 5 4 8559.5 431.977 2
 -12 5 3 13.9725 78.8842 1
 -12 5 3 3.42008 31.6032 2
 12 5 3 -14.7966 97.3166 1
 12 5 3 13.9606 32.4648 2
 12 5 2 12190.8 596.626 2
 12 5 2 11025.5 680.899 1
 12 5 -2 14090.6 688.451 2
 12 5 -2 15722.4 737.75 1
 12 5 -3 9.05067 66.2013 1
 12 5 -3 2.24109 24.7358 2
 -12 5 -3 -54.2005 98.2883 1
 -12 5 -3 26.0444 39.2985 2
 12 5 -4 7981.61 422.084 2
 12 5 -4 8484.33 531.109 1
 -12 5 -4 8071.34 444.541 2
 -12 5 -4 9347.01 619.832 1
 -12 5 -5 31.8152 42.3401 2
 -12 5 -5 45.4118 128.19 1
 12 5 -5 -27.6553 36.7515 2
 12 5 -6 4342.22 253.026 2
 -12 5 -6 3457.87 397.304 1
 12 5 -6 4807.49 389.895 1
 -12 5 -6 3781 259.395 2
 -12 5 -7 108.368 56.5905 2
 12 5 -7 44.5291 44.9561 2
 12 5 -7 -22.1715 131.748 1
 -12 5 -7 129.469 126.643 1
 -13 5 6 481.942 166.104 1
 -13 5 6 470.175 76.878 2
 13 5 5 809.557 207.463 1
 13 5 5 992.796 105.567 2
 -13 5 5 1027.86 195.599 1
 -13 5 5 1022.58 100.164 2
 -13 5 4 227.245 120.018 1
 -13 5 4 257.291 51.2896 2
 13 5 4 225.443 142.215 1
 13 5 4 253.943 54.4328 2
 -13 5 3 3659.84 290.472 1
 13 5 3 3091.86 192.358 2
 13 5 3 3058.78 291.499 1
 -13 5 3 3168.83 192.918 2
 -13 5 2 417.903 47.1174 2
 -13 5 2 161.181 79.7757 1
 -13 5 -2 373.715 109.937 1
 13 5 -3 3911.6 266.001 1
 13 5 -3 3991.38 207.034 2
 -13 5 -3 3624.98 225.682 2
 -13 5 -3 4233.43 352.241 1
 -13 5 -4 323.566 126.231 1
 13 5 -4 303.766 47.1646 2
 -13 5 -4 422.329 61.6126 2
 13 5 -4 337.179 101.653 1
 -13 5 -5 996.901 188.621 1
 -13 5 -5 1135.24 105.249 2
 -13 5 -6 468.211 74.0355 2
 -13 5 -6 442.162 168 1
 -14 5 4 8948.92 474.41 2
 -14 5 4 9392.42 614.329 1
 -14 5 3 341.033 48.096 2
 -14 5 3 475.627 115.111 1
 -14 5 2 655.711 455.904 1
 -14 5 2 11149.5 474.345 2
 -14 5 1 854.191 56.4576 2
 -14 5 -1 810.927 60.3145 2
 -14 5 -1 808.343 110.313 1
 -14 5 -2 10621.1 532.583 2
 -14 5 -3 373.741 108.934 1
 -14 5 -3 393.538 51.9784 2
 -14 5 -4 8657.55 612.198 1
 -14 5 -4 9396.48 493.115 2
 -14 5 -5 199.613 118.949 1
 0 6 7 -13.8141 61.6745 2
 0 6 7 -311.138 193.24 1
 0 6 6 80457.5 3863.35 2
 0 6 6 79892.4 4090.28 1
 0 6 5 -11.0801 40.0934 2
 0 6 5 -44.8581 139.536 1
 0 -6 -5 9.79575 54.0563 2
 0 -6 -6 80331 3854.07 2
 0 -6 -7 -17.527 59.135 2
 0 6 -7 -103.726 173.024 1
 0 6 -7 16.3684 57.9213 2
 0 -6 -8 27102.1 1564.87 1
 0 -6 -8 28016.5 1366.97 2
 0 6 -8 26336.9 1388.3 2
 0 6 -8 29519.2 1711.37 1
 1 6 8 2397.17 369.9 1
 1 6 8 2404.64 196.221 2
 -1 6 8 2454.76 198.369 2
 1 6 7 374.672 79.8497 2
 -1 6 7 200.584 71.6888 2
 1 6 7 338.881 186.226 1
 -1 6 7 426.772 219.315 1
 -1 6 6 7069.11 405.221 2
 -1 6 6 6528.62 574.62 1
 1 6 5 5782.2 443.802 1
 -1 6 5 2882.1 346.922 1
 -1 -6 -5 6309.31 351.746 2
 1 -6 -5 6057.59 350.135 2
 -1 -6 -6 7793.64 397.813 2
 1 -6 -6 6158.2 388.656 2
 -1 -6 -7 246.035 172.497 1
 -1 -6 -7 373.396 80.8475 2
 1 -6 -7 182.428 62.9824 2
 -1 6 -7 104.296 200.102 1
 1 6 -7 102.476 206.508 1
 -1 6 -7 361.373 88.4384 2
 1 6 -7 170.589 70.8906 2
 -1 -6 -8 1968.59 308.884 1
 -1 -6 -8 2277.65 180.609 2
 1 -6 -8 1569.37 161.854 2
 -1 6 -8 2294.65 197.229 2
 1 6 -8 2436.35 192.574 2
 1 6 -8 2562.33 374.814 1
 -1 6 -8 2074.38 365.092 1
 1 -6 -8 1851.96 290.744 1
 2 6 8 11239.8 618.838 2
 2 6 7 13.7878 65.7964 2
 -2 6 7 27.6832 58.6186 2
 2 6 7 56.2834 127.39 1
 -2 6 7 56.938 169.119 1
 2 6 6 19824.8 1006.55 2
 -2 6 6 19711.1 1009.62 2
 2 6 6 19275.4 1214.45 1
 -2 6 6 20365.4 1228.18 1
 2 6 5 251.555 58.7571 2
 -2 6 5 28.3187 38.7972 2
 2 6 5 189.801 114.923 1
 -2 -6 -5 97.3397 53.1531 2
 -2 -6 -6 22782.8 1115.74 2
 2 -6 -6 21705.4 1113.26 2
 -2 -6 -7 156.394 161.685 1
 -2 -6 -7 46.6236 61.2776 2
 2 -6 -7 35.3627 63.8543 2
 -2 6 -7 34.8055 192.969 1
 -2 -6 -8 12346.3 817.445 1
 -2 -6 -8 12391.9 622.438 2
 2 -6 -8 9957.25 621.05 2
 -2 6 -8 12801.8 654.316 2
 -2 6 -8 12314.6 922.95 1
 3 6 8 334.826 84.5092 2
 3 6 8 640.526 203.288 1
 -3 6 8 544.927 92.9637 2
 -3 6 8 670.528 208.33 1
 3 6 7 18079.8 1288.13 1
 -3 6 7 20953.4 1328.87 1
 3 6 7 20646.2 1089.78 2
 -3 6 7 22616.3 1094.61 2
 3 6 6 1849.61 155.307 2
 -3 6 6 1948.55 158.288 2
 3 6 6 1556.56 263.855 1
 -3 6 6 2162.9 304.758 1
 -3 -6 -5 37374.7 1823.2 2
 -3 -6 -6 2076.72 159.583 2
 3 6 -6 1947.6 316.05 1
 3 6 -6 2026.3 175.224 2
 -3 -6 -7 22414.6 1158.53 2
 3 6 -7 24360.5 1190.74 2
 -3 -6 -7 22345.9 1334.04 1
 3 6 -7 22922 1447.91 1
 -3 6 -8 744.306 111.527 2
 3 6 -8 479.715 91.3447 2
 3 6 -8 873.232 257.684 1
 -3 -6 -8 861.648 238.74 1
 -3 -6 -8 660.266 99.6567 2
 3 -6 -8 669.7 101.146 2
 -3 6 -8 840.335 273.641 1
 -4 6 8 4597.22 493.094 1
 4 6 8 3726.72 266.747 2
 -4 6 8 4144.38 276.474 2
 4 6 8 4006.85 457.987 1
 4 6 7 1990.25 298.866 1
 -4 6 7 1700.64 287.086 1
 4 6 7 1957.63 162.369 2
 4 6 6 14380 737.108 2
 4 6 6 11537 907.961 1
 4 6 5 2329.38 284.008 1
 4 6 4 11455.8 595.119 2
 4 6 4 11300.3 745.074 1
 4 6 -5 1863.55 337.726 1
 -4 -6 -5 2072.81 157.017 2
 -4 -6 -6 14486.4 718.749 2
 4 6 -6 12844.1 730.538 2
 4 6 -6 12600.4 967.009 1
 -4 -6 -7 2294.57 172.276 2
 4 6 -7 2105.98 185.365 2
 4 6 -7 1757.42 325.705 1
 -4 -6 -8 4968.31 449.429 1
 4 6 -8 4003.11 493.091 1
 -4 -6 -8 4708.74 280.919 2
 4 -6 -8 3949.75 277.355 2
 4 6 -8 4160.96 286.788 2
 -5 6 8 1792.27 319.99 1
 5 6 8 1715.97 158.307 2
 -5 6 8 1777.15 157.735 2
 5 6 8 1696.97 316.449 1
 5 6 7 7529.37 618.351 1
 -5 6 7 6376.73 594.438 1
 5 6 7 7667.77 418.062 2
 -5 6 7 6521.26 410.337 2
 -5 6 6 6149.99 361.908 2
 5 6 6 5518.03 510.952 1
 -5 6 6 6512.56 538.426 1
 5 6 5 32335.2 1606.94 2
 5 6 5 34945 1808.36 1
 5 6 4 15605.5 786.685 2
 5 6 4 14845.7 930.466 1
 5 6 -5 34680.3 1712.07 2
 5 6 -5 33054.5 1975.63 1
 -5 -6 -6 6039.93 339.48 2
 5 6 -6 5435.35 350.334 2
 -5 -6 -7 6521.81 381.768 2
 5 -6 -7 6503.19 382.054 2
 5 6 -7 6702.88 399.924 2
 5 6 -7 7070.62 627.675 1
 5 6 -8 1778.34 321.536 1
 -5 -6 -8 1707.79 149.834 2
 5 -6 -8 1592.79 144.288 2
 5 6 -8 1528.37 152.921 2
 6 6 8 523.893 90.8703 2
 -6 6 8 390.632 80.9383 2
 -6 6 8 256.578 191.693 1
 6 6 8 478.309 208.023 1
 6 6 7 658.69 97.2482 2
 6 6 7 689.02 209.704 1
 -6 6 7 561.072 89.5952 2
 -6 6 7 565.22 204.278 1
 -6 6 6 1878.65 153.111 2
 -6 6 6 2170.41 298.298 1
 6 6 6 1506.42 254.311 1
 6 6 6 1681.67 147.009 2
 6 6 5 822.696 92.5581 2
 6 6 5 726.84 176.43 1
 6 6 4 2739.56 176.497 2
 6 6 4 2413.47 270.96 1
 6 6 -5 989.968 252.324 1
 6 6 -5 1099.7 118.286 2
 -6 -6 -6 1928.25 152.828 2
 6 6 -6 1872.02 162.391 2
 6 6 -6 2069.71 318.142 1
 6 6 -7 511.397 198.129 1
 -6 -6 -7 708.869 97.9596 2
 6 6 -7 744.637 103.669 2
 6 6 -8 271.136 77.9813 2
 6 6 -8 184.4 158.317 1
 -6 -6 -8 467.234 82.6397 2
 7 6 8 520.531 95.1501 2
 -7 6 8 466.319 89.8892 2
 -7 6 8 482.097 212.64 1
 7 6 8 449.048 206.623 1
 -7 6 7 7639.98 602.511 1
 7 6 7 6243.7 388.528 2
 7 6 7 7133.81 604.963 1
 -7 6 7 6808.98 393.113 2
 -7 6 6 913.928 104.499 2
 -7 6 6 710.66 201.355 1
 7 6 6 1205.43 240.158 1
 7 6 6 815.925 100.19 2
 7 6 5 13541.3 692.002 2
 7 6 5 12122.1 847.089 1
 7 6 4 248.854 118.867 1
 7 6 4 212.157 50.4839 2
 7 6 3 36710.7 1779.88 2
 7 6 3 37062.9 1917.05 1
 7 6 -4 128.911 151.179 1
 7 6 -4 273.096 64.9766 2
 7 6 -5 11746.9 629.076 2
 -7 -6 -6 1035.3 109.638 2
 7 6 -6 975.988 110.843 2
 7 6 -6 1045.94 232.392 1
 7 6 -7 6127.95 587.731 1
 -7 -6 -7 6875.63 389.994 2
 7 6 -7 6688.32 398.089 2
 7 6 -8 408.499 84.632 2
 7 6 -8 473.874 200.8 1
 -7 -6 -8 415.568 84.925 2
 -8 6 8 1121.89 257.623 1
 -8 6 8 1208.53 128.046 2
 -8 6 7 2238.08 339.109 1
 8 6 7 2308.49 190.081 2
 8 6 7 1767.99 327.884 1
 -8 6 7 2555.73 191.957 2
 -8 6 6 1513.8 134.871 2
 8 6 6 1294.1 250.192 1
 8 6 6 1407.74 130.786 2
 -8 6 6 1587.75 258.601 1
 -8 6 5 2420.44 197.959 2
 8 6 5 3670.57 210.971 2
 8 6 4 1247.62 105.623 2
 8 6 4 999.405 185.812 1
 8 6 3 7788.18 418.658 2
 8 6 3 9076.79 546.717 1
 8 6 -4 1475.51 254.856 1
 8 6 -4 1411.02 126.854 2
 8 6 -5 3245.11 218.412 2
 8 6 -5 2576.28 344.428 1
 8 6 -7 2163.7 337.909 1
 8 6 -7 2278.72 196.22 2
 -8 -6 -8 1224.88 123.011 2
 8 6 -8 1082.16 252.108 1
 8 6 -8 921.137 115.224 2
 9 6 8 1972.53 338.7 1
 9 6 8 1967.54 175.519 2
 -9 6 8 2054.59 177.181 2
 -9 6 8 1924.5 314.784 1
 9 6 7 175.362 156.4 1
 9 6 7 268.553 75.2141 2
 -9 6 6 2780.32 361.835 1
 9 6 6 3217.25 219.121 2
 9 6 6 3783.85 389.661 1
 -9 6 6 3122.24 216.542 2
 -9 6 5 608.052 80.2903 2
 -9 6 5 654.311 169.082 1
 9 6 5 651.599 176.197 1
 9 6 5 722.837 85.8823 2
 9 6 -3 465.593 163.586 1
 9 6 -3 289.209 62.2258 2
 9 6 -4 2246.1 160.574 2
 9 6 -4 2464.74 289.214 1
 9 6 -5 684.709 88.8454 2
 9 6 -5 882.735 189.936 1
 9 6 -6 3409.75 374.654 1
 9 6 -6 3322.79 225.037 2
 9 6 -7 344.565 76.8874 2
 9 6 -7 285.088 164.373 1
 9 6 -8 2088.28 168.094 2
 9 6 -8 2261.05 313.061 1
 -9 -6 -8 1913.17 163.878 2
 10 6 7 -29.3699 130.282 1
 10 6 7 -7.04704 52.6164 2
 -10 6 6 830.175 218.315 1
 10 6 6 1117.67 115.294 2
 10 6 6 1469.22 244.373 1
 -10 6 6 1209.75 115.157 2
 10 6 5 660.977 175.245 1
 -10 6 5 655.791 85.5467 2
 -10 6 5 416.834 158.045 1
 10 6 5 612.404 80.5138 2
 10 6 4 1085.27 194.283 1
 10 6 4 1264.75 107.554 2
 10 6 3 1017.8 86.8343 2
 10 6 3 924.595 159.787 1
 10 6 2 3283.87 187.792 2
 10 6 2 3334.03 265.591 1
 10 6 -2 2314.83 152.171 2
 10 6 -3 1163.31 194.062 1
 10 6 -3 935.693 92.4266 2
 10 6 -4 1070.65 100.837 2
 10 6 -4 1351.64 212.542 1
 10 6 -5 585.83 164.47 1
 10 6 -5 534.542 71.6253 2
 10 6 -6 936.662 204.572 1
 10 6 -6 1228.63 116.162 2
 10 6 -7 18.3338 54.9473 2
 10 6 -7 24.7615 134.711 1
 10 6 -8 852.615 103.642 2
 10 6 -8 865.56 207.659 1
 -11 6 7 27.2786 48.827 2
 11 6 7 -30.664 173.122 1
 11 6 7 29.1113 62.1329 2
 -11 6 7 86.6327 150.943 1
 -11 6 6 145.331 49.889 2
 -11 6 6 126.643 135.214 1
 11 6 6 208.86 139.367 1
 11 6 6 62.6383 52.8705 2
 11 6 5 106.585 55.0499 2
 -11 6 5 206.987 54.8279 2
 -11 6 5 194.591 128.656 1
 11 6 5 156.4 128.59 1
 11 6 4 43.3227 37.3306 2
 11 6 4 109.902 108.832 1
 11 6 3 371.369 112.713 1
 11 6 3 426.508 53.6096 2
 11 6 2 12.591 25.7798 2
 11 6 2 51.749 72.4131 1
 11 6 1 289.971 32.6533 2
 11 6 1 312.736 68.5334 1
 11 6 -1 144.226 81.8099 1
 11 6 -1 170.067 32.0355 2
 11 6 -2 54.7178 72.9207 1
 11 6 -2 15.4943 25.8599 2
 11 6 -3 512.352 57.9861 2
 11 6 -3 450.265 120.663 1
 11 6 -4 51.6134 40.0477 2
 11 6 -4 115.647 104.313 1
 11 6 -5 253.473 52.148 2
 11 6 -5 152.742 112.182 1
 11 6 -6 107.714 110.489 1
 11 6 -6 165.228 51.7356 2
 11 6 -7 -23.5875 123.36 1
 11 6 -7 97.2433 51.9577 2
 11 6 -8 99.3715 50.6597 2
 11 6 -8 24.7749 115.303 1
 12 6 7 1181.59 266.777 1
 12 6 7 1094 123.384 2
 -12 6 7 1102.4 120.336 2
 -12 6 7 1036.69 239.639 1
 -12 6 6 25.4546 111.997 1
 -12 6 6 53.5067 44.4552 2
 12 6 6 55.1072 137.904 1
 12 6 6 39.216 51.2903 2
 -12 6 5 2932.9 341.449 1
 12 6 5 2900.5 205.441 2
 12 6 5 3128.88 345.544 1
 -12 6 5 3233.16 209.287 2
 12 6 4 92.3285 104.347 1
 12 6 4 95.9394 45.5723 2
 12 6 3 5977.33 321.603 2
 12 6 3 5797.49 429.342 1
 12 6 2 167.22 32.9047 2
 12 6 2 119.543 74.8005 1
 12 6 1 5177.34 259.853 2
 12 6 1 4993.42 308.901 1
 12 6 -1 5026.78 249.184 2
 12 6 -2 148.934 28.1273 2
 12 6 -2 129.951 62.5003 1
 12 6 -3 6166.76 462.293 1
 12 6 -3 7384.15 374.88 2
 12 6 -4 96.9427 41.4886 2
 12 6 -4 43.528 79.0548 1
 12 6 -5 3177.8 201.028 2
 12 6 -5 3241.46 320.968 1
 12 6 -6 20.231 103.541 1
 12 6 -6 49.6331 45.6073 2
 -13 6 5 80.9468 43.5988 2
 13 6 5 146.079 146.965 1
 13 6 5 22.6914 45.3704 2
 13 6 4 1135.26 210.528 1
 13 6 4 1392.85 114.664 2
 13 6 3 14.6229 86.9429 1
 13 6 3 82.78 39.1189 2
 13 6 2 1248.47 85.0366 2
 13 6 2 1118.47 143.782 1
 13 6 -2 1303.28 74.7876 2
 13 6 -2 1238.47 105.011 1
 13 6 -3 51.0937 59.0335 1
 13 6 -3 93.2787 26.8127 2
 0 7 8 -23.1179 55.1634 2
 0 7 8 -31.8511 169.916 1
 0 7 7 11059.7 605.579 2
 0 7 7 10461.8 816.359 1
 0 -7 -7 11770.2 630.866 2
 0 -7 -8 19.2297 65.6021 2
 1 7 8 1684.39 300.061 1
 -1 7 8 1169.36 278.811 1
 1 7 8 1504.11 153.195 2
 -1 7 8 1912.65 162.953 2
 1 7 7 4213.32 253.931 2
 -1 7 7 2949.65 231.537 2
 1 7 7 3843.55 428.098 1
 -1 7 7 2439.95 364.714 1
 -1 -7 -7 3710.83 257.166 2
 1 -7 -7 4442.35 269.344 2
 -1 -7 -8 1645.11 150.06 2
 1 -7 -8 1522.13 145.195 2
 2 7 8 1083.3 275.382 1
 -2 7 8 1201.67 256.24 1
 2 7 8 1304.06 138.541 2
 -2 7 8 1497.11 144.919 2
 2 7 7 35263.6 1246.98 2
 2 7 7 35061.3 1563.14 1
 2 7 6 779.072 97.6992 2
 2 7 6 685.234 183.254 1
 -2 -7 -7 33757.3 1663.68 2
 -2 -7 -8 1688.13 144.878 2
 2 -7 -8 1164.28 143.757 2
 3 7 8 763.142 240.817 1
 -3 7 8 569.418 227.419 1
 3 7 8 782.602 109.776 2
 -3 7 8 933.646 113.346 2
 3 7 7 41.5618 50.6763 2
 -3 7 7 -7.11574 50.9375 2
 3 7 7 57.1396 129.326 1
 3 7 6 948.878 106.996 2
 3 7 6 1016.01 219.744 1
 -3 -7 -7 -11.9891 63.9593 2
 3 -7 -8 1024.01 129.879 2
 4 7 8 1336.42 295.654 1
 -4 7 8 1275.28 265.296 1
 4 7 8 1554.01 148.549 2
 -4 7 8 1295.73 140.956 2
 4 7 7 623.746 191.991 1
 4 7 7 738.596 98.9768 2
 4 7 6 5856.4 346.502 2
 4 7 6 5582.07 506.761 1
 -4 -7 -7 436.873 80.61 2
 -4 -7 -8 1655.84 147.112 2
 5 7 8 8147.26 658.012 1
 -5 7 8 5764.87 569.778 1
 5 7 8 7533.08 408.398 2
 -5 7 8 5617.53 389.204 2
 5 7 7 2033.08 306.172 1
 5 7 7 2052.5 168.668 2
 5 7 6 20650.6 1050.05 2
 5 7 6 20936.7 1258.81 1
 5 7 5 1155.57 208.858 1
 -5 -7 -7 1905.77 161.293 2
 -5 -7 -8 7709.98 429.374 2
 5 7 -8 4356.04 563.809 1
 6 7 8 479.673 194.426 1
 6 7 8 500.204 94.1465 2
 6 7 7 2680.37 355.419 1
 6 7 7 2868.11 210.035 2
 6 7 6 828.821 97.7117 2
 6 7 6 701.855 202.06 1
 6 7 5 5442.74 320.851 2
 6 7 5 5598.84 471.966 1
 6 7 -7 2098.11 182.846 2
 6 7 -7 1871.81 321.779 1
 6 7 -8 311.238 75.4288 2
 6 7 -8 421.9 186.945 1
 -6 -7 -8 253.463 88.9027 2
 7 7 7 4637.22 486.16 1
 7 7 7 4649.63 298.403 2
 7 7 6 3546.75 381.36 1
 7 7 6 3420.26 229.751 2
 7 7 5 5457.33 320.953 2
 7 7 5 5265.51 464.088 1
 7 7 4 13.9597 32.9382 2
 7 7 -6 2667.24 202.557 2
 7 7 -6 2595.99 360.061 1
 7 7 -7 5254.49 328.146 2
 7 7 -7 4853.91 507.744 1
 8 7 6 503.039 168.206 1
 8 7 6 656.887 87.5583 2
 8 7 5 173.693 135.342 1
 8 7 5 182.525 54.1061 2
 8 7 4 629.006 70.8107 2
 8 7 4 508.892 137.49 1
 8 7 -7 182.923 61.0731 2
 8 7 -7 146.01 170.862 1
 8 7 -8 772.65 209.096 1
 8 7 -8 825.95 108.246 2
 9 7 7 2033.57 169.143 2
 9 7 7 1884.24 299.044 1
 9 7 6 2880.55 365.59 1
 9 7 6 3336.8 222.937 2
 9 7 5 3809.7 392.186 1
 9 7 5 4148.35 258.134 2
 9 7 4 5671.81 320.989 2
 9 7 4 5844.58 457.551 1
 9 7 -5 3672.45 238.998 2
 9 7 -5 3170.49 378.209 1
 9 7 -6 3185.03 221.427 2
 9 7 -6 3644.05 389.315 1
 9 7 -7 1908.13 290.994 1
 9 7 -7 1793.18 155.635 2
 9 7 -8 1757.6 286.664 1
 9 7 -8 1921.88 163.508 2
 10 7 7 21.1232 56.7253 2
 10 7 7 29.0755 135.222 1
 10 7 6 3506.69 236.377 2
 10 7 6 3467.73 388.79 1
 10 7 5 37.0784 43.4424 2
 10 7 5 22.0076 122.019 1
 10 7 4 5761.36 324.019 2
 10 7 4 5476.31 449.871 1
 10 7 3 118.82 100.319 1
 10 7 3 92.3341 38.6614 2
 10 7 -4 6138.66 345.506 2
 10 7 -4 5138.62 470.261 1
 10 7 -5 11.0006 40.6629 2
 10 7 -5 69.0464 122.78 1
 10 7 -6 3890.79 249.998 2
 10 7 -7 69.7886 42.9382 2
 10 7 -7 77.8477 132.817 1
 10 7 -8 1268.39 126.722 2
 10 7 -8 1224.21 250.043 1
 11 7 7 234.457 169.298 1
 11 7 7 383.026 82.266 2
 11 7 6 494.824 79.5378 2
 11 7 6 310.327 171.607 1
 11 7 5 156.026 128.077 1
 11 7 5 31.4644 37.9887 2
 11 7 4 1191.68 195.099 1
 11 7 4 1423.42 111.683 2
 11 7 3 261.261 48.1793 2
 11 7 3 396.048 111.396 1
 11 7 2 1738.78 113.666 2
 11 7 2 1563.52 177.484 1
 11 7 -3 150.68 104.75 1
 11 7 -3 243.798 50.242 2
 11 7 -4 1265.68 110.934 2
 11 7 -4 1337.82 210.71 1
 11 7 -5 54.5031 39.2834 2
 11 7 -5 21.0834 103.111 1
 11 7 -6 501.303 77.8705 2
 11 7 -6 483.2 166.356 1
 11 7 -7 322.613 65.7933 2
 11 7 -7 394.745 156.487 1
 11 7 -8 338.331 147.015 1
 11 7 -8 88.3955 53.7037 2
 12 7 7 61.1417 142.175 1
 12 7 7 14.5114 60.9605 2
 12 7 6 1385.59 246.162 1
 12 7 6 1684.16 143.373 2
 12 7 5 37.537 42.473 2
 12 7 5 89.5785 119.481 1
 12 7 4 4048.32 241.914 2
 12 7 4 3786.14 359.602 1
 12 7 3 70.1659 37.0274 2
 12 7 3 116.79 92.2119 1
 12 7 2 6177.92 401.044 1
 12 7 2 5875.4 311.94 2
 12 7 1 83.0636 53.4808 1
 12 7 1 40.7897 21.1288 2
 12 7 -2 5742.15 305.91 2
 12 7 -2 6257.09 403.618 1
 12 7 -3 121.174 42.2005 2
 12 7 -3 180.399 94.9853 1
 12 7 -4 5295.63 406.099 1
 12 7 -4 4496.37 264.398 2
 12 7 -5 74.5097 44.0356 2
 12 7 -5 133.476 115.142 1
 12 7 -6 1892.83 145.56 2
 12 7 -6 1991.82 252.752 1
 13 7 4 204.261 112.824 1
 13 7 4 280.73 50.125 2
 13 7 3 1501.98 110.682 2
 13 7 3 1519.01 191.234 1
 13 7 2 841.842 67.6364 2
 13 7 2 749.736 122.411 1
 13 7 1 1128.04 69.0924 2
 13 7 1 788.093 103.769 1
 13 7 -1 1201.09 68.2877 2
 13 7 -2 553.209 95.2876 1
 13 7 -2 813.831 58.7527 2
 13 7 -3 1668.49 110.553 2
 5 8 7 -14.1569 52.3269 2
 6 8 7 41.988 52.3139 2
 6 8 7 113.88 113.677 1
 7 8 7 289.643 70.7596 2
 7 8 7 314.23 146.812 1
 7 8 6 25.3029 44.7839 2
 8 8 6 1480.66 132.491 2
 8 8 6 1195.74 234.16 1
 9 8 7 477.209 77.8819 2
 9 8 7 520.779 176.076 1
 9 8 6 8622.57 698.82 1
 9 8 6 9931.75 535.985 2
 9 8 5 -22.3875 98.5113 1
 9 8 5 55.1796 39.1224 2
 10 8 7 1797.31 157.568 2
 10 8 7 2349 327.158 1
 10 8 6 534.151 76.8931 2
 10 8 6 846.189 200.863 1
 10 8 5 6305.92 501.273 1
 10 8 5 5937.97 345.264 2
 10 8 4 18.8983 78.0966 1
 10 8 4 -23.0095 32.9504 2
 11 8 7 909.258 112.476 2
 11 8 7 1105.21 232.17 1
 11 8 6 51.8655 114.165 1
 11 8 6 97.6093 56.9162 2
 11 8 5 2208.62 293.432 1
 11 8 5 2264.2 166.974 2
 11 8 4 143.59 45.8472 2
 11 8 4 244.454 102.546 1
 12 8 7 4304.9 281.67 2
 12 8 6 25.1857 47.0394 2
 12 8 6 25.9881 135.84 1
 12 8 5 10482.3 561.599 2
 12 8 5 11144.3 745.867 1
 12 8 4 4.5324 34.8729 2
 12 8 4 56.1695 89.3366 1
 12 8 3 16766.5 822.305 2
 12 8 3 14682.5 940.871 1
 12 8 -5 42.176 103.123 1
 13 8 3 1424.95 198.332 1
 13 8 3 1630.77 117.631 2
 13 8 2 101.583 28.6637 2
 13 8 2 122.548 65.285 1
 13 8 -3 305.974 47.8432 2
 13 8 -3 234.83 93.1316 1

_iucr_refine_instructions_details
;
TITL appr1 in Pnn2
    new.res
    created by SHELXL-2018/3 at 12:51:36 on 16-Aug-2024
REM transformed to space group :
REM Pnn2 (#34, found as P2nn in -cba setting)
CELL 0.35424 8.1695 10.6583 5.0531 90 90 90
ZERR 2 0.0004 0.0027 0.0001 0 0 0
LATT -1
SYMM -X,-Y,+Z
SYMM 0.5+X,0.5-Y,0.5+Z
SYMM 0.5-X,0.5+Y,0.5+Z
SFAC O Si Zn
DISP O 0.0003 0.0013 8.0842
DISP Si 0.0175 0.0165 45.6792
DISP Zn 0.213 0.4015 860.4232
UNIT 20 4 8

L.S. 24 0 0
PLAN  2
CONF
MORE -1
BOND $H
fmap 2 53
acta
OMIT 3 3 -8
REM <olex2.extras>
REM <HklSrc "%.\\new.hkl">
REM </olex2.extras>

WGHT    0.108900    0.814500
FVAR       4.14789
ZN1   3    0.230629    0.149260    0.614891    11.00000    0.01478    0.02682 =
         0.00964    0.00004   -0.00041   -0.00306
ZN2   3    0.313475    0.333836    0.119499    11.00000    0.01541    0.02754 =
         0.00966   -0.00028   -0.00023   -0.00328
SI1   2    0.519795    0.356753    0.608752    11.00000    0.01160    0.00926 =
         0.00740   -0.00070   -0.00055   -0.00150
O1    1    0.366772    0.279984    0.479231    11.00000    0.01594
O2    1    0.692180    0.311634    0.484887    11.00000    0.01915    0.03069 =
         0.01025   -0.00137    0.00097    0.01172
O3    1    0.520724    0.340252    0.925845    11.00000    0.01057
O4    1    0.181243    0.480512    0.075836    11.00000    0.02399
O5    1    0.500000    0.500000    0.508637    10.50000    0.03249    0.07973 =
         0.01377    0.00000    0.00000    0.00574
O6    1    0.000000    0.500000   -0.402034    10.50000    0.04530    0.16474 =
         0.02075    0.00000    0.00000   -0.01755
HKLF 4


REM  appr1 in Pnn2
REM wR2 = 0.1778, GooF = S = 1.189, Restrained GooF = 1.188 for all data
REM R1 = 0.0487 for 1183 Fo > 4sig(Fo) and 0.0532 for all 1289 data
REM 59 parameters refined using 1 restraints

END  
     
WGHT      0.1089      0.8111 

REM Highest difference peak  0.956,  deepest hole -1.831,  1-sigma level  0.261
Q1    1   0.8078  0.3511  0.6181  11.00000  0.05    0.96
Q2    1   0.4012  0.2387  0.4613  11.00000  0.05    0.93

  REM The information below was added by Olex2.
  REM
  REM R1 = 0.0487 for 1183 Fo > 4sig(Fo) and 0.0532 for all 5362 data
  REM 59 parameters refined using n/a restraints
  REM Highest difference peak 0.96, deepest hole -1.83
  REM Mean Shift 0, Max Shift 0.000.

  REM +++ Tabular Listing of Refinement Information +++
  REM R1_all = 0.0532
  REM R1_gt = 0.0487
  REM wR_ref = 0.1778
  REM GOOF = 1.189
  REM Shift_max = 0.000
  REM Shift_mean = 0
  REM Reflections_all = 5362
  REM Reflections_gt = 1183
  REM Parameters = 59
  REM Hole = -1.83
  REM Peak = 0.96
  REM Flack = 1.05(10)

  
;
_olex2_submission_special_instructions  'No special instructions were received'

# start Validation Reply Form
_vrf_PLAT029_3_05GPa_Pnn2_DESY_crystal_2
;
PROBLEM: _diffrn_measured_fraction_theta_full value Low .      0.404 Why?  
RESPONSE: Sample was measured in diamond anvil cell. 
Access to the reciprocal space was restricted.

;
_vrf_PLAT306_3_05GPa_Pnn2_DESY_crystal_2
;
PROBLEM: Isolated Oxygen Atom (H-atoms Missing ?) .......         O6 Check 
RESPONSE: Positions of hydrogen atoms were not found.
;
# end Validation Reply Form

data_0_33GPa_Imm2_ESRF
_audit_creation_date               2024-08-16
_audit_creation_method
;
Olex2 1.5
(compiled 2024.02.16 svn.r378c4104 for OlexSys, GUI svn.r6928)
;
_shelx_SHELXL_version_number       '2018/3'
_audit_contact_author_address      ?
_audit_contact_author_email        ?
_audit_contact_author_name         ''
_audit_contact_author_phone        ?
_publ_contact_author_id_orcid      ?
_publ_section_references
;
Dolomanov, O.V., Bourhis, L.J., Gildea, R.J, Howard, J.A.K. & Puschmann, H.
 (2009), J. Appl. Cryst. 42, 339-341.

Sheldrick, G.M. (2008). Acta Cryst. A64, 112-122.

Sheldrick, G.M. (2015). Acta Cryst. C71, 3-8.
;
_chemical_name_common              ?
_chemical_name_systematic          ?
_chemical_formula_moiety           'O9 Si2 Zn4, O'
_chemical_formula_sum              'H4 O10 Si2 Zn4'
_chemical_formula_weight           481.69
_chemical_absolute_configuration   ?
_chemical_melting_point            ?
_chemical_oxdiff_formula           Zn4Si2O10h4
loop_
  _atom_type_symbol
  _atom_type_description
  _atom_type_scat_dispersion_real
  _atom_type_scat_dispersion_imag
  _atom_type_scat_source
 'H' 'H' 0.0000 0.0000 'International Tables Vol C Tables 4.2.6.8 and 6.1.1.4'
 'O' 'O' -0.0021 0.0004 'International Tables Vol C Tables 4.2.6.8 and 6.1.1.4'
 'Si' 'Si' -0.0003 0.0060
 'International Tables Vol C Tables 4.2.6.8 and 6.1.1.4'
 'Zn' 'Zn' 0.0822 0.1631 'International Tables Vol C Tables 4.2.6.8 and 6.1.1.4'

_shelx_space_group_comment
;
The symmetry employed for this shelxl refinement is uniquely defined
by the following loop, which should always be used as a source of
symmetry information in preference to the above space-group names.
They are only intended as comments.
;
_space_group_crystal_system        orthorhombic
_space_group_IT_number             44
_space_group_name_H-M_alt          'I m m 2'
_space_group_name_Hall             'I 2 -2'
loop_
  _space_group_symop_operation_xyz
 'x, y, z'
 '-x, -y, z'
 '-x, y, z'
 'x, -y, z'
 'x+1/2, y+1/2, z+1/2'
 '-x+1/2, -y+1/2, z+1/2'
 '-x+1/2, y+1/2, z+1/2'
 'x+1/2, -y+1/2, z+1/2'

_cell_length_a                     8.35707(12)
_cell_length_b                     10.714(2)
_cell_length_c                     5.11006(5)
_cell_angle_alpha                  90
_cell_angle_beta                   90
_cell_angle_gamma                  90
_cell_volume                       457.55(9)
_cell_formula_units_Z              2
_cell_measurement_reflns_used      2095
_cell_measurement_temperature      293(2)
_cell_measurement.pressure         330000
_cell_measurement_theta_max        19.2440
_cell_measurement_theta_min        2.0640
_shelx_estimated_absorpt_T_max     ?
_shelx_estimated_absorpt_T_min     ?
_exptl_absorpt_coefficient_mu      0.445
_exptl_absorpt_correction_T_max    1.00000
_exptl_absorpt_correction_T_min    0.50041
_exptl_absorpt_correction_type     multi-scan
_exptl_absorpt_process_details
;
CrysAlisPro 1.171.43.105a (Rigaku Oxford Diffraction, 2024)
Empirical absorption correction using spherical harmonics,
implemented in SCALE3 ABSPACK scaling algorithm.
;
_exptl_absorpt_special_details     ?
_exptl_crystal_colour              colourless
_exptl_crystal_density_diffrn      3.496
_exptl_crystal_density_meas        ?
_exptl_crystal_density_method      ?
_exptl_crystal_description         block
_exptl_crystal_F_000               464
_exptl_crystal_size_max            0.045
_exptl_crystal_size_mid            0.03
_exptl_crystal_size_min            0.02
_exptl_transmission_factor_max     ?
_exptl_transmission_factor_min     ?
_diffrn_reflns_av_R_equivalents    0.0255
_diffrn_reflns_av_unetI/netI       0.0182
_diffrn_reflns_Laue_measured_fraction_full  0.718
_diffrn_reflns_Laue_measured_fraction_max  0.444
_diffrn_reflns_limit_h_max         23
_diffrn_reflns_limit_h_min         -24
_diffrn_reflns_limit_k_max         29
_diffrn_reflns_limit_k_min         -28
_diffrn_reflns_limit_l_max         15
_diffrn_reflns_limit_l_min         -14
_diffrn_reflns_number              7666
_diffrn_reflns_point_group_measured_fraction_full  0.724
_diffrn_reflns_point_group_measured_fraction_max  0.411
_diffrn_reflns_theta_full          7.686
_diffrn_reflns_theta_max           20.213
_diffrn_reflns_theta_min           1.465
_diffrn_ambient_temperature        293(2)
_diffrn_detector                   'Hybrid Pixel Array Detector'
_diffrn_detector_area_resol_mean   13.3333
_diffrn_measured_fraction_theta_full  0.718
_diffrn_measured_fraction_theta_max  0.444
_diffrn_measurement_details
;
List of Runs (angles in degrees, time in seconds):

  # Type    Start    End  Width  t~exp~   \w     \q     \k     \f   Frames
--------------------------------------------------------------------------
  1  \w    -32.00  32.00   0.50    0.50    --    0.00   0.00   0.00  128
  2  \w    -32.00  32.00   0.50    0.50    --    0.00   0.00   0.00  128
  3  \w    -32.00  32.00   0.50    0.50    --    0.00   0.00   0.00  128
;
_diffrn_measurement_device         'abstract diffractometer'
_diffrn_measurement_device_type   
 'esperanto-CrysAlisPro-abstract goniometer imported esperanto images'
_diffrn_measurement_method         '\w scans'
_diffrn_orient_matrix_axis[1]      matrixX
_diffrn_orient_matrix_axis[2]      matrixY
_diffrn_orient_matrix_axis[3]      matrixZ
_diffrn_orient_matrix_type        
 'CrysAlisPro convention (1999,Acta A55,543-557)'
_diffrn_orient_matrix_UB_11        0.0023383000
_diffrn_orient_matrix_UB_12        0.0207147000
_diffrn_orient_matrix_UB_13        0.0011251000
_diffrn_orient_matrix_UB_21        -0.0117104000
_diffrn_orient_matrix_UB_22        0.0012885000
_diffrn_orient_matrix_UB_23        -0.0390900000
_diffrn_orient_matrix_UB_31        -0.0238569000
_diffrn_orient_matrix_UB_32        0.0014015000
_diffrn_orient_matrix_UB_33        0.0193100000
_diffrn_radiation_monochromator    synchrotron
_diffrn_radiation_probe            x-ray
_diffrn_radiation_type             synchrotron
_diffrn_radiation_wavelength       0.2229
_diffrn_source                     synchrotron
_reflns_Friedel_coverage           0.769
_reflns_Friedel_fraction_full      0.733
_reflns_Friedel_fraction_max       0.375
_reflns_number_gt                  2451
_reflns_number_total               3085
_reflns_special_details
;
 Reflections were merged by SHELXL according to the crystal
 class for the calculation of statistics and refinement.
 
 _reflns_Friedel_fraction is defined as the number of unique
 Friedel pairs measured divided by the number that would be
 possible theoretically, ignoring centric projections and
 systematic absences.
;
_reflns_threshold_expression       'I > 2\s(I)'
_computing_cell_refinement         'CrysAlisPro 1.171.43.105a (Rigaku OD, 2024)'
_computing_data_collection        
 'CrysAlisPro 1.171.43.105a (Rigaku OD, 2024) (IMPORT)'
_computing_data_reduction          'CrysAlisPro 1.171.43.105a (Rigaku OD, 2024)'
_computing_molecular_graphics      'Olex2 1.5 (Dolomanov et al., 2009)'
_computing_publication_material    'Olex2 1.5 (Dolomanov et al., 2009)'
_computing_structure_refinement    'SHELXL 2018/3 (Sheldrick, 2015)'
_computing_structure_solution      'SHELXS  (Sheldrick, 2008)'
_refine_diff_density_max           6.190
_refine_diff_density_min           -1.065
_refine_diff_density_rms           0.384
_refine_ls_abs_structure_details
;
 Flack x determined using 931 quotients [(I+)-(I-)]/[(I+)+(I-)]
 (Parsons, Flack and Wagner, Acta Cryst. B69 (2013) 249-259).
;
_refine_ls_abs_structure_Flack     0.47(14)
_refine_ls_extinction_coef         .
_refine_ls_extinction_method       none
_refine_ls_goodness_of_fit_ref     1.019
_refine_ls_hydrogen_treatment      undef
_refine_ls_matrix_type             full
_refine_ls_number_parameters       45
_refine_ls_number_reflns           3085
_refine_ls_number_restraints       1
_refine_ls_R_factor_all            0.0661
_refine_ls_R_factor_gt             0.0566
_refine_ls_restrained_S_all        1.018
_refine_ls_shift/su_max            0.000
_refine_ls_shift/su_mean           0.000
_refine_ls_structure_factor_coef   Fsqd
_refine_ls_weighting_details      
 'w=1/[\s^2^(Fo^2^)+(0.1116P)^2^] where P=(Fo^2^+2Fc^2^)/3'
_refine_ls_weighting_scheme        calc
_refine_ls_wR_factor_gt            0.1465
_refine_ls_wR_factor_ref           0.1577
_refine_special_details            ?
_olex2_refinement_description
;
;
_atom_sites_solution_hydrogens     .
_atom_sites_solution_primary       direct
_atom_sites_solution_secondary     ?
loop_
  _atom_site_label
  _atom_site_type_symbol
  _atom_site_fract_x
  _atom_site_fract_y
  _atom_site_fract_z
  _atom_site_U_iso_or_equiv
  _atom_site_adp_type
  _atom_site_occupancy
  _atom_site_site_symmetry_order
  _atom_site_calc_flag
  _atom_site_refinement_flags_posn
  _atom_site_refinement_flags_adp
  _atom_site_refinement_flags_occupancy
  _atom_site_disorder_assembly
  _atom_site_disorder_group
 Zn1 Zn 0.70475(3) 0.33921(3) 0.53921(7) 0.01287(6) Uani 1 1 d . . . . .
 Si1 Si 0.500000 0.35413(10) 0.0320(2) 0.00944(11) Uani 1 2 d S T P . .
 O1 O 0.6611(3) 0.2945(3) -0.0963(3) 0.0155(3) Uani 1 1 d . . . . .
 O2 O 0.500000 0.3341(4) 0.3459(4) 0.0142(4) Uani 1 2 d S T P . .
 O3 O 0.8057(5) 0.500000 0.4984(12) 0.0244(10) Uani 1 2 d S T P . .
 O4 O 0.500000 0.500000 -0.0533(8) 0.0170(7) Uani 1 4 d S T P . .
 O5 O 0.000000 0.500000 0.0082(19) 0.088(9) Uani 1 4 d S T P . .

loop_
  _atom_site_aniso_label
  _atom_site_aniso_U_11
  _atom_site_aniso_U_22
  _atom_site_aniso_U_33
  _atom_site_aniso_U_23
  _atom_site_aniso_U_13
  _atom_site_aniso_U_12
 Zn1 0.01446(10) 0.01448(10) 0.00966(7) 0.00005(12) 0.00012(11) 0.00223(10)
 Si1 0.0109(2) 0.0103(2) 0.00711(19) -0.0001(4) 0.000 0.000
 O1 0.0177(7) 0.0185(7) 0.0102(4) 0.0023(4) 0.0027(4) 0.0063(9)
 O2 0.0129(7) 0.0222(12) 0.0074(4) 0.0006(6) 0.000 0.000
 O3 0.0209(13) 0.0140(10) 0.038(3) 0.000 0.0094(13) 0.000
 O4 0.026(2) 0.0084(9) 0.0161(10) 0.000 0.000 0.000
 O5 0.052(6) 0.19(3) 0.027(5) 0.000 0.000 0.000

_geom_special_details
;
 All esds (except the esd in the dihedral angle between two l.s. planes)
 are estimated using the full covariance matrix.  The cell esds are taken
 into account individually in the estimation of esds in distances, angles
 and torsion angles; correlations between esds in cell parameters are only
 used when they are defined by crystal symmetry.  An approximate (isotropic)
 treatment of cell esds is used for estimating esds involving l.s. planes.
;
loop_
  _geom_bond_atom_site_label_1
  _geom_bond_atom_site_label_2
  _geom_bond_distance
  _geom_bond_site_symmetry_2
  _geom_bond_publ_flag
 Zn1 O1 1.946(2) 6_655 ?
 Zn1 O1 1.9574(18) 1_556 ?
 Zn1 O2 1.9766(11) . ?
 Zn1 O3 1.9295(19) . ?
 Si1 O1 1.628(2) 3_655 ?
 Si1 O1 1.628(2) . ?
 Si1 O2 1.618(3) . ?
 Si1 O4 1.6226(16) . ?

loop_
  _geom_angle_atom_site_label_1
  _geom_angle_atom_site_label_2
  _geom_angle_atom_site_label_3
  _geom_angle
  _geom_angle_site_symmetry_1
  _geom_angle_site_symmetry_3
  _geom_angle_publ_flag
 O1 Zn1 O1 105.41(6) 6_655 1_556 ?
 O1 Zn1 O2 107.47(11) 6_655 . ?
 O1 Zn1 O2 107.90(9) 1_556 . ?
 O3 Zn1 O1 113.77(19) . 1_556 ?
 O3 Zn1 O1 111.51(13) . 6_655 ?
 O3 Zn1 O2 110.45(19) . . ?
 O1 Si1 O1 111.55(19) . 3_655 ?
 O2 Si1 O1 110.31(10) . . ?
 O2 Si1 O1 110.31(10) . 3_655 ?
 O2 Si1 O4 113.2(2) . . ?
 O4 Si1 O1 105.66(13) . . ?
 O4 Si1 O1 105.66(13) . 3_655 ?
 Zn1 O1 Zn1 114.30(10) 6_654 1_554 ?
 Si1 O1 Zn1 116.19(13) . 1_554 ?
 Si1 O1 Zn1 128.44(12) . 6_654 ?
 Zn1 O2 Zn1 119.93(11) 3_655 . ?
 Si1 O2 Zn1 119.45(6) . 3_655 ?
 Si1 O2 Zn1 119.45(6) . . ?
 Zn1 O3 Zn1 126.5(2) 4_565 . ?
 Si1 O4 Si1 148.8(3) . 2_665 ?

loop_
  _geom_torsion_atom_site_label_1
  _geom_torsion_atom_site_label_2
  _geom_torsion_atom_site_label_3
  _geom_torsion_atom_site_label_4
  _geom_torsion
  _geom_torsion_site_symmetry_1
  _geom_torsion_site_symmetry_2
  _geom_torsion_site_symmetry_3
  _geom_torsion_site_symmetry_4
  _geom_torsion_publ_flag
 O1 Si1 O1 Zn1 -98.08(17) 3_655 . . 6_654 ?
 O1 Si1 O1 Zn1 69.3(2) 3_655 . . 1_554 ?
 O1 Si1 O2 Zn1 158.04(19) 3_655 . . . ?
 O1 Si1 O2 Zn1 34.4(3) . . . . ?
 O1 Si1 O2 Zn1 -34.4(3) 3_655 . . 3_655 ?
 O1 Si1 O2 Zn1 -158.04(19) . . . 3_655 ?
 O1 Si1 O4 Si1 120.83(10) 3_655 . . 2_665 ?
 O1 Si1 O4 Si1 -120.83(10) . . . 2_665 ?
 O2 Si1 O1 Zn1 24.9(3) . . . 6_654 ?
 O2 Si1 O1 Zn1 -167.75(16) . . . 1_554 ?
 O2 Si1 O4 Si1 0.000(1) . . . 2_665 ?
 O4 Si1 O1 Zn1 -45.0(2) . . . 1_554 ?
 O4 Si1 O1 Zn1 147.6(2) . . . 6_654 ?
 O4 Si1 O2 Zn1 83.8(2) . . . 3_655 ?
 O4 Si1 O2 Zn1 -83.8(2) . . . . ?

loop_
  _diffrn_refln_index_h
  _diffrn_refln_index_k
  _diffrn_refln_index_l
  _diffrn_refln_intensity_net
  _diffrn_refln_intensity_u
  _diffrn_refln_scale_group_code
 0 0 -12 4143.32 235.628 1
 0 0 -12 4001.21 182.994 1
 0 0 -12 3818.39 289.157 1
 0 0 -10 14873.7 297.69 1
 0 0 -10 15130.2 358.397 1
 0 0 -8 42550.8 456.034 1
 0 0 -8 42440.9 448.192 1
 0 0 -6 128518 701.835 1
 0 0 -6 128994 735.386 1
 0 0 -4 253308 747.887 1
 0 0 -4 253181 770.082 1
 0 0 -2 999999 1110.05 1
 0 0 2 970165 1016.43 1
 0 0 4 252902 737.153 1
 0 0 4 252245 802.852 1
 0 0 6 124212 648.736 1
 0 0 6 125457 726.328 1
 0 0 8 39879.1 420.648 1
 0 0 8 41470.7 476.877 1
 0 0 10 14094.4 326.586 1
 0 0 10 14252.2 287.578 1
 0 0 12 3664.61 165.028 1
 0 0 12 3797.09 270.539 1
 0 0 12 3407.09 201.79 1
 0 -1 -13 319.526 99.7934 1
 0 1 -13 296.904 102.353 1
 0 1 -11 1200.26 151.808 1
 0 1 -11 1749.06 236.829 1
 0 -1 -11 1936.44 248.947 1
 0 -1 -11 1340.14 164.084 1
 0 1 -11 1448.59 121.209 1
 0 -1 -11 1371.85 120.787 1
 0 1 -9 2240.48 201.587 1
 0 -1 -9 2348.92 153.112 1
 0 1 -9 2257.32 161.713 1
 0 -1 -9 2245.18 126.813 1
 0 -1 -9 2427.13 214.591 1
 0 -1 -7 4649.27 166.292 1
 0 1 -7 4413.3 164.133 1
 0 -1 -7 4420.12 186.569 1
 0 -1 -7 4125.35 139.815 1
 0 1 -7 4859.72 147.659 1
 0 1 -5 29734.9 323.041 1
 0 -1 -5 30205.8 320.223 1
 0 1 -3 66306.3 380.963 1
 0 -1 -3 69369.1 346.609 1
 0 1 -3 68352.6 348.743 1
 0 1 -3 67357 321.371 1
 0 -1 -3 64549.9 331.959 1
 0 1 3 65059.8 335.345 1
 0 -1 3 65797.5 336.01 1
 0 1 3 65459.6 331.476 1
 0 1 5 28177.1 287.984 1
 0 -1 5 29782.4 292.08 1
 0 -1 5 28172.5 316.636 1
 0 1 5 29189.7 294.171 1
 0 -1 7 4533.58 162.202 1
 0 -1 7 4508.87 141.863 1
 0 1 7 4468.25 191.551 1
 0 -1 7 4410.23 188.533 1
 0 1 7 4359.66 142.094 1
 0 1 9 2594.12 229.594 1
 0 1 9 2201.42 125.731 1
 0 1 9 2399.1 153.194 1
 0 -1 9 2261.26 156.596 1
 0 -1 9 2217.34 119.058 1
 0 1 11 1183.83 146.765 1
 0 -1 11 1149.32 143.802 1
 0 1 11 1346.19 230.497 1
 0 -1 13 352.452 88.533 1
 0 1 13 314.659 89.9668 1
 0 2 -12 519.986 102.517 1
 0 -2 -12 507.83 107.093 1
 0 2 -12 281.131 236.052 1
 0 2 -12 338.661 143.449 1
 0 -2 -12 500.416 139.351 1
 0 -2 -12 954.595 257.479 1
 0 -2 -10 1761.36 161.134 1
 0 -2 -10 1930.87 234.019 1
 0 -2 -10 1997.44 130.516 1
 0 2 -10 1729.94 157.796 1
 0 2 -10 1818.42 126.59 1
 0 2 -10 1782.3 223.963 1
 0 -2 -8 8296.42 231.537 1
 0 2 -8 9090.72 250.672 1
 0 2 -8 8508.08 237.874 1
 0 2 -8 8361.96 207.422 1
 0 -2 -8 8376.47 203.362 1
 0 2 -6 26781.3 316.416 1
 0 2 -6 23854.1 289.02 1
 0 -2 -6 24765.5 321.966 1
 0 -2 -6 24297.6 295.861 1
 0 2 -6 24945 335.462 1
 0 -2 -6 26343.9 330.542 1
 0 -2 -4 25743.1 246.076 1
 0 -2 -4 27311.1 265.132 1
 0 2 -4 25972.1 241.661 1
 0 2 -4 27065.8 276.271 1
 0 2 -4 26221.4 257.295 1
 0 2 -2 36765.6 213.756 1
 0 2 -2 37959 188.853 1
 0 2 2 34659.9 198.979 1
 0 2 2 36802.6 217.971 1
 0 -2 2 33382.5 188.177 1
 0 -2 2 32772.8 171.645 1
 0 2 2 33529.6 208.197 1
 0 -2 2 37287.5 226.891 1
 0 2 4 26138.8 255.236 1
 0 -2 4 25340.9 234.728 1
 0 2 4 25462.5 249.959 1
 0 -2 4 25021.4 238.261 1
 0 2 4 25831.1 249.006 1
 0 2 6 24393.9 298.666 1
 0 -2 6 24514 318.046 1
 0 2 6 24990.1 314.584 1
 0 -2 6 23980.1 300.86 1
 0 -2 8 8176.49 190.962 1
 0 2 8 8371.87 223.508 1
 0 2 8 8236.31 202.253 1
 0 -2 8 8630.36 257.628 1
 0 2 8 8190.03 252.378 1
 0 2 10 1699.53 221.011 1
 0 -2 10 1718.88 116.296 1
 0 -2 10 1804.28 152.493 1
 0 2 10 1643.48 116.492 1
 0 2 10 1627.02 144.077 1
 0 2 12 169.437 223.937 1
 0 -2 12 453.276 93.2653 1
 0 -2 12 264.074 130.025 1
 0 2 12 348.643 91.1535 1
 0 -2 12 765.26 215.485 1
 0 2 12 365.261 130.687 1
 0 -3 -13 1123.04 168.656 1
 0 -3 -13 1333.22 134.162 1
 0 3 -13 1175.95 126.447 1
 0 -3 -11 6752.5 217.296 1
 0 -3 -11 6715.67 314.999 1
 0 3 -11 6158.13 259.255 1
 0 3 -11 6485.84 218.408 1
 0 3 -11 6806.61 288.211 1
 0 -3 -9 11185.6 244.284 1
 0 -3 -9 11734.3 288.161 1
 0 -3 -9 11145 303.252 1
 0 3 -9 11142.9 283.598 1
 0 3 -9 11138.9 295.31 1
 0 3 -7 14210.1 250.65 1
 0 -3 -7 14951.2 280.104 1
 0 -3 -7 14773.9 243.267 1
 0 3 -7 14954.8 287.634 1
 0 3 -5 89657 473.417 1
 0 3 -5 89323.8 544.67 1
 0 3 -5 91684.9 578.289 1
 0 -3 -5 85610.9 498.647 1
 0 -3 -5 86911.9 511.927 1
 0 3 -3 193010 674.234 1
 0 3 -3 191738 600.606 1
 0 3 -3 191753 531.883 1
 0 -3 -3 194881 562.716 1
 0 -3 -3 194303 608.141 1
 0 3 -1 258775 504.837 1
 0 3 1 240998 437.756 1
 0 3 3 196941 617.239 1
 0 -3 3 199707 665.776 1
 0 -3 5 87696.2 493.243 1
 0 3 5 87919.3 516.357 1
 0 3 5 87450.1 509.022 1
 0 -3 7 15676.9 284.038 1
 0 3 7 16044.2 271.701 1
 0 3 7 15221.2 288.605 1
 0 -3 7 14441.8 232.378 1
 0 3 7 14786 254.657 1
 0 -3 7 14243.8 268.321 1
 0 3 9 10199.6 252.73 1
 0 -3 9 10403.7 275.522 1
 0 -3 9 10949.6 228.036 1
 0 3 9 10719 241.315 1
 0 3 11 6190.67 239.419 1
 0 -3 11 5436.07 233.36 1
 0 3 11 5751.6 295.425 1
 0 3 11 6100.86 197.648 1
 0 3 13 830.094 150.1 1
 0 3 13 867.604 114.908 1
 0 -4 -12 2535.83 200.719 1
 0 -4 -12 2523.71 284.018 1
 0 4 -12 2254.95 150.885 1
 0 4 -10 7284.78 278.311 1
 0 -4 -10 7128.23 250.056 1
 0 4 -10 7342.94 221.295 1
 0 -4 -10 7057.81 209.821 1
 0 -4 -10 6841.89 302.655 1
 0 4 -8 11766.2 250.344 1
 0 -4 -8 11384 257.054 1
 0 -4 -8 11772.3 229.498 1
 0 4 -8 11109.8 272.402 1
 0 -4 -8 11130.3 281.666 1
 0 4 -8 11754.4 261.437 1
 0 -4 -6 40805.7 367.212 1
 0 4 -6 41847.1 443.024 1
 0 4 -6 40552.1 400.512 1
 0 -4 -4 119305 529.688 1
 0 4 -4 119689 560.265 1
 0 4 -2 156504 344.475 1
 0 -4 -2 156404 380.548 1
 0 -4 2 158837 350.355 1
 0 -4 2 158735 520.36 1
 0 -4 4 121681 482.068 1
 0 -4 4 119505 603.451 1
 0 4 6 41541.4 397.556 1
 0 4 6 44338.4 400.281 1
 0 -4 6 39900.1 342.499 1
 0 4 6 43143.8 413.571 1
 0 4 8 11766.4 258.081 1
 0 4 8 11504.5 242.592 1
 0 -4 8 11621.4 269.994 1
 0 -4 10 5913.49 233.988 1
 0 -4 10 5803.95 181.59 1
 0 4 10 6544.49 292.37 1
 0 4 10 6754.26 213.575 1
 0 4 10 6448.2 226.797 1
 0 -4 12 1726.68 167.482 1
 0 4 12 1946.66 168.839 1
 0 4 12 2091.41 136.128 1
 0 -4 12 2147.09 129.194 1
 0 -5 -13 361.174 142.044 1
 0 5 -11 1796.15 134.511 1
 0 -5 -11 1781.6 129.893 1
 0 5 -11 1726.43 233.283 1
 0 -5 -11 1687.84 165.594 1
 0 5 -11 1297.87 165.48 1
 0 -5 -11 1875.59 254.46 1
 0 -5 -9 1723.09 114.181 1
 0 -5 -9 1693.47 143.183 1
 0 5 -9 1813.64 201.87 1
 0 -5 -9 1549.01 211.331 1
 0 5 -9 1566.93 147.69 1
 0 -5 -7 1731.56 112.429 1
 0 5 -7 1990.84 107.601 1
 0 5 -7 1746.62 120.166 1
 0 5 -7 1747.53 149.809 1
 0 5 -5 27137.8 303.816 1
 0 5 -5 26981.3 271.676 1
 0 -5 -3 56066 298.433 1
 0 5 -3 52095.7 260.869 1
 0 5 -3 58431 388.611 1
 0 -5 -3 54106.7 343.138 1
 0 -5 -1 30256.7 180.803 1
 0 5 -1 31086.9 190.116 1
 0 5 1 31192.6 178.546 1
 0 -5 1 34132.6 204.094 1
 0 -5 3 52667.1 278.162 1
 0 5 3 51648.2 280.497 1
 0 5 5 24819.6 271.479 1
 0 -5 5 24043 302.258 1
 0 -5 7 1487.66 149.692 1
 0 5 7 1537.78 166.829 1
 0 -5 7 1818.42 92.5585 1
 0 -5 7 1827.36 117.004 1
 0 5 7 1875.79 114.388 1
 0 5 7 1720.46 104.397 1
 0 -5 9 1605.79 189.247 1
 0 -5 9 1405.61 93.5397 1
 0 5 9 1476.89 216.268 1
 0 -5 9 1419.55 130.174 1
 0 5 9 1611.77 135.794 1
 0 5 11 1210.75 228.961 1
 0 -5 11 1247.12 151.533 1
 0 -5 11 1828.8 216.642 1
 0 5 11 1348.51 144.077 1
 0 5 11 1404.62 121.388 1
 0 -5 13 535.454 221.388 1
 0 5 13 152.748 126.509 1
 0 6 -12 3584.27 187.328 1
 0 -6 -12 3760.6 220.398 1
 0 -6 -10 12697.9 316.094 1
 0 6 -10 12171.8 291.85 1
 0 -6 -8 21202.3 347.084 1
 0 6 -8 19975.9 363.236 1
 0 -6 -6 68864.6 498.093 1
 0 6 -6 68769.1 448.438 1
 0 6 -4 153903 548.217 1
 0 6 -4 158840 703.561 1
 0 -6 -2 367512 800.919 1
 0 6 -2 367698 842.602 1
 0 6 2 366005 768.497 1
 0 -6 2 367299 858.296 1
 0 6 4 158130 638.306 1
 0 -6 4 164745 743.526 1
 0 -6 6 65845.8 437.655 1
 0 6 6 68039.1 488.885 1
 0 -6 8 20419.3 322.466 1
 0 6 8 21204.2 368.339 1
 0 6 8 20878.5 319.469 1
 0 -6 10 12138.9 306.243 1
 0 -6 10 11484.2 236.257 1
 0 6 12 3239.22 192.957 1
 0 -6 12 3612.74 152.166 1
 0 6 12 3128.34 164.165 1
 0 -6 12 3881.66 255.865 1
 0 7 -13 116.621 241.197 1
 0 7 -11 461.023 143.597 1
 0 7 -11 355.545 207.195 1
 0 -7 -11 878.358 138.042 1
 0 7 -11 633.752 104.914 1
 0 7 -9 2252.24 170.827 1
 0 -7 -9 2598.63 160.091 1
 0 -7 -7 9889.95 221.399 1
 0 7 -7 9519.48 246.722 1
 0 -7 -5 18862 235.172 1
 0 7 -5 19682 224.314 1
 0 -7 -5 19346.9 275.201 1
 0 7 -5 19116 285.873 1
 0 7 -3 22166.6 163.107 1
 0 7 -3 21199.4 249.731 1
 0 -7 -1 116682 383.828 1
 0 7 -1 118271 410.646 1
 0 -7 1 123335 444.027 1
 0 7 1 124369 380.779 1
 0 7 3 21860.9 173.563 1
 0 7 3 23297.5 237.719 1
 0 -7 5 17714.7 273.841 1
 0 7 5 18271.3 226.594 1
 0 7 5 20216.6 274.479 1
 0 -7 5 20272.4 217.565 1
 0 7 7 10717.7 225.089 1
 0 7 7 10218.4 262.331 1
 0 -7 7 10292.2 220.918 1
 0 -7 9 2226.01 154.532 1
 0 -7 9 2807.24 198.999 1
 0 7 9 2458.11 238.403 1
 0 7 11 495.474 221.951 1
 0 7 11 512.375 123.419 1
 0 7 13 560.463 133.511 1
 0 8 -10 12.9702 118.993 1
 0 -8 -10 60.662 233.759 1
 0 -8 -8 566.641 187.625 1
 0 -8 -8 598.161 103.46 1
 0 8 -8 622.484 121.029 1
 0 8 -6 1960.79 121.904 1
 0 -8 -6 1798.45 101.579 1
 0 8 -4 2085.59 103.118 1
 0 8 -4 1787.8 88.115 1
 0 -8 -4 1941.07 71.6296 1
 0 -8 -2 348.191 73.0389 1
 0 8 -2 222.787 42.2879 1
 0 -8 0 3359.58 58.1548 1
 0 8 0 3119.33 55.6337 1
 0 -8 0 2365.9 59.2429 1
 0 8 0 2213.62 51.7443 1
 0 8 2 368.133 71.0685 1
 0 -8 2 230.236 45.1743 1
 0 -8 4 1779.48 93.9065 1
 0 8 4 1931.83 125.606 1
 0 -8 4 1769.09 79.5444 1
 0 8 4 1927.75 72.7582 1
 0 8 6 1969.77 102.694 1
 0 -8 6 1797.53 112.591 1
 0 8 6 1648.37 156.696 1
 0 -8 8 541.898 105.063 1
 0 -8 10 44.5126 113.748 1
 0 8 10 11.5108 101.411 1
 0 8 12 49.7523 115.187 1
 0 -9 -13 1040.78 163.009 1
 0 -9 -11 2848.6 284.437 1
 0 9 -11 2483.75 248.122 1
 0 9 -9 6786.43 234.636 1
 0 9 -9 6496.7 245.881 1
 0 -9 -9 6818.48 290.841 1
 0 9 -7 16182.1 317.399 1
 0 -9 -7 16492.3 267.031 1
 0 -9 -5 35306.7 298.619 1
 0 -9 -5 34887.8 362.383 1
 0 -9 -3 43404.4 332.63 1
 0 9 -1 120015 435.519 1
 0 -9 -1 121360 425.023 1
 0 9 1 124462 400.88 1
 0 -9 1 121904 457.219 1
 0 -9 3 44013.5 365.873 1
 0 9 5 35454.3 367.214 1
 0 -9 5 33360.5 379.955 1
 0 9 5 35660.7 295.005 1
 0 -9 5 33958.8 254.714 1
 0 -9 7 15007.3 304.063 1
 0 9 7 15673.3 316.769 1
 0 9 9 6691.69 203.337 1
 0 -9 9 6227.2 230.938 1
 0 9 9 6444.21 292.599 1
 0 -9 9 7139.92 233.121 1
 0 9 11 2784.39 169.909 1
 0 -9 11 2221.65 181.116 1
 0 -9 13 671.572 245.917 1
 0 10 -14 597.317 246.675 1
 0 -10 -12 2638.34 185.102 1
 0 10 -10 5925.97 259.501 1
 0 -10 -10 5788.96 297.025 1
 0 10 -10 5098.59 233.282 1
 0 -10 -8 7927.58 279.278 1
 0 10 -8 7505.62 249.993 1
 0 10 -8 7971.05 222.082 1
 0 -10 -8 8304.63 208.026 1
 0 -10 -6 27844.6 364.766 1
 0 -10 -6 27548.8 296.367 1
 0 10 -4 74595.4 304.551 1
 0 -10 -4 75058.8 481.559 1
 0 10 -4 70556.3 536.554 1
 0 -10 -4 71840.4 321.987 1
 0 10 -2 84002.9 467.352 1
 0 10 0 75080.7 257.231 1
 0 -10 0 73724.3 283.088 1
 0 -10 0 75631.2 275.939 1
 0 10 0 73468.6 295.243 1
 0 -10 2 80476.7 460.46 1
 0 10 2 86396.9 404.731 1
 0 10 4 72818.6 329.796 1
 0 -10 4 72271.9 525.996 1
 0 -10 4 72586.2 285.38 1
 0 10 6 28919.1 295.259 1
 0 10 6 28382 365.979 1
 0 -10 6 27860.1 266.664 1
 0 10 8 7747.28 198.546 1
 0 -10 8 8305.93 219.191 1
 0 10 8 7556.95 277.518 1
 0 10 10 5491.99 287.922 1
 0 10 10 5955.02 205.319 1
 0 10 14 628.007 139.08 1
 0 11 -13 90.3331 223.833 1
 0 -11 -11 261.362 113.488 1
 0 11 -9 304.213 175.171 1
 0 11 -9 379.085 119.474 1
 0 -11 -9 384.091 210.026 1
 0 -11 -7 1610.73 186.066 1
 0 -11 -7 1795.1 102.792 1
 0 11 -7 1566.81 140.598 1
 0 11 -7 1632.1 134.277 1
 0 11 -5 4980.33 130.651 1
 0 -11 -5 5195.73 108.619 1
 0 11 -5 5146.24 171.4 1
 0 11 -3 6146.22 155.422 1
 0 11 -1 11025.8 153.052 1
 0 -11 -1 10253.3 156.798 1
 0 11 1 9450.69 134.567 1
 0 -11 1 10579.6 143.614 1
 0 11 3 5248.73 147.983 1
 0 -11 5 4704.98 154.49 1
 0 11 5 4531.61 179.364 1
 0 -11 5 4678.19 111.716 1
 0 11 7 1775.74 101.581 1
 0 -11 7 1482.51 131.686 1
 0 -11 7 1688.15 132.405 1
 0 11 9 396.085 91.6006 1
 0 -11 9 384.256 117.41 1
 0 -11 11 180.95 204.371 1
 0 11 13 174.069 116.307 1
 0 -12 -14 434.415 136.899 1
 0 12 -14 332.844 239.194 1
 0 12 -12 1367.62 227.781 1
 0 -12 -12 1928.68 156.802 1
 0 12 -10 4314.7 229.05 1
 0 -12 -10 4378.22 292.037 1
 0 -12 -8 3816.03 248.647 1
 0 12 -8 3716.33 181.996 1
 0 12 -8 3601.72 194.812 1
 0 12 -6 12562.2 277.514 1
 0 -12 -6 13280.5 290.023 1
 0 12 -4 37411.1 400.656 1
 0 12 -2 52816.8 383.187 1
 0 -12 -2 52421.6 355.722 1
 0 12 0 63073.8 292.303 1
 0 -12 2 47945.5 353.669 1
 0 12 2 49082.8 328.096 1
 0 12 4 39355.1 204.779 1
 0 12 4 36112.3 352.097 1
 0 12 6 12042.4 274.54 1
 0 -12 6 12592 267.636 1
 0 -12 8 3173.47 170.379 1
 0 12 8 3725.75 139.258 1
 0 12 8 3152.04 234.966 1
 0 -12 10 4142.42 207.725 1
 0 -12 10 5272.98 226.984 1
 0 -12 12 1958.15 241.008 1
 0 12 12 1855.49 148.473 1
 0 -12 14 462.285 251.636 1
 0 12 14 500.19 119.019 1
 0 13 -13 431.421 221.721 1
 0 -13 -13 354.825 118.985 1
 0 13 -11 726.775 196.385 1
 0 -13 -9 2388.09 131.35 1
 0 -13 -7 5487.27 246.095 1
 0 13 -7 5005.98 209.989 1
 0 13 -5 9541.05 232.086 1
 0 13 -5 10329.3 141.111 1
 0 13 -3 13295 225.926 1
 0 13 -1 27811.9 252.632 1
 0 13 1 31814.2 245.13 1
 0 13 3 13861.8 223.257 1
 0 13 5 10546.8 135.431 1
 0 13 5 10559.1 244.63 1
 0 -13 7 4463.4 181.637 1
 0 13 7 4963.82 240.473 1
 0 -13 9 2548.81 176.131 1
 0 -13 9 1723.22 151.489 1
 0 13 11 811.611 116.658 1
 0 -13 13 509.368 229.909 1
 0 13 13 488.941 119.685 1
 0 14 -14 422.372 236.704 1
 0 14 -10 92.1393 157.332 1
 0 -14 -10 43.5295 83.1009 1
 0 14 -10 70.0557 127.313 1
 0 -14 -8 593.3 73.194 1
 0 14 -8 516.94 124.01 1
 0 14 -6 467.84 109.545 1
 0 14 -6 556.426 95.4758 1
 0 -14 -4 858.713 147.63 1
 0 -14 -2 4884.68 154.525 1
 0 14 -2 4164.56 128.52 1
 0 14 0 7967.72 110.574 1
 0 14 0 6921.66 113.521 1
 0 -14 2 3520.26 108.807 1
 0 14 2 4898.11 146.613 1
 0 -14 4 466.045 79.866 1
 0 -14 6 404.166 95.7233 1
 0 14 6 487.394 54.5404 1
 0 -14 8 706.949 125.455 1
 0 14 8 418.981 207.759 1
 0 -14 10 47.4613 116.728 1
 0 14 10 52.0337 81.3038 1
 0 -14 10 152.296 159.906 1
 0 -14 12 7.66526 203.391 1
 0 14 14 51.7167 97.0717 1
 0 15 -13 712.72 216.413 1
 0 -15 -11 1445.68 113.099 1
 0 15 -11 1305.75 183.194 1
 0 15 -9 3201.22 172.396 1
 0 15 -9 3194.03 201.857 1
 0 -15 -9 3538.66 123.785 1
 0 15 -7 6657.37 234.217 1
 0 -15 -7 5959.07 261.014 1
 0 -15 -5 9464.51 247.829 1
 0 15 -3 10673.2 221.483 1
 0 -15 -3 11516.4 236.264 1
 0 15 -1 28815.1 274.168 1
 0 -15 -1 29758.3 260.499 1
 0 15 1 27633.9 238.801 1
 0 -15 1 29736.2 258.435 1
 0 15 3 9963.45 212.997 1
 0 -15 3 10581.3 200.677 1
 0 -15 5 9110.59 217.19 1
 0 15 7 5690.17 263.549 1
 0 -15 7 5757.75 205.722 1
 0 15 9 3751.37 136.925 1
 0 -15 9 4147.33 170.246 1
 0 15 11 1399.6 112.136 1
 0 -15 11 1773.43 190.137 1
 0 15 13 587.165 107.778 1
 0 16 -12 840.924 180.052 1
 0 -16 -10 1769.06 97.2497 1
 0 16 -10 1822.12 169.636 1
 0 16 -8 3670.33 197.625 1
 0 -16 -6 8634.5 258.022 1
 0 16 -4 12870.3 259.352 1
 0 -16 -4 13775 273.07 1
 0 16 -2 14670.5 227.675 1
 0 16 0 20648.9 187.43 1
 0 16 0 20724.4 171.305 1
 0 -16 2 15760.7 224.549 1
 0 16 2 14902.8 214.329 1
 0 16 4 13053.2 265.171 1
 0 -16 4 11777.2 232.227 1
 0 -16 6 8131.52 227.758 1
 0 16 8 3018.05 228.416 1
 0 16 8 4210.06 117.438 1
 0 16 10 2043.78 115.094 1
 0 16 12 793.513 95.0018 1
 0 -17 -9 154.685 246.959 1
 0 17 -7 330.244 109.677 1
 0 17 -5 239.905 93.5932 1
 0 -17 -3 138.311 150.107 1
 0 17 -3 171.096 76.0412 1
 0 17 -1 1711.1 89.0491 1
 0 17 1 1112.73 103.251 1
 0 -17 3 218.766 75.6069 1
 0 17 3 144.363 127.604 1
 0 -17 5 280.973 90.6733 1
 0 17 5 1.32003 154.43 1
 0 17 7 55.572 176.28 1
 0 -17 7 374.019 109.089 1
 0 -17 9 117.039 113.567 1
 0 18 -8 695.436 131.28 1
 0 -18 -8 441.693 232.665 1
 0 18 -6 1865.19 147.288 1
 0 -18 -6 1708.83 209.846 1
 0 -18 -4 2997.25 196.173 1
 0 18 -4 3580.69 155.981 1
 0 18 -2 4877.42 150.79 1
 0 -18 -2 4930.2 183.852 1
 0 18 0 8034.17 123.555 1
 0 18 0 7143.33 119.883 1
 0 18 2 4121.17 152.542 1
 0 -18 2 5141.93 141.966 1
 0 18 4 2710.79 169.151 1
 0 -18 4 3744.34 153.318 1
 0 18 6 1358.79 180.67 1
 0 -18 6 1607.67 132.714 1
 0 18 8 306.012 196.988 1
 0 -18 8 539.271 122.434 1
 0 19 -9 1130.24 155.884 1
 0 -19 -9 1071.07 247.373 1
 0 19 -7 1826.38 152.397 1
 0 -19 -7 1697.84 232.534 1
 0 19 -5 5211.7 194.49 1
 0 -19 -5 5150.26 237.588 1
 0 -19 -3 8198.4 234.027 1
 0 19 -1 7377.78 151.644 1
 0 19 1 7321.25 155.327 1
 0 -19 3 7986.46 194.421 1
 0 -19 5 5375.5 191.398 1
 0 19 5 4903.88 211.369 1
 0 19 7 1299.46 190.164 1
 0 -19 7 1709.54 143.899 1
 0 -19 9 1105.16 144.408 1
 0 19 9 1185.88 207.304 1
 0 20 -8 447.598 129.013 1
 0 -20 -8 443.152 237.423 1
 0 20 -6 440.098 115.19 1
 0 -20 -6 298.402 214.169 1
 0 20 -4 482.015 102.022 1
 0 -20 -4 702.069 187.406 1
 0 20 -2 2287.17 114.897 1
 0 20 2 2270.14 136.806 1
 0 20 4 550.812 146.807 1
 0 -20 4 593.916 97.6733 1
 0 20 6 344.355 166.021 1
 0 -20 6 493.424 111.07 1
 0 -20 8 515.472 134.306 1
 0 20 8 476.646 187.704 1
 0 -21 -7 674.707 235.149 1
 0 21 -7 1310.7 151.271 1
 0 21 -5 2811.83 162.605 1
 0 21 -3 3596.24 148.156 1
 0 -21 -3 3649.31 213.508 1
 0 21 3 3083.51 159.276 1
 0 -21 3 3797.2 144.268 1
 0 21 5 2065 177.211 1
 0 21 7 989.709 183.684 1
 0 -21 7 1312.82 140.569 1
 0 22 -8 1386.09 161.314 1
 0 -22 -8 916.152 243.421 1
 0 -22 -6 2029.04 240.712 1
 0 22 -6 2195.6 162.487 1
 0 22 -4 2134.48 143.606 1
 0 22 -2 2454.69 117.003 1
 0 22 4 1900.11 163.121 1
 0 22 6 1848.67 183.739 1
 0 -22 6 2028.02 152.5 1
 0 22 8 1203.74 190.998 1
 0 -22 8 1199.9 147.296 1
 0 23 -7 95.2953 114.094 1
 0 -23 -7 376.093 231.157 1
 0 23 -3 68.752 80.2847 1
 0 23 3 97.0859 139.16 1
 0 -23 5 70.2484 88.874 1
 0 -23 7 87.2791 109.168 1
 0 23 7 366.306 169.333 1
 0 -24 -8 263.245 239.575 1
 0 -24 -6 457.556 242.645 1
 0 24 -6 262.12 114.702 1
 0 24 -4 242.178 92.6522 1
 0 24 -2 586.297 76.8611 1
 0 24 2 527.684 129.588 1
 0 24 4 234.819 151.348 1
 0 -24 4 207.266 90.4605 1
 0 -24 6 269.285 105.218 1
 0 24 6 345.418 165.244 1
 0 -24 8 201.55 111.637 1
 0 -25 -7 1318.57 264.586 1
 0 25 -7 972.094 135.49 1
 0 25 -5 2266.68 151.569 1
 0 25 -3 2587.16 129.094 1
 0 25 3 2329.14 164.317 1
 0 -25 5 2183.14 142.685 1
 0 25 5 2385.69 193.64 1
 0 -25 7 978.481 133.486 1
 0 25 7 1102.14 180.202 1
 0 26 -6 188.957 101.245 1
 0 -26 -6 473.822 262.463 1
 0 26 -4 264.806 92.954 1
 0 26 4 104.772 156.996 1
 0 26 6 106.081 170.115 1
 0 -26 6 149.667 100.984 1
 0 27 -7 137.118 115.895 1
 0 27 -5 433.484 105.174 1
 0 27 -3 554.508 80.0803 1
 0 27 3 498.861 141.301 1
 0 27 5 152.817 164.928 1
 0 -27 7 223.384 106.646 1
 0 28 -6 252.431 105.432 1
 0 28 -4 417.759 88.9983 1
 0 28 4 430.339 156.84 1
 0 29 -7 51.0665 100.233 1
 0 29 -5 70.6839 84.9585 1
 0 29 5 90.1101 161.269 1
 1 0 -13 16.0946 93.1753 1
 1 0 -11 371.471 94.0805 1
 -1 0 -11 290.287 95.1419 1
 -1 0 -11 159.917 233.461 1
 1 0 -11 600.44 216.198 1
 -1 0 -9 1059.6 196.06 1
 -1 0 -9 1014.67 104.799 1
 1 0 -9 1118.47 132.151 1
 1 0 -9 1041.55 97.5597 1
 -1 0 -9 1112.37 124.93 1
 1 0 -7 155.083 76.107 1
 1 0 -7 171.591 60.6515 1
 -1 0 -7 156.381 61.1569 1
 1 0 -7 256.111 133.675 1
 -1 0 -7 270.759 144.446 1
 -1 0 -7 130.035 81.0939 1
 -1 0 -5 5559.34 153.165 1
 1 0 -5 5831.71 133.82 1
 1 0 -5 6116.85 154.554 1
 -1 0 -5 5913.77 169.4 1
 1 0 -5 5934.4 155.134 1
 1 0 -3 13838.7 157.24 1
 -1 0 -3 14596 169.524 1
 -1 0 -3 13871.5 166.309 1
 -1 0 -3 14280.7 183.276 1
 1 0 -3 14952.2 157.069 1
 1 0 1 0.42539 0.9085 1
 1 0 3 14670.7 168.943 1
 -1 0 3 14482.6 174.936 1
 1 0 5 5505.74 145 1
 -1 0 5 5793.07 143.925 1
 1 0 5 5848.14 139.188 1
 -1 0 5 5976.71 160.088 1
 1 0 5 5280.88 157.226 1
 1 0 7 142.089 135.781 1
 -1 0 7 157.177 58.1773 1
 1 0 7 144.277 71.4015 1
 1 0 7 176.176 61.3054 1
 -1 0 7 168.145 70.5076 1
 -1 0 7 192.438 138.012 1
 -1 0 9 1043.69 95.7476 1
 1 0 9 856.518 109.84 1
 -1 0 11 358.339 128.385 1
 -1 0 11 290.274 81.0139 1
 1 0 11 288.758 115.302 1
 1 0 11 288.142 89.8151 1
 -1 0 13 138.197 81.1012 1
 1 -1 -12 331.137 135.966 1
 -1 1 -12 264.148 96.1946 1
 1 -1 -12 316.53 100.722 1
 -1 -1 -12 256.083 100.235 1
 1 1 -12 291.255 92.5503 1
 -1 -1 -12 24.7743 258.028 1
 1 -1 -12 393.918 236.332 1
 -1 -1 -12 197.709 129.137 1
 -1 1 -10 811.495 215.597 1
 -1 1 -10 1166.84 136.488 1
 -1 -1 -10 805.976 208.904 1
 1 1 -10 1092.94 107.963 1
 1 -1 -10 1032.42 106.234 1
 1 1 -10 1012.76 142.533 1
 -1 -1 -8 1563.7 104.313 1
 1 1 -8 1339.43 169.414 1
 1 -1 -8 1386.32 172.915 1
 -1 1 -8 1465.64 126.659 1
 1 -1 -8 1584.23 123.222 1
 1 1 -8 1412.41 116.522 1
 1 -1 -8 1572.73 101.502 1
 -1 -1 -8 1696.77 182.213 1
 -1 1 -8 1550.42 108.493 1
 -1 -1 -8 1536.68 126.15 1
 -1 1 -6 5327.07 149.287 1
 -1 -1 -6 4517.18 149.116 1
 1 1 -6 5054.11 161.698 1
 1 -1 -6 5074.95 140.365 1
 1 -1 -6 4654.74 146.523 1
 1 -1 -6 5123.16 172.746 1
 1 1 -6 4920.16 158.191 1
 -1 1 -6 4535.83 154.176 1
 -1 1 -6 5363.46 183.479 1
 -1 -1 -6 5082.69 142.318 1
 1 -1 -4 7060.9 143.19 1
 1 1 -4 6800.76 135.299 1
 -1 1 -4 7044.93 149.507 1
 -1 -1 -4 6706.87 138.407 1
 -1 1 -4 6572.73 142.584 1
 1 1 -4 7276.52 147.55 1
 -1 -1 -4 7232.5 160.035 1
 1 -1 -4 7070.01 125.199 1
 1 -1 -4 7167.51 144.575 1
 -1 -1 -4 6922.22 134.256 1
 -1 1 -4 7349.75 143.553 1
 1 1 -4 7127.09 128.018 1
 1 1 -2 16800.3 155.772 1
 1 1 -2 15531.7 125.573 1
 -1 1 -2 16540.3 141.229 1
 1 -1 -2 16362.5 127.092 1
 -1 -1 -2 15554.5 143.546 1
 -1 1 -2 17719.3 160.174 1
 -1 -1 -2 16411.4 142.799 1
 1 1 -2 16237.4 130.228 1
 -1 1 -2 17054.8 154.382 1
 -1 1 2 16159.3 128.755 1
 1 1 2 15859.5 140.784 1
 -1 -1 2 17023.9 155.433 1
 -1 -1 2 15300.3 120.968 1
 1 1 2 15114.3 146.698 1
 1 -1 2 16906.6 139.678 1
 -1 1 2 16115.9 148.327 1
 1 1 2 14879.6 151.397 1
 1 -1 2 15001.8 141.592 1
 -1 1 2 15153.5 133.846 1
 1 -1 4 7116.28 150.21 1
 -1 1 4 7351.26 139.535 1
 1 -1 4 7152.1 135.489 1
 1 1 4 6917.54 135.64 1
 -1 1 4 6876.72 146.01 1
 -1 1 4 7108.64 128.012 1
 -1 -1 4 7102.4 143.408 1
 -1 -1 4 7211.58 125.78 1
 1 -1 4 6883.86 141.968 1
 -1 -1 4 6770.79 137.783 1
 1 1 4 6877.26 137.852 1
 1 1 4 6853.64 152.965 1
 1 1 6 4728.56 180.075 1
 1 1 6 4906.93 146.594 1
 1 -1 6 4652.29 135.703 1
 -1 1 6 4935.54 175.09 1
 -1 -1 6 4598.16 149.312 1
 1 1 6 4639.04 137.538 1
 1 -1 6 4918.34 174.066 1
 -1 1 6 4574.36 130.272 1
 -1 1 6 4888.16 148.456 1
 -1 -1 6 4776.12 164.164 1
 -1 -1 6 4842.16 131.422 1
 -1 -1 8 1415.65 117.367 1
 -1 1 8 1478.12 170.993 1
 1 -1 8 1369.05 114.043 1
 1 1 8 1437.52 114.34 1
 -1 1 8 1332.43 113.729 1
 1 -1 8 1396.04 100.705 1
 1 1 8 1426.61 102.184 1
 1 1 8 1589.04 170.715 1
 -1 1 8 1483.75 97.8865 1
 -1 -1 8 1379.53 94.4869 1
 -1 1 10 1007.61 132.895 1
 -1 -1 10 952.849 128.883 1
 1 1 10 744.371 203.093 1
 1 1 10 905.706 125.89 1
 1 -1 10 982.022 102.636 1
 -1 1 10 875.97 202.621 1
 1 1 10 949.476 102.389 1
 1 -1 10 830.96 122.168 1
 1 -1 12 198.97 208.398 1
 -1 -1 12 252.143 126.822 1
 1 -1 12 245.773 120.158 1
 -1 -1 12 656.39 217.544 1
 -1 -1 12 269.354 85.7208 1
 -1 1 12 295.926 89.5752 1
 1 2 -13 74.2644 90.8 1
 1 -2 -13 20.3556 89.7036 1
 -1 -2 -11 149.289 130.622 1
 1 -2 -11 360.275 218.354 1
 -1 -2 -11 294.727 96.6646 1
 1 -2 -11 312.033 93.5654 1
 1 -2 -11 0.84983 124.81 1
 1 2 -11 295.775 131.148 1
 -1 2 -11 98.4798 120.793 1
 -1 2 -11 335.329 96.765 1
 1 2 -9 567.29 112.177 1
 1 2 -9 642.004 188.586 1
 1 -2 -9 504.565 199.416 1
 -1 2 -9 560.854 109.4 1
 1 -2 -9 536.194 87.8547 1
 -1 2 -9 438.971 183.924 1
 -1 2 -9 636.4 93.4963 1
 1 2 -9 582.085 87.096 1
 1 2 -7 140.654 61.954 1
 1 -2 -7 154.928 58.6604 1
 -1 -2 -7 122.877 75.303 1
 1 -2 -7 112.49 75.4624 1
 -1 2 -7 176.622 139.539 1
 1 -2 -7 45.1939 142.408 1
 -1 2 -7 204.418 66.4995 1
 1 2 -7 131.33 78.8385 1
 -1 -2 -7 134.572 150.77 1
 -1 2 -7 163.221 86.9874 1
 -1 -2 -5 1086.36 79.6484 1
 1 2 -5 1154.25 68.4971 1
 -1 2 -5 1234.14 113.222 1
 -1 -2 -5 1308.58 76.0974 1
 1 -2 -5 1165.34 67.9133 1
 1 -2 -5 1188.77 78.6032 1
 -1 2 -5 1114.01 86.8267 1
 -1 2 -5 1144.13 76.582 1
 1 2 -5 1103.45 76.5957 1
 1 2 -3 2453.68 77.8643 1
 -1 2 -3 2339.78 74.0857 1
 1 2 -3 2285.33 63.6896 1
 -1 -2 -3 2215.43 68.2854 1
 -1 -2 -3 2349.74 92.7612 1
 1 -2 -3 2351.75 70.3334 1
 1 -2 -3 2306.77 81.1427 1
 1 -2 -3 2387.73 64.7147 1
 -1 2 -3 2320.49 83.7537 1
 -1 2 -3 2542.88 89.8645 1
 -1 -2 -3 2211.64 75.9075 1
 1 2 -3 2605.57 81.5198 1
 1 -2 -1 2045.83 42.2549 1
 -1 -2 1 1858.05 42.3194 1
 -1 2 3 2368.71 70.761 1
 1 2 3 2124.26 96.2108 1
 -1 -2 3 2171.25 59.0604 1
 1 2 3 2269.79 66.7229 1
 1 -2 3 2283.21 75.5242 1
 -1 -2 3 2323.53 77.6038 1
 -1 -2 3 2210.49 71.7481 1
 1 2 3 2268.48 70.4965 1
 -1 2 3 2273.99 62.2669 1
 1 -2 3 2068 85.4143 1
 -1 -2 5 1127.24 103.867 1
 -1 2 5 1067.05 113.432 1
 1 -2 5 1131.93 69.5232 1
 1 2 5 1086.47 116.05 1
 1 2 5 1172.98 76.6613 1
 1 2 5 1157.95 73.8522 1
 -1 -2 7 95.0781 128.266 1
 1 2 7 162.927 140.143 1
 -1 2 7 89.5464 135.828 1
 -1 2 7 154.588 58.3193 1
 1 -2 7 178.247 57.972 1
 1 2 7 136.782 64.4331 1
 1 2 7 144.509 70.873 1
 -1 2 7 158.987 70.9343 1
 1 -2 7 110.749 73.4084 1
 -1 -2 7 148.918 55.5268 1
 1 -2 7 27.2982 127.853 1
 -1 -2 7 120.051 74.0798 1
 1 2 9 464.994 98.2081 1
 -1 2 9 544.197 110.513 1
 -1 -2 9 584.314 113.377 1
 -1 2 9 449.452 183.313 1
 -1 -2 9 550.633 77.0252 1
 -1 2 9 549.777 80.7946 1
 1 -2 9 457.702 99.9807 1
 -1 2 11 451.417 214.674 1
 -1 -2 11 27.121 205.216 1
 -1 -2 11 366.286 130.113 1
 -1 2 11 247.38 83.3143 1
 1 2 11 225.131 86.0556 1
 1 -2 11 282.412 83.4187 1
 -1 -2 11 265.476 81.3876 1
 -1 2 13 9.21239 77.4278 1
 -1 -3 -12 463.697 106.7 1
 1 -3 -12 544.986 144.399 1
 1 3 -12 525.79 149.621 1
 -1 3 -12 311.338 133.786 1
 -1 3 -12 518.187 105.718 1
 1 3 -12 492.481 97.1181 1
 1 -3 -12 608.171 110.549 1
 -1 3 -12 180.667 243.387 1
 -1 -3 -12 319.579 266.668 1
 -1 3 -10 2256.03 170.13 1
 1 -3 -10 2644.58 136.768 1
 1 3 -10 2278.66 133.746 1
 -1 -3 -10 2306.17 136.602 1
 -1 -3 -10 1701.67 228.064 1
 -1 -3 -10 2077.71 167.138 1
 1 -3 -10 2179.42 232.438 1
 -1 3 -8 4976.24 194.762 1
 -1 -3 -8 5400.74 168.592 1
 1 3 -8 4938.2 203.188 1
 1 -3 -8 5387.07 159.64 1
 -1 3 -8 5435.79 177.881 1
 -1 3 -8 4737.03 211.191 1
 1 3 -8 5030.43 194.053 1
 1 3 -6 24440.2 285.907 1
 -1 -3 -6 23988.1 292.106 1
 -1 3 -6 22698.2 306.094 1
 -1 3 -6 23991.2 297.309 1
 -1 -3 -6 23442.9 305.589 1
 -1 3 -6 21955 315.363 1
 1 -3 -6 23637 311.317 1
 1 3 -6 23385.4 319.586 1
 1 -3 -4 40338 321.528 1
 -1 -3 -4 39533.5 343.318 1
 1 3 -4 39066.3 303.99 1
 -1 3 -4 41313 341.478 1
 1 -3 -4 39207.5 281.215 1
 -1 3 -4 39218.2 294.62 1
 -1 -3 -4 36685.4 317.962 1
 1 3 -4 37654.5 273.928 1
 -1 -3 -4 40187.7 306.829 1
 1 -3 -4 39566.9 317.038 1
 -1 -3 -2 72437.4 331.057 1
 1 -3 -2 70231.4 308.191 1
 -1 -3 -2 72651.1 276.122 1
 1 3 -2 70035.1 247.157 1
 1 -3 -2 71133.1 266.72 1
 1 -3 2 72946.7 261.467 1
 -1 3 2 73000.5 281.998 1
 -1 -3 2 72164.3 253.721 1
 -1 3 4 37811.1 292.395 1
 -1 -3 4 38222.2 270.035 1
 1 -3 4 38275.5 299.389 1
 -1 -3 4 36893.2 270.018 1
 1 3 4 39126.6 319.456 1
 1 3 4 37781.9 293.878 1
 1 -3 4 37701 334.023 1
 -1 3 4 38859.2 294.688 1
 -1 -3 4 40148.5 336.727 1
 1 -3 6 23471.2 295.145 1
 -1 -3 6 22598.2 280.23 1
 -1 3 6 24000.4 284.942 1
 1 -3 6 23248 280.284 1
 -1 3 6 23946.2 300.118 1
 -1 -3 6 23671.8 265.586 1
 1 3 6 22365.2 283.483 1
 -1 3 6 22789.5 311.084 1
 1 3 6 23097.6 317.198 1
 -1 -3 8 4780.02 146.889 1
 1 3 8 4705 167.704 1
 1 3 8 5096.26 169.05 1
 1 -3 8 4814.07 155.981 1
 -1 3 8 4865.73 175.843 1
 1 3 8 4869.97 219.238 1
 -1 3 8 4940.16 220.397 1
 -1 -3 8 4740.8 183.28 1
 -1 3 8 5014.13 162.324 1
 -1 3 10 2144.59 224.967 1
 -1 3 10 2320.51 129.783 1
 1 -3 10 2207.14 127.742 1
 1 3 10 1980.81 223.063 1
 -1 -3 10 2128.99 163.251 1
 1 -3 10 2029.24 151.375 1
 1 3 10 2390.08 138.534 1
 1 -3 10 1784.95 224.569 1
 1 3 12 465.613 98.9821 1
 1 3 12 502.206 130.39 1
 -1 -3 12 723.231 224.217 1
 -1 3 12 572.444 133.78 1
 1 -3 12 314.366 129.062 1
 -1 -3 12 439.113 85.1567 1
 -1 3 12 625.614 219.809 1
 -1 3 12 326.12 94.2119 1
 -1 -3 12 545.292 131.361 1
 1 4 -13 395.816 233.623 1
 1 4 -13 55.7861 85.8004 1
 -1 -4 -13 78.9603 135.525 1
 1 -4 -13 64.6348 91.5703 1
 -1 -4 -11 56.6178 85.6774 1
 1 -4 -11 4.94622 116.377 1
 1 4 -11 214.502 201.344 1
 1 -4 -11 2.39396 79.3891 1
 1 4 -11 5.53303 125.694 1
 1 -4 -9 225.208 74.8605 1
 1 -4 -9 91.3112 193.424 1
 1 4 -9 205.324 104.012 1
 1 4 -9 233.595 74.6935 1
 -1 -4 -9 306.714 108.818 1
 -1 4 -9 285.502 107.299 1
 -1 4 -9 255.687 82.8332 1
 -1 4 -7 258.219 92.4513 1
 1 4 -7 120.149 57.3557 1
 1 4 -7 219.066 81.0996 1
 -1 4 -7 174.639 67.4419 1
 -1 4 -7 165.855 141.887 1
 1 4 -5 660.764 59.2001 1
 1 -4 -5 772.746 70.3685 1
 -1 4 -5 744.655 105.353 1
 -1 -4 -5 754.594 122.437 1
 -1 4 -5 776.666 69.8212 1
 1 -4 -5 802.308 109.574 1
 -1 -4 -5 664.192 66.2428 1
 1 4 -5 803.263 100.292 1
 -1 4 -5 743.399 79.1483 1
 -1 -4 -5 742.601 60.5097 1
 1 -4 -3 2182.92 63.6315 1
 -1 4 -3 2339.81 81.825 1
 1 -4 -3 2551.54 93.0039 1
 -1 -4 -3 2063.05 69.3346 1
 1 4 -3 2411.05 82.4116 1
 -1 -4 -1 12448.5 120.651 1
 1 -4 -1 12531.1 109.777 1
 1 4 1 12319.8 115.68 1
 1 -4 1 12899.5 117.218 1
 1 -4 3 2186.98 76.0346 1
 1 4 3 2465.43 65.3915 1
 -1 -4 3 2199.28 72.4638 1
 1 -4 3 2385.56 80.5785 1
 -1 -4 3 2493.95 84.0312 1
 -1 -4 5 765.455 93.5093 1
 -1 -4 5 766.368 53.8536 1
 1 4 5 724.549 113.93 1
 1 -4 5 715.103 74.496 1
 1 4 5 668.53 64.3837 1
 -1 4 5 701.805 65.7995 1
 1 4 5 1040.38 62.8703 1
 -1 4 5 1105.89 61.188 1
 -1 -4 5 773.406 74.5845 1
 1 -4 5 762.047 101.116 1
 1 -4 5 727.765 55.663 1
 1 4 7 175.027 145.858 1
 1 4 7 231.879 60.0893 1
 -1 4 7 254.641 56.8437 1
 -1 -4 7 196.207 52.2658 1
 1 4 7 136.556 73.8416 1
 -1 4 7 146.764 140.014 1
 1 -4 7 210.565 60.3215 1
 -1 4 7 190.882 72.1663 1
 1 4 9 157.335 78.05 1
 1 -4 9 196.155 72.8187 1
 1 -4 9 35.5627 175.103 1
 -1 -4 9 185.122 63.9847 1
 -1 4 9 169.606 69.6958 1
 -1 -4 9 167.268 100.975 1
 1 -4 9 124.516 86.1193 1
 -1 4 9 92.6014 182.709 1
 -1 -4 11 33.6492 198.219 1
 1 -4 11 13.1826 74.4975 1
 -1 4 11 105.667 75.0067 1
 -1 -4 11 32.8763 69.2161 1
 -1 4 11 140.893 213.212 1
 1 4 11 13.4797 78.4507 1
 1 -4 11 12.0831 111.571 1
 -1 4 11 89.8346 113.895 1
 1 4 11 33.7276 106.439 1
 -1 -4 13 61.2098 70.9974 1
 1 4 13 58.4849 122.608 1
 1 -4 13 127.811 217.07 1
 -1 -5 -12 15.657 87.8213 1
 -1 5 -12 1.69575 88.7112 1
 1 -5 -12 27.5376 127.542 1
 1 5 -10 121.695 74.7219 1
 1 -5 -10 1.43189 110.301 1
 1 -5 -10 103.967 200.769 1
 1 5 -10 0.82439 111.648 1
 -1 -5 -10 127.786 79.1581 1
 -1 5 -10 94.9085 106.715 1
 1 -5 -10 132.234 80.136 1
 -1 -5 -10 43.1171 112.525 1
 1 5 -10 129.024 180.84 1
 -1 -5 -8 235.803 71.6031 1
 -1 5 -8 206.582 101.543 1
 -1 5 -8 219.304 72.8753 1
 1 5 -8 182.26 94.501 1
 1 5 -6 517.784 68.0468 1
 -1 5 -6 539.172 117.413 1
 -1 5 -6 595.4 86.7589 1
 1 5 -6 734.002 122.26 1
 -1 -5 -6 656.507 147.315 1
 1 5 -6 646.23 86.0357 1
 -1 -5 -6 628.8 76.0262 1
 1 5 -4 884.522 72.0222 1
 1 -5 -4 819.684 57.802 1
 -1 -5 -4 783.728 58.1867 1
 -1 5 -4 916.67 90.2834 1
 -1 5 -4 785.943 66.1561 1
 1 5 -4 821.594 77.462 1
 1 5 -2 6367.75 112.6 1
 1 5 -2 6596.77 77.9793 1
 -1 -5 -2 6362.54 77.2355 1
 -1 5 -2 6243.21 126.325 1
 -1 -5 -2 6212.66 117.766 1
 -1 5 2 5790.01 104.907 1
 1 -5 2 6552.45 112.318 1
 1 -5 2 6618.61 77.4156 1
 -1 -5 2 6288.72 112.191 1
 -1 5 2 6307.97 78.5018 1
 1 5 2 5613.9 113.021 1
 -1 -5 4 821.425 76.8531 1
 1 5 4 945.137 108.894 1
 1 5 4 865.795 55.6808 1
 1 -5 4 770.459 81.9466 1
 -1 5 4 924.155 101.04 1
 -1 5 4 871.508 54.8382 1
 1 -5 6 679.118 64.469 1
 1 5 6 604.987 73.3831 1
 -1 -5 6 700.414 109.953 1
 1 -5 6 607.888 114.691 1
 -1 5 6 945.67 64.2805 1
 1 5 6 638.87 137.236 1
 1 -5 6 518.156 77.1774 1
 -1 5 6 622.7 75.1378 1
 -1 -5 6 643.203 81.1873 1
 -1 5 6 642.155 138.823 1
 -1 -5 8 214.879 59.9525 1
 1 5 8 202.004 67.2718 1
 -1 -5 8 306.442 87.6759 1
 -1 5 8 128.342 172.237 1
 1 5 8 240.093 170.169 1
 1 -5 8 208.883 63.0008 1
 -1 5 8 248.548 63.3124 1
 1 5 10 20.6961 78.0429 1
 -1 5 10 115.74 199.198 1
 1 5 10 79.5985 101.296 1
 1 -5 10 84.8083 68.7158 1
 1 -5 10 17.5279 96.1262 1
 -1 -5 10 89.0373 111.558 1
 -1 -5 10 10.6477 181.416 1
 -1 5 10 139.874 107.297 1
 -1 5 10 7.39036 72.7543 1
 -1 -5 12 16.1887 74.1595 1
 -1 5 12 33.0849 119.878 1
 -1 5 12 27.9164 72.3287 1
 1 5 12 7.90593 76.6279 1
 1 6 -13 141.97 230.453 1
 -1 -6 -13 56.7544 140.567 1
 -1 6 -13 64.9667 240.488 1
 -1 6 -11 97.3379 135.349 1
 1 -6 -11 458.928 232.321 1
 -1 6 -11 245.838 93.9312 1
 -1 -6 -11 142.31 118.233 1
 -1 -6 -11 137.582 246.593 1
 1 6 -11 200.05 85.4294 1
 1 -6 -11 284.447 122.958 1
 1 6 -9 283.82 169.54 1
 -1 6 -9 325.613 87.3691 1
 -1 6 -9 483.98 107.179 1
 -1 6 -9 198.326 195.072 1
 1 6 -9 325.548 110.577 1
 1 6 -9 356.05 79.2442 1
 1 -6 -9 414.659 104.75 1
 -1 -6 -9 325.228 111.358 1
 -1 -6 -7 348.407 156.744 1
 -1 -6 -7 288.43 83.318 1
 1 6 -7 229.111 85.6786 1
 1 6 -7 255.908 62.0781 1
 -1 6 -7 260.002 89.7963 1
 -1 6 -7 304.681 68.5857 1
 1 -6 -7 277.664 78.5017 1
 1 -6 -7 245.724 151.918 1
 1 6 -5 4520.75 130.494 1
 -1 6 -5 4247.44 147.662 1
 1 -6 -5 4693.91 168.599 1
 1 6 -5 4501.35 145.909 1
 1 -6 -5 4517.14 122.66 1
 -1 -6 -5 4077.84 170.178 1
 -1 6 -5 4735.5 150.62 1
 -1 -6 -5 4228.76 122.811 1
 1 -6 -3 2890.74 108.367 1
 1 6 -3 2958.52 96.3263 1
 1 6 -3 2859.49 80.7345 1
 -1 6 -3 2972.21 101.22 1
 -1 -6 -3 2550.62 64.4972 1
 -1 6 -3 2722.15 84.3608 1
 1 -6 -3 2689.15 63.4593 1
 1 6 -1 3061.38 67.2379 1
 -1 -6 -1 2930.57 78.5949 1
 1 -6 1 3388.99 68.568 1
 -1 -6 1 3246.48 70.8042 1
 -1 6 3 3045.2 111.849 1
 1 -6 3 2692.4 82.749 1
 -1 6 3 2823.83 74.6323 1
 1 6 3 2856.32 64.2831 1
 1 6 3 2884.05 117.974 1
 -1 -6 3 2703.7 91.308 1
 1 -6 3 2545.77 89.3846 1
 1 6 5 4244.29 163.294 1
 1 6 5 4287.38 113.696 1
 -1 -6 5 4364.91 127.58 1
 1 -6 5 3813.07 132.683 1
 -1 6 5 4513.26 172.884 1
 -1 -6 5 4244.29 138.834 1
 1 -6 5 4065.69 130.853 1
 -1 6 5 4524.8 122.092 1
 1 6 7 318.241 148.909 1
 -1 -6 7 268.926 122.184 1
 1 -6 7 237.334 128.664 1
 1 -6 7 255.842 81.7795 1
 1 -6 7 259.399 59.097 1
 -1 -6 7 273.285 86.4059 1
 1 -6 9 304.192 186.185 1
 1 6 9 325.003 97.2118 1
 -1 6 9 334.494 185.802 1
 1 -6 9 376.001 72.9794 1
 -1 6 9 440.878 106.509 1
 1 6 9 341.555 77.8879 1
 -1 -6 9 344.708 169.671 1
 -1 -6 11 76.1587 211.561 1
 1 6 11 176.301 112.433 1
 1 -6 11 122.791 116.245 1
 -1 -6 11 296.553 132.008 1
 1 6 11 154.644 84.6784 1
 1 -6 11 173.363 200.761 1
 -1 6 11 261.271 115.328 1
 1 -6 11 251.455 81.3582 1
 -1 -6 11 269.007 73.4122 1
 1 6 13 76.8805 119.709 1
 1 -6 13 326.581 210.93 1
 -1 6 13 11.059 74.2037 1
 1 7 -12 739.557 110.058 1
 1 -7 -12 695.329 146.164 1
 -1 7 -12 703.972 118.389 1
 -1 7 -12 454.516 230.55 1
 -1 -7 -12 667.938 144.697 1
 1 7 -12 1137.45 218.651 1
 1 7 -10 1965.21 134.811 1
 -1 -7 -10 1384.66 249.653 1
 -1 7 -10 1827.63 164.8 1
 1 7 -10 1740.91 166.08 1
 1 -7 -10 2123.32 157.801 1
 1 -7 -10 1833.34 237.398 1
 1 7 -8 1530.22 174.782 1
 1 -7 -8 1373.11 119.426 1
 -1 -7 -8 1481.82 128.622 1
 -1 7 -8 1343.72 178.547 1
 -1 -7 -6 5936.78 157.006 1
 -1 7 -6 5875.82 181.413 1
 1 7 -6 6078.17 183.556 1
 1 -7 -6 6301.22 158.078 1
 -1 -7 -4 19278.6 264.539 1
 1 -7 -4 19648.8 197.808 1
 1 7 -4 19577.4 265.856 1
 1 -7 -4 20018.8 243.029 1
 -1 7 -4 19072.4 269.529 1
 1 7 -4 19723.6 185.972 1
 1 7 -2 25009.1 236.837 1
 -1 -7 -2 25214.7 235.646 1
 -1 7 -2 25361.8 250.942 1
 1 7 0 30869.6 159.266 1
 -1 7 0 30444.2 163.374 1
 -1 7 2 23854.3 210.103 1
 -1 -7 2 24671.8 224.217 1
 1 -7 2 26223.8 241.738 1
 1 7 2 26573.7 242.888 1
 1 7 4 21065.9 196.916 1
 1 -7 4 19204.4 194.276 1
 -1 7 4 19969.5 258.861 1
 -1 -7 4 19121.7 177.62 1
 1 7 4 20407.1 261.164 1
 -1 -7 4 20102.5 263.561 1
 -1 7 4 19755.3 206.598 1
 1 -7 6 6063.19 175.225 1
 1 -7 6 6106.61 167.777 1
 1 7 6 6660.88 210.309 1
 -1 7 6 6555.11 211.851 1
 -1 -7 6 6530.07 160.122 1
 -1 -7 6 5814.62 174.38 1
 -1 -7 8 1398.16 160.416 1
 1 7 8 1407.2 110.391 1
 1 -7 8 1202.11 115.589 1
 -1 7 8 1436.23 119.364 1
 -1 -7 8 1374.67 131.645 1
 -1 7 10 2095.71 156.028 1
 -1 7 10 1984.77 231.649 1
 1 -7 10 1497.96 145.815 1
 1 7 10 1347.89 223.13 1
 1 7 10 1949.12 145.145 1
 -1 -7 10 1760.63 162.276 1
 -1 7 12 561.643 131.373 1
 1 7 12 767.767 134.143 1
 1 -7 12 608.524 218.296 1
 -1 -7 12 452.033 228.63 1
 -1 -8 -13 75.5243 133.807 1
 -1 8 -13 271.353 239.184 1
 -1 -8 -11 322.767 126.582 1
 1 -8 -11 358.223 128.312 1
 -1 8 -11 326.605 101.852 1
 -1 8 -11 171.19 129.474 1
 -1 8 -11 84.097 214.965 1
 1 8 -11 405.319 134.392 1
 -1 -8 -11 6.11718 269.095 1
 1 -8 -11 544.813 237.844 1
 1 -8 -9 396.48 203.514 1
 1 8 -9 364.211 162.539 1
 1 -8 -9 329.551 101.966 1
 -1 -8 -9 302.582 107.923 1
 -1 -8 -9 126.419 202.649 1
 1 -8 -7 355.832 164.351 1
 1 8 -7 177.483 130.874 1
 1 8 -7 308.215 92.2175 1
 -1 -8 -7 242.175 84.6232 1
 -1 8 -7 285.327 82.5103 1
 1 -8 -7 257.392 78.5898 1
 -1 -8 -7 86.2935 172.027 1
 1 -8 -5 2809.86 94.5428 1
 1 8 -5 2638.79 121.877 1
 -1 8 -5 2445.95 121.268 1
 -1 -8 -5 2582.78 161.486 1
 -1 -8 -5 2657.37 96.1288 1
 1 -8 -5 2628.42 146.006 1
 -1 -8 -3 4233.67 145.332 1
 -1 -8 -3 3807.92 76.0407 1
 1 8 -3 4218.41 119.088 1
 1 8 -3 4148.92 84.8516 1
 -1 8 -3 3933.69 117.422 1
 1 -8 -3 4591.51 128.426 1
 -1 8 -1 8037.93 128.937 1
 -1 -8 -1 8177.93 127.045 1
 1 8 -1 8326.63 118.23 1
 1 -8 -1 8323.94 113.228 1
 -1 8 1 7891.19 108.871 1
 1 8 1 7596.93 118.317 1
 -1 -8 1 7774.19 112.638 1
 1 -8 1 7981.63 111.76 1
 1 8 3 4200.02 135.34 1
 -1 8 3 3989.35 78.8712 1
 1 -8 3 3868.68 81.6727 1
 1 -8 3 4046.94 114.555 1
 -1 -8 3 4478.77 122.022 1
 -1 8 3 4236.27 130.692 1
 1 -8 5 2340.93 111.335 1
 -1 8 5 2672.67 156.818 1
 1 8 5 2578.69 153.006 1
 -1 -8 5 2463.16 116.521 1
 1 -8 5 2402.27 113.718 1
 -1 -8 5 2734.77 107.091 1
 -1 -8 7 167.952 122.4 1
 1 8 7 251.709 74.6633 1
 -1 8 7 429.553 163.376 1
 1 -8 7 247.028 86.1364 1
 -1 -8 7 220.554 90.5426 1
 1 -8 7 208.215 135.026 1
 1 8 7 344.437 153.978 1
 -1 8 7 242.763 79.3243 1
 -1 8 9 337.983 98.5787 1
 1 -8 9 330.102 104.6 1
 -1 -8 9 204.143 166.575 1
 1 -8 9 300.601 178.313 1
 1 8 9 374.905 97.4815 1
 -1 -8 9 346.417 116.579 1
 1 8 11 327.684 115.223 1
 1 -8 11 275.791 117.788 1
 -1 8 11 546.067 220.875 1
 -1 -8 11 142.499 216.99 1
 -1 -8 11 357.03 119.538 1
 1 -8 11 298.632 200.653 1
 -1 8 11 305.106 113.568 1
 1 -8 13 203.104 218.632 1
 1 8 13 82.4783 123.507 1
 -1 -9 -12 288.055 128.928 1
 1 -9 -12 296.528 126.555 1
 1 9 -12 261.639 209.624 1
 -1 9 -12 305.006 223.705 1
 -1 -9 -10 1185.82 143.016 1
 1 9 -10 1112.2 147.211 1
 1 9 -8 556.501 151.02 1
 -1 -9 -8 606.746 101.935 1
 -1 9 -8 551.416 165.825 1
 1 -9 -8 633.663 183.677 1
 1 -9 -8 665.846 96.3418 1
 1 9 -8 653.397 121.437 1
 -1 9 -8 691.399 112.232 1
 1 -9 -6 5571.21 200.674 1
 1 9 -6 5391.57 158.96 1
 -1 9 -6 5529.51 183.233 1
 1 9 -6 5401.02 177.938 1
 -1 9 -6 5489.88 161.796 1
 1 9 -4 13329.1 229.978 1
 -1 -9 -4 13019.8 155.822 1
 -1 -9 -4 12708.8 229.739 1
 -1 9 -4 12892.9 234.631 1
 1 -9 -4 12836.2 215.122 1
 -1 9 -2 11557.4 177.53 1
 1 -9 -2 11261.6 155.85 1
 1 9 0 19913.7 143.851 1
 -1 9 0 19944.7 151.849 1
 1 -9 2 11285 165.066 1
 -1 9 2 10751.4 159.818 1
 1 9 2 11152.4 171.983 1
 1 -9 4 11840.4 146.534 1
 -1 -9 4 12114.5 209.985 1
 1 -9 4 12201.2 209.111 1
 -1 9 4 12756.5 224.623 1
 1 9 4 13094.3 224.18 1
 -1 9 6 5471.97 141.823 1
 -1 9 6 5183.84 205.168 1
 1 9 6 5511.82 208.557 1
 1 -9 6 5104.47 164.973 1
 -1 -9 6 5547.58 180.067 1
 -1 9 8 629.89 185.948 1
 -1 -9 8 633.004 112.119 1
 -1 9 8 726.688 97.8521 1
 1 9 8 775.489 100.791 1
 -1 -9 10 1124.96 146.545 1
 1 -9 10 993.372 132.098 1
 -1 9 10 1191.68 124.891 1
 -1 9 10 1071.55 223.399 1
 1 9 12 345.535 119.728 1
 1 -9 12 530.398 212.304 1
 -1 -9 12 59.2778 219.325 1
 -1 9 12 173.73 118.009 1
 1 -10 -13 22.4076 126.169 1
 -1 -10 -13 117.089 130.971 1
 1 -10 -11 26.4376 110.348 1
 1 10 -11 451.716 190.25 1
 -1 10 -11 136.396 200.552 1
 -1 -10 -11 261.919 245.076 1
 1 -10 -11 483.787 247.119 1
 1 -10 -9 51.3652 93.4833 1
 -1 10 -9 43.2004 169.07 1
 1 10 -9 233.321 157.886 1
 -1 10 -9 111.571 108.698 1
 1 -10 -9 87.6546 198.476 1
 -1 -10 -9 49.329 98.8948 1
 1 10 -9 28.8628 112.508 1
 1 -10 -7 176.761 69.9442 1
 -1 -10 -7 173.202 78.4023 1
 1 10 -7 98.0756 130.481 1
 1 10 -7 119.257 95.6422 1
 -1 10 -5 677.682 99.9102 1
 1 10 -5 512.182 82.0101 1
 -1 -10 -5 458.589 60.8606 1
 -1 -10 -5 339.616 134.242 1
 1 -10 -5 421.853 130.099 1
 -1 10 -5 505.224 80.7104 1
 1 10 -5 513.233 92.8016 1
 1 10 -3 848.265 74.013 1
 1 10 -3 806.062 53.592 1
 -1 10 -3 888.66 74.9585 1
 1 10 -1 2601.76 76.7762 1
 -1 10 -1 2550.5 80.0594 1
 -1 10 1 2873.74 88.1326 1
 1 10 1 2693.08 93.2973 1
 1 10 3 949.77 107.387 1
 -1 -10 3 814.674 70.4093 1
 -1 10 3 854.394 106.632 1
 -1 10 3 806.159 39.2911 1
 1 -10 5 461.634 74.4712 1
 1 10 5 597.253 133.97 1
 -1 10 5 444.48 56.918 1
 1 10 5 600.373 57.0476 1
 -1 -10 5 459.704 78.5534 1
 1 -10 5 456.021 98.6111 1
 -1 10 5 482.918 134.926 1
 1 -10 7 152.473 129.509 1
 1 -10 7 80.1651 85.2238 1
 -1 10 7 94.6815 163.259 1
 -1 -10 7 206.326 115.924 1
 -1 -10 7 125.808 91.8671 1
 -1 10 7 142.675 75.1289 1
 -1 -10 9 29.5199 158.104 1
 -1 10 9 183.442 192.534 1
 1 -10 9 77.4528 164.233 1
 1 10 9 69.6469 81.8127 1
 -1 10 9 126.258 96.0561 1
 1 -10 9 16.2404 102.493 1
 -1 -10 9 75.5972 114.493 1
 -1 -10 11 61.5048 126.099 1
 1 -10 11 151.286 194.009 1
 1 -10 11 47.9267 114.606 1
 -1 -10 11 15.2042 199.8 1
 1 -10 13 207.402 228.941 1
 -1 10 13 11.1155 112.74 1
 1 -11 -14 48.6861 120.509 1
 -1 11 -14 263.933 249.815 1
 -1 11 -12 92.3654 222.884 1
 -1 -11 -12 117.151 121.21 1
 -1 -11 -10 131.465 103.772 1
 1 11 -10 310.415 177.552 1
 1 11 -10 10.9888 119.579 1
 1 -11 -10 86.0526 96.4051 1
 -1 -11 -8 357.964 92.8242 1
 -1 -11 -8 212.077 196.314 1
 1 11 -8 426.463 142.523 1
 1 -11 -8 360.362 187.185 1
 -1 11 -8 406.785 146.755 1
 1 -11 -8 498.158 88.3316 1
 -1 11 -8 551.419 115.23 1
 1 11 -8 334.58 111.756 1
 -1 -11 -6 591.553 166.889 1
 1 -11 -6 691.968 166.967 1
 -1 -11 -6 567.994 75.5236 1
 1 11 -6 553.453 124.679 1
 -1 11 -6 543.338 100.892 1
 1 -11 -6 538.235 60.9946 1
 1 11 -6 541.471 101.566 1
 -1 11 -6 482.363 120.521 1
 1 -11 -4 1458.55 130.371 1
 -1 -11 -4 1262.45 145.5 1
 1 11 -4 1225.11 93.5468 1
 1 11 -4 1483.27 82.8651 1
 -1 -11 -4 1040.47 55.2205 1
 -1 11 -4 1076.74 89.3184 1
 1 11 -2 1990.56 87.6039 1
 -1 -11 -2 1995.03 116.206 1
 1 -11 -2 2180.61 108.843 1
 1 11 0 1210.64 72.3602 1
 1 -11 0 1279.78 70.5376 1
 -1 -11 0 786.653 43.9946 1
 -1 11 0 820.906 46.5543 1
 1 11 0 857.615 38.706 1
 -1 11 2 1998.42 102.994 1
 1 -11 2 1865.52 82.718 1
 -1 -11 2 1705.1 78.8863 1
 -1 11 4 1122.94 52.6826 1
 1 -11 4 1027.53 69.899 1
 -1 11 4 1297.89 132.415 1
 -1 -11 4 1078.44 89.6332 1
 1 -11 4 1043.37 85.1125 1
 1 -11 6 518.925 90.4643 1
 -1 11 6 670.562 80.5427 1
 -1 11 6 689.533 156.379 1
 1 11 6 592.135 66.4359 1
 -1 -11 6 538.335 97.1732 1
 1 11 6 806 154.481 1
 -1 11 8 419.42 189.465 1
 1 11 8 395.942 82.9321 1
 -1 -11 8 544.266 135.767 1
 1 -11 8 316.87 101.749 1
 -1 11 8 465.786 93.4334 1
 1 -11 8 385.488 149.938 1
 -1 -11 8 460.59 109.778 1
 1 11 10 70.8778 90.479 1
 -1 -11 10 50.7242 167.596 1
 1 -11 10 45.7454 113.57 1
 -1 11 10 154.924 208.88 1
 -1 -11 10 192.508 109.878 1
 1 -11 10 123.875 177.552 1
 1 11 12 42.1843 107.975 1
 -1 11 12 1.51475 108.993 1
 1 11 14 71.1446 113.836 1
 1 -12 -13 112.812 111.757 1
 -1 -12 -11 170.543 111.669 1
 1 -12 -11 118.477 98.3382 1
 -1 12 -9 387.098 114.731 1
 1 12 -9 556.757 162.266 1
 -1 -12 -9 105.17 234.162 1
 -1 -12 -9 420.744 96.7529 1
 1 12 -9 286.896 123.453 1
 1 -12 -9 354.533 213.288 1
 -1 -12 -7 1197.51 98.4216 1
 1 12 -7 966.952 117.176 1
 1 12 -7 1106.73 135.195 1
 -1 12 -7 1169.55 124.894 1
 1 -12 -7 1140.33 80.2287 1
 -1 -12 -5 2992.29 189.768 1
 -1 -12 -5 2751.71 87.0686 1
 1 12 -5 2794.78 138.78 1
 -1 12 -5 2658.16 136.95 1
 1 12 -5 2884.54 117.538 1
 1 12 -3 761.071 79.3421 1
 -1 -12 -3 688.296 125.91 1
 1 -12 -3 771.786 111.752 1
 -1 12 -3 666.024 76.6332 1
 1 -12 -1 4833.7 123.345 1
 -1 -12 1 4618.13 106.482 1
 -1 12 3 644 107.863 1
 1 -12 3 693.307 74.5564 1
 -1 -12 3 726.314 77.7446 1
 1 12 3 741.835 113.755 1
 1 -12 5 2453.95 97.5094 1
 1 -12 5 2353.64 121.307 1
 1 12 5 2823.58 166.07 1
 -1 12 5 3011.53 96.2814 1
 -1 12 5 2692.84 169.53 1
 1 -12 7 1153.3 127.587 1
 1 12 7 1443.35 168.731 1
 -1 12 7 1074.52 186.921 1
 -1 12 7 1305.91 100.275 1
 1 -12 9 304.707 110.797 1
 1 12 9 391.127 84.9591 1
 1 12 9 212.474 193.348 1
 1 -12 9 398.518 160.643 1
 -1 -12 9 397.662 126.693 1
 -1 12 9 314.017 92.0635 1
 -1 -12 11 133.789 183.255 1
 1 -12 11 406.973 201.461 1
 -1 12 11 47.8119 105.948 1
 -1 -12 13 240.786 220.267 1
 1 12 13 98.7683 110.006 1
 -1 12 13 28.8127 109.783 1
 -1 -13 -14 57.685 118.905 1
 1 13 -14 24.6502 226.783 1
 1 -13 -14 88.9737 107.381 1
 1 -13 -12 361.559 107.705 1
 -1 -13 -12 297.596 119.96 1
 -1 13 -12 446.35 211.433 1
 1 13 -12 213.239 203.557 1
 -1 -13 -10 770.987 108.231 1
 1 -13 -10 1254.31 243.681 1
 1 13 -10 667.632 136.858 1
 -1 -13 -10 582.291 243.932 1
 1 -13 -10 843.82 101.182 1
 1 13 -10 541.65 168.984 1
 -1 13 -10 475.509 140.053 1
 -1 13 -10 778.548 180.873 1
 1 13 -8 782.157 147.79 1
 -1 13 -8 696.182 123.303 1
 1 -13 -8 787.916 77.3886 1
 -1 -13 -8 758.759 91.7647 1
 -1 13 -8 668.725 140.785 1
 -1 13 -6 2075.07 140.101 1
 -1 -13 -6 2117.46 87.8694 1
 1 13 -6 2122.9 138.294 1
 1 13 -6 2274.21 125.056 1
 1 13 -4 4603.55 158.432 1
 1 13 -4 4392.21 90.1304 1
 -1 -13 -4 4526.55 183.799 1
 -1 13 -4 4237.36 153.153 1
 1 -13 -2 6486.07 150.542 1
 -1 -13 -2 6936.8 170.365 1
 -1 13 0 9009.14 125.822 1
 -1 -13 0 10080.3 125.907 1
 1 13 0 8768.42 118.847 1
 1 -13 0 10674.3 131.688 1
 1 -13 2 7016.53 147.64 1
 -1 -13 2 6782.74 148.205 1
 -1 13 4 4138.62 167.218 1
 1 -13 4 4229.46 144.051 1
 -1 13 4 4352.2 81.7437 1
 -1 -13 4 4536.72 150.789 1
 1 13 4 4578.06 173.734 1
 1 13 6 2630.71 176.756 1
 -1 13 6 2491.06 103.089 1
 -1 13 6 2119.14 186.32 1
 1 -13 6 2155.2 114.586 1
 -1 13 8 739.562 93.1418 1
 -1 -13 8 704.7 122.687 1
 1 -13 8 627.075 115.813 1
 1 -13 8 913.683 143.792 1
 1 13 8 796.998 83.2266 1
 1 13 10 881.965 105.784 1
 -1 -13 10 1092.88 175.685 1
 1 -13 10 661.846 132.217 1
 -1 -13 10 678.817 135.367 1
 -1 13 10 672.37 103.799 1
 1 -13 10 729.774 186.952 1
 1 -13 12 116.428 227.995 1
 -1 -13 12 540.253 210.03 1
 -1 13 12 274.151 105.544 1
 1 13 12 302.21 101.964 1
 1 13 14 97.4769 98.5208 1
 -1 13 14 87.7779 103.737 1
 1 -14 -13 163.219 94.7075 1
 -1 -14 -13 7.85226 110.337 1
 1 14 -11 35.4617 179.316 1
 -1 -14 -11 106.107 94.2313 1
 1 -14 -11 139.013 81.4422 1
 -1 14 -9 271.489 114.205 1
 -1 -14 -9 270.293 87.3539 1
 -1 -14 -9 19.0881 222.389 1
 1 14 -9 317.475 118.744 1
 1 14 -9 231.694 144.399 1
 1 -14 -9 312.98 216.355 1
 -1 -14 -7 609.312 66.9189 1
 1 14 -7 590.895 114.64 1
 -1 14 -7 537.482 108.451 1
 1 14 -5 694.396 88.0604 1
 1 -14 -5 664.784 153.156 1
 -1 -14 -5 566.601 165.373 1
 1 14 -5 809.918 106.228 1
 -1 -14 -5 751.06 43.9623 1
 -1 14 -5 741.962 95.3065 1
 1 14 -3 1174.08 96.5888 1
 1 -14 -3 1105.23 130.815 1
 -1 -14 -3 1370.75 142.053 1
 1 -14 -1 4928.45 132.834 1
 -1 14 -1 4611.83 114.463 1
 -1 14 1 5230.74 121.641 1
 -1 -14 1 5461.35 121.899 1
 -1 14 3 1179.05 122.625 1
 -1 -14 3 1221.82 91.8521 1
 1 -14 3 1336.72 90.7119 1
 1 14 5 875.339 140.71 1
 -1 14 5 746.684 149.39 1
 1 -14 5 733.62 71.3906 1
 -1 14 5 747.904 56.6456 1
 -1 -14 5 766.915 97.8798 1
 1 -14 5 703.979 94.5213 1
 -1 14 7 401.585 174.842 1
 -1 14 7 551.695 75.4847 1
 -1 -14 7 577.402 116.304 1
 1 14 7 868.764 166.473 1
 1 -14 9 242.729 152.942 1
 -1 14 9 270.812 202.556 1
 1 14 9 253.631 70.8048 1
 1 -14 9 217.474 117.039 1
 -1 -14 9 271.926 123.09 1
 -1 14 9 257.999 82.7175 1
 -1 14 11 68.9255 87.2399 1
 1 14 13 78.3843 90.8835 1
 -1 -15 -12 38.4726 92.0604 1
 1 15 -12 66.0447 189.806 1
 -1 -15 -10 141.43 81.9041 1
 1 15 -10 177.677 133.329 1
 -1 15 -10 45.9952 126.274 1
 1 -15 -8 131.831 197.792 1
 1 15 -8 144.888 131.32 1
 -1 15 -8 78.4357 106.503 1
 -1 -15 -8 1.37072 61.3498 1
 1 15 -8 40.253 110.222 1
 -1 -15 -6 470.012 182.431 1
 1 -15 -6 465.822 167.442 1
 1 15 -6 621.779 94.0682 1
 -1 -15 -6 568.663 47.8412 1
 -1 15 -6 557.441 106.448 1
 1 15 -4 1258.06 111.39 1
 1 -15 -4 1094.77 146.921 1
 -1 15 -4 1148.69 100.114 1
 -1 -15 -4 1128.92 164.515 1
 1 -15 -2 334.396 112.089 1
 -1 -15 0 536.892 50.5412 1
 1 15 0 353.308 73.8361 1
 -1 15 0 380.999 49.243 1
 1 -15 2 479.84 65.6614 1
 -1 -15 2 403.776 68.6941 1
 1 -15 4 1238.34 103.114 1
 -1 -15 4 1298.45 107.178 1
 1 15 4 1109.88 135.934 1
 -1 15 4 1084.74 143.583 1
 1 -15 6 551.535 83.5655 1
 -1 15 6 587.646 58.0266 1
 -1 -15 6 631.641 111.913 1
 1 -15 6 579.097 100.887 1
 -1 15 8 120.793 183.806 1
 1 -15 8 12.9486 121.478 1
 -1 -15 8 61.1727 107.347 1
 -1 15 10 368.145 212.516 1
 1 -15 10 286.707 130.872 1
 -1 15 10 171.054 84.2398 1
 -1 15 12 29.218 87.894 1
 -1 -16 -11 67.4855 77.8119 1
 -1 16 -9 0.93752 114.349 1
 1 16 -9 119.897 120.559 1
 1 16 -9 144.562 139.901 1
 -1 -16 -9 161.99 67.5383 1
 1 -16 -7 63.5438 190.414 1
 1 16 -7 162.795 98.1832 1
 -1 -16 -7 18.129 41.3007 1
 -1 16 -5 201.263 89.9163 1
 1 16 -5 219.965 97.9835 1
 -1 -16 -3 513.986 151.411 1
 -1 16 -3 172.999 72.6042 1
 1 -16 -3 346.099 133.011 1
 1 16 -3 229.259 76.6904 1
 1 16 -1 809.67 67.5038 1
 1 -16 -1 810.937 112.279 1
 -1 16 -1 645.683 70.1123 1
 1 16 -1 697.916 61.4594 1
 -1 16 1 539.695 38.7524 1
 -1 -16 1 737.937 67.6966 1
 -1 16 1 905.04 98.2879 1
 1 16 1 779.647 98.5306 1
 1 16 3 378.098 119.91 1
 1 -16 3 266 71.285 1
 -1 -16 3 286.902 77.2888 1
 -1 16 3 344.407 121.038 1
 -1 -16 5 232.942 90.5855 1
 -1 16 7 25.0869 53.0797 1
 1 -16 7 5.41783 102.234 1
 -1 -16 7 47.9703 106.021 1
 1 -16 9 126.313 116.468 1
 -1 16 9 168.357 76.4325 1
 -1 -16 9 46.7162 119.132 1
 1 -16 9 232.615 134.283 1
 -1 16 9 234.407 195.061 1
 1 -16 11 216.744 180.135 1
 -1 16 11 107.288 81.3088 1
 1 17 -12 1.06823 162.68 1
 1 17 -10 34.4496 139.727 1
 -1 -17 -10 91.0649 61.6828 1
 1 -17 -8 593.264 209.59 1
 1 17 -8 473.24 127.421 1
 -1 -17 -8 230.061 227.254 1
 -1 17 -8 283.227 122.29 1
 -1 17 -6 589.885 107.121 1
 1 -17 -6 704.978 186.959 1
 -1 -17 -6 428.794 199.456 1
 1 -17 -4 683.914 160.044 1
 -1 -17 -4 508.304 169.103 1
 1 17 -4 511.681 96.4026 1
 -1 17 -4 510.122 90.0469 1
 1 17 -2 974.939 82.9326 1
 -1 17 0 1114.81 68.7188 1
 1 17 0 1123.03 89.5422 1
 -1 -17 0 1273.47 60.4249 1
 -1 17 2 948.586 119.143 1
 -1 -17 4 388.867 91.6299 1
 1 -17 4 479.788 87.5376 1
 1 -17 6 542.677 103.404 1
 -1 -17 6 519.973 108.76 1
 1 -17 8 487.136 117.837 1
 -1 -17 8 331.427 120.467 1
 -1 17 10 83.7554 69.4313 1
 1 -17 10 121.168 144.889 1
 -1 17 12 1.08045 69.2444 1
 1 -18 -9 379.204 223.578 1
 1 18 -9 327.124 130.762 1
 -1 18 -9 215.284 127.444 1
 -1 -18 -9 308.338 242.557 1
 -1 18 -7 524.557 124.83 1
 1 18 -7 656.466 130.608 1
 -1 18 -5 1429.59 123.64 1
 1 -18 -5 1301.62 181.025 1
 1 18 -5 1644.68 133.662 1
 -1 -18 -5 1288.07 200.025 1
 1 18 -3 1034.95 98.69 1
 1 -18 -3 914.758 155.839 1
 -1 -18 -3 1244.7 171.888 1
 -1 18 -3 1094.34 100.809 1
 -1 18 -1 1400.58 85.9704 1
 1 18 -1 1579.29 79.4841 1
 1 -18 -1 1513.85 129.868 1
 1 18 -1 1391.67 63.2714 1
 -1 -18 1 1642.69 85.7046 1
 -1 18 1 1576.48 105.507 1
 1 18 1 1133.24 111.946 1
 -1 18 1 1287.06 45.2269 1
 1 -18 3 1039.61 94.4261 1
 1 18 3 1099.58 132.326 1
 -1 -18 3 892.154 92.7759 1
 1 18 5 1161.58 159.784 1
 -1 18 5 1366.82 163.777 1
 1 -18 5 1473.92 122.191 1
 -1 -18 5 1228.59 119.26 1
 1 18 7 117.226 174.338 1
 -1 18 7 565.411 176.707 1
 -1 18 9 472.334 197.734 1
 1 -18 9 146.695 118.875 1
 -1 -18 9 153.188 121.408 1
 1 19 -8 245.394 124.723 1
 -1 19 -8 42.8904 119.822 1
 -1 -19 -8 292.758 237.337 1
 1 19 -6 355.85 108.447 1
 -1 19 -6 212.316 110.934 1
 1 -19 -6 379.958 193.524 1
 -1 -19 -6 267.013 208.083 1
 1 19 -4 281.008 89.5396 1
 -1 -19 -4 406.666 191.228 1
 1 -19 -4 91.1454 158.08 1
 1 19 -2 735.192 80.5536 1
 1 -19 -2 487.095 148.032 1
 -1 19 0 1373.04 72.4157 1
 1 19 0 1249.23 94.2074 1
 -1 -19 2 733.242 83.1786 1
 1 -19 4 277.361 92.6631 1
 -1 19 4 259.15 142.376 1
 -1 -19 4 126.043 82.7706 1
 1 -19 6 377.546 109.71 1
 -1 -19 6 316.3 106.207 1
 -1 19 8 119.052 188.556 1
 -1 -19 8 103.491 112.975 1
 1 -19 8 174.214 117.438 1
 1 20 -9 86.3633 124.909 1
 -1 -20 -9 231.022 242.64 1
 -1 20 -9 52.1042 119.112 1
 1 20 -7 123.135 110.466 1
 -1 -20 -7 324.101 227.59 1
 -1 -20 -5 265.155 209.702 1
 1 20 -5 82.7257 94.5264 1
 1 20 -3 196.244 82.156 1
 -1 20 -3 134.712 82.4988 1
 -1 20 -1 585.879 75.2598 1
 1 20 -1 643.713 58.9832 1
 1 20 1 407.226 110.969 1
 -1 -20 1 811.943 71.602 1
 -1 20 3 162.325 133.47 1
 1 20 3 86.4789 135.135 1
 1 -20 5 73.0338 94.4961 1
 -1 20 5 223.787 152.87 1
 -1 -20 5 9.62251 91.4062 1
 -1 -20 7 40.4646 104.578 1
 1 -20 7 114.863 111.051 1
 1 -20 9 93.6587 118.091 1
 -1 -20 9 2.5949 113.645 1
 1 21 -8 27.6707 115.172 1
 -1 -21 -8 167.002 241.374 1
 -1 21 -6 7.52185 107.117 1
 -1 -21 -6 341.388 231.263 1
 1 21 -6 63.6415 102.004 1
 1 -21 -4 51.4011 182.133 1
 -1 21 -4 43.5748 88.7137 1
 1 21 -4 47.1595 87.7227 1
 -1 21 -2 14.6267 72.6671 1
 1 21 -2 22.6922 63.1116 1
 1 -21 -2 27.3908 151.47 1
 -1 -21 2 17.459 72.5005 1
 -1 21 2 29.6857 116.322 1
 -1 -21 4 42.4339 84.4004 1
 1 -21 6 46.9169 104.315 1
 -1 21 6 330.86 168.835 1
 -1 -21 6 22.7356 98.3437 1
 1 -21 8 63.2759 112.014 1
 -1 -21 8 40.6746 109.423 1
 1 22 -7 114.936 113.578 1
 -1 22 -7 15.3688 108.766 1
 1 -22 -5 170.414 199.72 1
 1 22 -5 231.533 102.304 1
 1 -22 -3 453.432 181.004 1
 -1 22 -1 551.343 73.8103 1
 -1 -22 3 518.916 93.3751 1
 1 -22 5 296.467 102.07 1
 -1 -22 5 323.572 98.7333 1
 -1 22 5 6.55039 163.351 1
 -1 22 7 252.383 181.104 1
 1 -23 -8 45.2775 217.324 1
 1 23 -8 89.205 117.466 1
 -1 -23 -8 472.706 261.842 1
 -1 23 -8 60.7038 116.305 1
 -1 -23 -6 525.148 248.012 1
 1 23 -6 82.7848 105.61 1
 1 -23 -6 100.316 216.546 1
 -1 23 -6 57.081 104.548 1
 1 -23 -4 96.2237 197.739 1
 1 23 -4 145.87 88.783 1
 -1 23 -2 176.6 76.2433 1
 1 23 -2 161.553 61.9887 1
 -1 23 2 112.553 120.464 1
 -1 -23 2 174.28 69.2143 1
 1 23 2 247.5 120.974 1
 -1 -23 4 214.64 96.6918 1
 1 23 6 68.5018 163.627 1
 1 -23 6 125.975 98.1582 1
 -1 -23 6 112.792 109.694 1
 -1 -23 8 56.0735 115.226 1
 1 -23 8 88.0912 116.631 1
 -1 -24 -7 800.39 260.131 1
 1 -24 -5 214.686 219.963 1
 1 24 -5 491.902 107.74 1
 -1 24 -5 482.54 110.837 1
 -1 24 -3 414.539 92.2331 1
 1 24 -3 479.458 87.1086 1
 -1 24 3 553.987 141.72 1
 1 24 3 365.26 133.638 1
 -1 -24 3 486.962 92.2469 1
 -1 -24 5 578.798 112.328 1
 -1 24 5 332.203 171.154 1
 1 24 5 117.87 155.827 1
 -1 -24 7 131.775 107.047 1
 1 -24 7 211.615 109.162 1
 -1 25 -8 28.6621 116.868 1
 -1 -25 -8 668.51 267.003 1
 1 -25 -6 102.968 228.289 1
 -1 25 -6 21.6058 105.804 1
 1 25 -6 15.8251 104.326 1
 1 25 -4 2.21198 83.4475 1
 -1 25 -2 43.0819 65.2904 1
 1 25 2 180.465 126.398 1
 1 25 4 47.9067 141.083 1
 1 25 6 167.578 155.222 1
 -1 -25 6 22.7279 101.662 1
 1 -25 8 31.6773 106.221 1
 -1 -25 8 67.5733 109.021 1
 1 26 -7 0.82014 106.903 1
 1 -26 -7 223.242 238.593 1
 1 26 -5 63.8915 95.2097 1
 -1 26 -5 49.855 97.8299 1
 1 -26 -5 304.459 242.929 1
 -1 26 -3 29.9733 76.2873 1
 1 26 3 184.597 138.218 1
 -1 -26 5 59.5196 95.6289 1
 1 26 5 262.152 152.645 1
 1 26 7 282.386 157.378 1
 -1 -26 7 64.3248 101.948 1
 -1 27 -6 8.58224 97.4619 1
 -1 27 -4 28.9791 82.8042 1
 1 27 -4 34.9944 77.0867 1
 -1 27 -2 52.4113 58.6472 1
 1 27 4 136.995 150.168 1
 -1 27 4 32.6827 153.137 1
 1 27 6 233.039 153.987 1
 -1 -27 6 37.2926 93.9749 1
 1 28 -7 37.0028 109.052 1
 -1 28 -7 164.532 106.433 1
 1 28 -5 130.687 85.8015 1
 -1 28 -5 170.826 92.9543 1
 -1 28 -3 133.561 71.465 1
 1 28 3 177.725 140.121 1
 1 28 5 184.243 156.053 1
 -1 28 5 134.39 161.537 1
 1 28 7 276.266 159.803 1
 -1 28 7 22.5694 181.55 1
 -1 -28 7 168.033 100.389 1
 1 29 -6 2.8357 94.2956 1
 -1 29 -6 21.4629 93.8705 1
 -1 29 6 7.2281 170.195 1
 -2 0 -12 1780.4 188.632 1
 2 0 -12 1749.24 182.102 1
 -2 0 -12 1678.88 140.369 1
 2 0 -12 1689.62 246.867 1
 2 0 -12 1774.83 135.092 1
 2 0 -10 2003.94 156.41 1
 -2 0 -10 1916.16 162.966 1
 -2 0 -8 13216.4 298.96 1
 2 0 -8 13536.9 275.617 1
 2 0 -8 14551.1 253.036 1
 -2 0 -8 12936.4 285.512 1
 -2 0 -8 14633.1 277.575 1
 2 0 -6 26851.7 332.539 1
 2 0 -6 27289.6 315.667 1
 -2 0 -4 55813 388.705 1
 2 0 -4 59687.5 383.465 1
 -2 0 -4 56164.2 395.992 1
 2 0 -4 57370.4 393.983 1
 -2 0 -4 61344.2 418.613 1
 2 0 -4 59344.7 350.432 1
 -2 0 -2 187726 550.39 1
 2 0 2 206358 574.23 1
 -2 0 2 202103 418.296 1
 -2 0 4 57065.8 368.077 1
 2 0 4 57313.5 386.394 1
 2 0 4 57453.4 389.424 1
 -2 0 4 57620.5 343.726 1
 2 0 6 27042.7 325.273 1
 -2 0 6 26073.6 304.437 1
 -2 0 6 25960.7 282.893 1
 -2 0 6 26144.5 328.595 1
 2 0 8 13502.4 291.531 1
 2 0 8 13652.8 272.989 1
 -2 0 8 13782.8 281.079 1
 2 0 8 12683.5 258.876 1
 -2 0 8 13160.1 276.882 1
 -2 0 8 13470.7 236.785 1
 -2 0 10 1772.89 110.391 1
 2 0 10 1978.61 138 1
 2 0 10 1844.77 151.237 1
 -2 0 10 1717.55 148.581 1
 2 0 10 2083.66 199.092 1
 2 0 12 1764.16 136.476 1
 -2 0 12 1799.73 122.325 1
 -2 0 12 1645.02 245.718 1
 -2 0 12 1687.77 169.248 1
 2 1 -13 937.095 114.486 1
 -2 1 -11 1581.32 253.473 1
 2 1 -11 1530.71 240.809 1
 -2 -1 -11 1855.19 166.907 1
 -2 1 -11 1786.97 162.002 1
 2 -1 -11 1966.86 134.184 1
 2 1 -11 2078.95 131.345 1
 -2 -1 -11 1491.22 258.391 1
 2 1 -11 1953.53 169.98 1
 2 1 -9 4674.23 197.098 1
 -2 -1 -9 4930.58 177.322 1
 2 -1 -9 4867.4 164.501 1
 2 -1 -9 5060.7 237.277 1
 -2 1 -9 5110.28 183.708 1
 2 1 -9 5251.54 169.018 1
 -2 1 -9 4619.9 208.458 1
 -2 1 -9 4820.28 240.92 1
 -2 -1 -7 12958.4 242.365 1
 2 -1 -7 12924.9 220.695 1
 -2 1 -7 12575.7 268.475 1
 -2 1 -7 12088.1 267.442 1
 2 1 -7 12297.1 252.694 1
 -2 -1 -7 12322.7 264.652 1
 2 -1 -7 12764.9 249.557 1
 2 1 -5 31106 326.392 1
 -2 1 -5 32258.2 329.198 1
 2 1 -5 32192.5 295.195 1
 2 -1 -5 33549.8 302.596 1
 2 1 -5 35727.7 318.123 1
 2 -1 -5 33154.6 316.761 1
 -2 -1 -5 35303.1 362.928 1
 -2 1 -5 35051.9 371.532 1
 -2 -1 -5 31890.4 323.53 1
 -2 -1 -5 31672.9 340.582 1
 2 -1 -5 32345.6 328.055 1
 2 1 -3 134712 450.446 1
 2 1 -3 131473 533.222 1
 2 -1 -3 136818 505.289 1
 -2 1 -3 136028 508.706 1
 -2 -1 -3 137117 526.098 1
 -2 1 -3 133715 536.522 1
 -2 1 -3 139637 551.54 1
 -2 -1 -3 139272 543.394 1
 2 1 -3 136446 481.98 1
 2 -1 -3 134492 437.384 1
 2 1 1 276275 513.626 1
 2 1 3 128397 550.7 1
 -2 1 3 130848 437.717 1
 2 1 3 131694 481.884 1
 2 -1 3 132028 494.187 1
 -2 1 3 129799 497.103 1
 -2 -1 3 131055 467.238 1
 -2 1 3 135090 529.838 1
 -2 -1 3 131550 431.879 1
 2 -1 3 134768 535.262 1
 2 1 3 134571 537.044 1
 2 -1 5 30190.8 318.799 1
 2 1 5 31746.8 331.676 1
 -2 1 5 32184.2 313.383 1
 -2 1 5 32415.2 291.571 1
 -2 -1 5 31313.3 277.287 1
 2 1 5 34511.6 355.21 1
 2 1 5 32393.5 315.158 1
 2 -1 5 32093.6 343.589 1
 -2 -1 5 31091.4 294.804 1
 -2 -1 5 32686.4 342.42 1
 2 -1 5 31929.4 323.962 1
 -2 1 5 35757 348.331 1
 2 1 7 12214.1 234.775 1
 2 1 7 11786.2 256.104 1
 -2 -1 7 11627.9 242.357 1
 2 1 7 12821.3 242.741 1
 2 -1 7 12111.2 234.456 1
 -2 -1 7 13380.8 254.321 1
 2 -1 7 11903.6 255.899 1
 -2 -1 7 12111.2 207.249 1
 -2 1 7 11871.8 203.497 1
 -2 1 7 12033.1 241.085 1
 2 -1 7 11116.3 228.587 1
 -2 1 7 12725.2 249.398 1
 -2 1 9 5033.72 227.951 1
 2 1 9 4768.8 187.741 1
 2 1 9 4922.69 226.929 1
 -2 -1 9 4257.68 182.506 1
 -2 1 9 4426.39 183.102 1
 2 1 9 4840.66 173.371 1
 2 -1 9 4729.31 168.33 1
 2 1 11 2382.42 213.761 1
 2 1 11 1652.91 130.777 1
 2 -1 11 1701.49 156.23 1
 2 -1 11 1711.79 127.268 1
 -2 1 11 1745.94 162.289 1
 -2 -1 11 1778.66 114.966 1
 -2 1 11 1808.11 119.602 1
 2 -1 11 2205.25 214.51 1
 2 1 11 1757.89 156.757 1
 -2 1 13 899.358 102.413 1
 -2 -1 13 807.004 102.176 1
 -2 2 -12 454.321 137.965 1
 2 2 -12 1.89735 141.909 1
 2 -2 -12 310.912 233.611 1
 2 -2 -12 386.653 98.6159 1
 -2 -2 -12 469.546 106.585 1
 -2 -2 -12 288.541 143.857 1
 2 -2 -12 316.609 139.734 1
 -2 2 -12 520.805 110.551 1
 -2 2 -12 261.461 255.133 1
 2 2 -12 469.08 92.8628 1
 -2 -2 -10 346.763 219.999 1
 -2 -2 -10 609.18 101.272 1
 2 2 -10 649.257 91.7466 1
 -2 2 -10 659.844 107.369 1
 -2 2 -10 718.777 128.564 1
 -2 -2 -10 791.79 135.47 1
 -2 2 -8 4161.65 159.341 1
 2 2 -8 4186.81 190.557 1
 2 2 -8 3927.74 169.597 1
 -2 -2 -8 3787.86 167.623 1
 2 -2 -8 4116.56 142.458 1
 -2 -2 -8 3734.39 214.664 1
 2 -2 -8 4188.42 168.526 1
 -2 2 -8 3473.28 167.315 1
 2 -2 -8 4141.11 208.16 1
 -2 -2 -8 4283.39 158.013 1
 -2 2 -8 3918.1 212.962 1
 -2 2 -6 6027.66 191.088 1
 2 -2 -6 6242.68 183.247 1
 -2 -2 -6 5544.19 198.823 1
 2 -2 -6 6072.98 165.26 1
 -2 -2 -6 6297.1 162.449 1
 2 2 -6 6127.02 144.594 1
 -2 2 -6 5984.07 168.701 1
 -2 -2 -6 5513.67 163.477 1
 2 2 -6 5961.96 170.021 1
 2 2 -6 6111.22 170.634 1
 2 -2 -4 7819.81 164.258 1
 -2 -2 -4 8075.38 150.751 1
 2 -2 -4 8057.11 150.24 1
 2 2 -4 7876.32 129.58 1
 -2 2 -4 7558.81 162.947 1
 2 -2 -4 8075.07 128.71 1
 -2 -2 -4 8051.46 152.327 1
 -2 2 -4 8064.14 157.295 1
 2 2 -4 7742.95 150.753 1
 2 2 -2 41134.3 255.498 1
 2 -2 -2 42887.9 244.156 1
 -2 -2 -2 41547.5 249.211 1
 -2 2 -2 43413.6 266.246 1
 2 -2 2 42110.3 245.315 1
 -2 2 2 41728.8 240.044 1
 -2 2 4 7713.68 149.46 1
 -2 -2 4 7948.16 124.387 1
 2 -2 4 7893.3 152.51 1
 2 2 4 7813.03 139.392 1
 -2 -2 4 8315.02 169.912 1
 -2 2 4 8401.14 134.794 1
 -2 2 6 6128.54 147.781 1
 2 -2 6 6295.5 157.401 1
 2 2 6 6726.52 191.888 1
 2 -2 6 5325.19 154.023 1
 -2 2 6 6051.79 182.161 1
 -2 -2 6 5821.73 168.104 1
 -2 -2 6 6156.58 176.434 1
 2 2 6 6176.07 168.978 1
 2 2 6 5963.19 156.167 1
 -2 -2 6 6486.66 141.75 1
 -2 2 6 5638.56 155.08 1
 -2 -2 8 4147.92 196.629 1
 2 2 8 3770.72 206.012 1
 2 -2 8 3557.7 198.44 1
 2 -2 8 3480.69 152.261 1
 2 2 8 4029.66 157.653 1
 2 -2 8 3895.43 144.559 1
 -2 2 8 3955.63 140.155 1
 2 2 8 3958.29 159.8 1
 -2 2 8 3967.69 200.518 1
 -2 -2 8 4024.73 172.02 1
 -2 2 8 3973.03 166.486 1
 -2 -2 8 4011.59 134.605 1
 -2 2 10 869.829 201.215 1
 2 2 10 676.916 122.432 1
 2 -2 10 584.794 113.081 1
 2 -2 10 626.947 90.9756 1
 2 2 10 672.141 93.3563 1
 -2 -2 10 569.204 124.384 1
 2 2 10 1001.7 189.111 1
 -2 2 10 569.437 86.4213 1
 -2 -2 10 576.315 83.3419 1
 -2 -2 12 402.243 85.4074 1
 -2 2 12 350.149 86.8011 1
 -2 -2 12 363.1 131.759 1
 2 -2 12 369.377 127.277 1
 2 2 12 480.791 134.816 1
 -2 -2 12 153.854 231.207 1
 -2 2 12 389.666 125.709 1
 2 -2 12 456.7 95.4538 1
 -2 2 12 307.989 238.627 1
 2 2 12 331.673 97.8527 1
 2 -3 -13 3178.44 164.947 1
 2 3 -13 2848.24 166.123 1
 -2 -3 -11 5196.15 239.986 1
 2 -3 -11 5857.76 200.177 1
 2 3 -11 5365.08 192.671 1
 -2 -3 -11 5356.37 203.391 1
 -2 -3 -11 5011.36 305.924 1
 2 3 -11 4601.49 266.573 1
 2 -3 -11 4507.2 289.792 1
 -2 3 -11 4836.58 231.92 1
 -2 -3 -9 13120.1 332.798 1
 2 3 -9 14697 273.751 1
 -2 3 -9 14331.3 299.788 1
 2 3 -9 14268.9 301.21 1
 -2 -3 -9 14349.2 284.188 1
 2 -3 -9 14821.5 265.611 1
 -2 3 -9 13122 324.375 1
 -2 -3 -9 12764.1 292.718 1
 -2 -3 -7 38986.3 437.094 1
 2 -3 -7 42151.6 432.972 1
 2 3 -7 43108.1 405.743 1
 2 -3 -7 41042 432.495 1
 2 -3 -7 42717.1 382.777 1
 -2 3 -7 40171.7 427.138 1
 -2 -3 -7 42605.2 419.545 1
 2 3 -7 40312.9 446.968 1
 -2 3 -7 39765.8 470.205 1
 -2 -3 -7 38899.3 442.028 1
 2 3 -5 94927.5 589.553 1
 -2 3 -5 100541 590.928 1
 2 3 -5 96186.9 519.202 1
 2 -3 -5 93599.8 472.969 1
 -2 -3 -5 93855.1 541.101 1
 -2 -3 -5 95258.3 579.77 1
 2 -3 -5 93526.5 526.94 1
 -2 3 -5 91359.9 633.017 1
 -2 3 -5 98161.7 524.104 1
 2 -3 -5 94281.1 529.954 1
 2 3 -3 288674 660.97 1
 -2 -3 -3 283893 830.765 1
 2 -3 -3 289762 747.295 1
 -2 -3 -3 284955 787.191 1
 -2 3 -3 285764 826.825 1
 -2 3 -3 287084 823.766 1
 2 3 -3 285216 824.377 1
 -2 -3 -3 286407 728.756 1
 2 -3 3 278119 780.304 1
 2 -3 3 278743 679.525 1
 2 3 3 279004 796.091 1
 -2 3 5 93743 522.811 1
 -2 -3 5 92995.8 481.22 1
 2 -3 5 91021.5 568.242 1
 2 3 5 93993.2 517.035 1
 2 -3 5 92206 538.977 1
 2 3 5 93221.5 562.823 1
 -2 3 5 93704.3 492.254 1
 -2 -3 5 95922.4 594.224 1
 2 3 7 40905.6 439.318 1
 -2 -3 7 39611.5 358.968 1
 -2 -3 7 40592.7 388.029 1
 2 3 7 41390.2 414.638 1
 2 3 7 39490.3 427.961 1
 2 -3 7 40654 406.567 1
 -2 3 7 41150.2 392.829 1
 -2 3 7 40785.2 421.089 1
 -2 -3 7 39553.2 444.972 1
 -2 3 7 39541.1 417.762 1
 2 -3 9 12756 289.085 1
 2 3 9 13305.1 313.194 1
 -2 3 9 13836.3 315.184 1
 2 3 9 13471.3 283.144 1
 2 -3 9 12424.5 280.371 1
 2 3 9 12933.4 282.072 1
 -2 3 9 13062 281.72 1
 2 -3 9 13214.9 264.98 1
 -2 3 9 13065.2 252.446 1
 -2 3 11 5478.67 283.03 1
 -2 -3 11 4453.05 221.983 1
 2 3 11 4892.94 211.194 1
 2 -3 11 4579.62 213.522 1
 2 3 11 5780.56 271.339 1
 2 -3 11 4099.13 250.541 1
 -2 3 11 4568.01 218.131 1
 -2 -3 11 5196.62 172.74 1
 -2 3 11 4949.06 178.798 1
 2 3 11 4623.57 187.471 1
 2 -3 11 4735.08 179.606 1
 -2 3 13 2568.96 154.395 1
 -2 -3 13 2694.86 141.465 1
 2 3 13 2898.79 199.615 1
 -2 4 -12 632.167 252.455 1
 2 -4 -12 706.374 108.861 1
 -2 -4 -12 689.933 113.515 1
 2 4 -12 609.378 211.616 1
 -2 -4 -12 612.7 149.729 1
 2 -4 -12 528.078 138.395 1
 -2 4 -12 571.806 112.033 1
 2 4 -12 711.563 101.527 1
 -2 4 -10 1068.26 122.053 1
 2 4 -10 772.665 194.275 1
 2 -4 -10 1227.8 105.487 1
 -2 -4 -10 1190.23 113.579 1
 2 4 -10 1172.04 105.649 1
 -2 4 -10 1127.65 150.052 1
 -2 -4 -10 1276.28 141.139 1
 2 4 -8 3354.23 163.804 1
 2 4 -8 3763.63 181.455 1
 -2 4 -8 3266.37 201.072 1
 -2 4 -8 3515.76 156.434 1
 2 -4 -8 3319.84 127.092 1
 2 -4 -8 3839.62 217.535 1
 -2 -4 -8 3342.65 139.94 1
 2 4 -8 3223.87 131.804 1
 -2 -4 -8 3189.64 157.932 1
 -2 4 -8 2996.95 161.664 1
 2 -4 -8 3186.29 155.51 1
 2 -4 -6 5124.91 184.799 1
 -2 4 -6 4615.64 173.359 1
 2 -4 -6 4539.55 139 1
 2 4 -6 5214.56 159.463 1
 2 4 -6 4865.59 163.175 1
 -2 4 -6 4419.89 155.479 1
 -2 4 -6 4956.94 159.474 1
 -2 4 -4 15868.3 201.54 1
 -2 -4 -4 16228.4 212.031 1
 2 4 -4 14805.9 187.314 1
 2 -4 -4 15092.2 189.832 1
 -2 4 -4 15964.3 240.127 1
 2 4 -2 42371.5 279.704 1
 2 -4 -2 44866.7 261.946 1
 -2 -4 2 43567.8 288.052 1
 -2 4 2 43234.8 261.998 1
 2 4 4 13705.1 169.527 1
 2 -4 4 16041.7 192.423 1
 -2 -4 4 15333.2 181.039 1
 2 4 4 14737.7 226.991 1
 -2 4 4 13759.3 191.679 1
 -2 -4 6 4914.49 117.62 1
 -2 4 6 4732.82 170.238 1
 2 4 6 5080.89 186.784 1
 2 -4 6 4587.14 134.442 1
 2 4 6 4615.23 138.252 1
 2 -4 6 3853.8 139.055 1
 2 4 6 4468.03 145.537 1
 -2 4 6 4603.67 129.7 1
 -2 -4 6 4049.52 149.214 1
 -2 -4 6 4887.09 156.398 1
 -2 4 6 4562.94 139.54 1
 2 -4 8 3185.17 134.075 1
 2 4 8 2820.19 202.53 1
 -2 -4 8 3048.35 111.283 1
 -2 4 8 3194.57 129.802 1
 -2 4 8 3352.2 200.581 1
 -2 -4 8 3411.77 184.349 1
 2 4 8 3106.59 143.265 1
 2 -4 8 3232.4 190.001 1
 -2 -4 8 2546.63 136.438 1
 -2 4 8 3157.44 149.054 1
 2 -4 10 1509.51 191.111 1
 -2 -4 10 1683.94 154.513 1
 -2 4 10 1122.03 97.3224 1
 2 4 10 1018.76 105.122 1
 2 -4 10 1053.89 130.947 1
 2 -4 10 1119.57 104.531 1
 -2 4 10 1159.82 133.599 1
 -2 -4 10 1087.92 89.4735 1
 2 -4 12 617.09 102.256 1
 -2 -4 12 433.075 227.693 1
 2 4 12 646.113 136.345 1
 2 4 12 640.81 104.006 1
 -2 4 12 622.489 93.0616 1
 2 -4 12 257.349 221.046 1
 -2 4 12 665.627 134.635 1
 -2 -4 12 663.232 85.8626 1
 2 5 -13 476.87 224.787 1
 -2 -5 -13 133.935 141.718 1
 2 5 -13 175.246 90.8891 1
 -2 5 -13 504.839 260.671 1
 2 -5 -13 199.616 144.416 1
 2 5 -11 594.729 97.1087 1
 -2 -5 -11 556.242 101.712 1
 2 -5 -11 410.764 232.705 1
 2 5 -11 366.101 195.436 1
 2 -5 -11 575.755 130.187 1
 -2 -5 -11 411.778 135.513 1
 -2 -5 -11 283.095 250.318 1
 -2 5 -11 596.592 133.914 1
 -2 -5 -9 521.281 208.178 1
 2 5 -9 508.093 175.562 1
 2 5 -9 723.865 88.4183 1
 2 -5 -9 755.263 114.528 1
 -2 -5 -9 719.331 92.586 1
 -2 5 -9 715.668 103.563 1
 -2 5 -9 653.637 125.126 1
 -2 -5 -9 781.835 119.21 1
 2 5 -7 1209.63 110.013 1
 2 -5 -7 1086.51 155.757 1
 2 -5 -7 1113.27 94.5086 1
 -2 -5 -7 1294.46 92.1365 1
 -2 5 -7 1014.6 153.485 1
 -2 5 -7 1191.43 98.8537 1
 -2 5 -7 1048.56 113.869 1
 -2 -5 -7 980.665 98.754 1
 -2 -5 -5 4475.32 180.107 1
 -2 5 -5 4792.52 152.477 1
 2 -5 -5 4135.76 148.939 1
 -2 5 -5 4821.21 145.226 1
 2 5 -5 4126.74 138.022 1
 2 -5 -3 27435.6 261.692 1
 2 5 -3 26428 193.779 1
 -2 -5 -3 26830 211.857 1
 -2 5 -3 27543.3 273.492 1
 -2 -5 -3 25825.4 271.575 1
 2 -5 -1 29982.8 181.777 1
 -2 -5 1 31180.3 198.98 1
 -2 5 3 24278.9 235.248 1
 2 -5 3 25702 197.875 1
 2 5 3 24224.7 257.759 1
 -2 5 3 25480.2 206.589 1
 -2 5 5 4650.01 134.475 1
 2 -5 5 5169.34 125.499 1
 2 -5 5 4899.37 146.622 1
 2 5 5 4975.54 120.96 1
 -2 -5 5 4663.48 145.622 1
 2 -5 7 1119.99 80.1125 1
 2 -5 7 919.41 142.035 1
 -2 5 7 1014.22 155.556 1
 -2 -5 7 1020.97 135.28 1
 2 5 7 1138.54 95.1174 1
 2 -5 7 934.487 95.1621 1
 -2 -5 7 1119.15 109.358 1
 2 5 7 1138.57 89.4074 1
 -2 5 7 1168.7 79.5845 1
 -2 5 7 1058.79 94.072 1
 -2 5 9 695.834 84.4158 1
 2 5 9 831.241 98.1736 1
 -2 5 9 818.472 188.345 1
 -2 5 9 542.654 104.676 1
 2 -5 9 666.29 82.843 1
 2 -5 9 662.135 104.845 1
 2 5 9 714.431 182.069 1
 -2 -5 11 556.812 80.0872 1
 2 5 11 419.384 91.1975 1
 -2 5 11 512.097 86.3886 1
 -2 -5 11 460.473 209.605 1
 2 5 11 528.609 122.364 1
 2 -5 11 485.458 93.4129 1
 -2 5 11 427.99 124.772 1
 2 -5 11 381.63 126.218 1
 -2 -5 11 473.317 130.904 1
 -2 5 13 315.549 125.427 1
 -2 -5 13 274.209 79.4228 1
 2 -5 13 94.6779 218.354 1
 -2 -5 13 47.2863 241.665 1
 2 5 13 319.736 124.895 1
 -2 5 13 247.315 81.6388 1
 -2 -6 -12 1607.16 173.1 1
 -2 6 -12 1492.99 261.857 1
 2 6 -12 1392.78 223.964 1
 2 6 -12 1733.91 134.827 1
 2 -6 -12 1767.14 173.347 1
 -2 6 -12 1467.96 150.338 1
 -2 -6 -10 2266.05 167.891 1
 2 -6 -10 2432.8 160.585 1
 -2 6 -10 2311.56 154.795 1
 2 6 -10 2323.8 135.574 1
 2 6 -10 1954.37 199.371 1
 -2 6 -10 1980.27 165.89 1
 2 6 -8 9991.37 231.392 1
 2 6 -8 10552.2 239.915 1
 2 -6 -8 10535 239.251 1
 -2 6 -8 10525.3 259.265 1
 -2 6 -8 8896.18 250.11 1
 -2 -6 -8 9372.86 232.827 1
 2 6 -8 10012.5 269.655 1
 2 -6 -6 19181.2 257.756 1
 -2 6 -6 18315.8 303.44 1
 -2 6 -6 18779.4 267.227 1
 -2 -6 -6 17854 269.921 1
 2 6 -6 18696.3 244.551 1
 2 6 -4 47948.5 401.294 1
 2 -6 -4 47667.7 365.366 1
 -2 6 -2 120096 497.202 1
 2 -6 -2 119437 446.411 1
 -2 -6 2 121805 515.501 1
 2 6 2 123089 475.856 1
 -2 6 4 47042.4 345.293 1
 -2 6 4 46720.5 359.231 1
 -2 -6 4 47697 405.651 1
 2 -6 6 17846.3 247.723 1
 2 -6 6 16047 263.174 1
 -2 -6 6 16660.7 279.059 1
 -2 -6 6 19014.6 236.311 1
 2 6 6 17668.1 240.011 1
 -2 6 6 18598.9 265.729 1
 2 -6 8 9543.08 234.926 1
 2 -6 8 10250.7 213.506 1
 -2 -6 8 10537.7 239.137 1
 2 6 8 9857.69 223.128 1
 -2 6 8 9385.15 266.2 1
 -2 6 8 9506.43 229.807 1
 -2 6 8 9948.81 218.739 1
 -2 6 10 2220.14 127.3 1
 2 6 10 2397.12 215.594 1
 2 -6 10 1809.87 205.02 1
 -2 6 10 1956.75 150.055 1
 -2 6 10 2143.84 225.866 1
 -2 -6 10 2346.49 208.084 1
 2 6 10 2122.45 150.287 1
 2 -6 10 2151.7 125.006 1
 2 -6 12 1554.87 119.467 1
 -2 -6 12 2034.07 249.329 1
 2 -6 12 1077.38 227.869 1
 2 6 12 1658.74 153.552 1
 2 6 12 1501.84 133.656 1
 -2 6 12 1648.8 164.595 1
 -2 6 12 1507.38 121.565 1
 -2 7 -13 1730.7 275.46 1
 2 7 -13 1044.33 127.995 1
 2 7 -11 1873.17 209.932 1
 2 7 -11 2138.48 145.656 1
 -2 7 -11 2176.44 245.636 1
 -2 -7 -11 1928.65 177.213 1
 2 7 -11 1990.48 170.58 1
 2 -7 -11 2368.63 172.463 1
 -2 7 -11 1905.2 171.209 1
 -2 -7 -9 6439.41 284.191 1
 2 7 -9 7270.08 242.761 1
 -2 7 -9 7464.7 230.512 1
 2 7 -9 6721.73 236.978 1
 2 7 -9 8541.42 231.037 1
 2 -7 -9 8253.74 234.345 1
 -2 7 -9 6455.05 237.488 1
 -2 -7 -9 7337.32 231.103 1
 2 7 -7 19084.7 334.087 1
 -2 -7 -7 18717.2 340.947 1
 -2 -7 -7 19155.5 302.936 1
 2 -7 -5 35071 356.579 1
 2 7 -5 34092.5 381.397 1
 2 7 -5 32766.3 286.918 1
 2 -7 -5 32806.5 281.409 1
 -2 7 -5 28908.2 364.256 1
 -2 -7 -5 30289 291.635 1
 2 -7 -3 96358.3 471.295 1
 2 7 -3 97217.3 356.099 1
 -2 7 -3 95896.3 534.988 1
 -2 -7 -3 96847.9 522.916 1
 2 -7 -1 179569 464.876 1
 -2 -7 1 170491 521.827 1
 -2 -7 3 93782 524.868 1
 2 7 3 93057.2 505.306 1
 -2 7 3 92459.7 467.218 1
 2 -7 3 92477.6 488.653 1
 -2 7 3 94450.4 390.476 1
 -2 7 5 32766.4 309.841 1
 -2 7 5 33428.2 341.114 1
 2 7 5 32600 279.807 1
 2 -7 5 32817.1 283.981 1
 -2 -7 7 19441.6 262.301 1
 2 -7 7 20138.9 291.758 1
 2 7 7 19770.8 274.056 1
 -2 -7 7 18745 325.864 1
 -2 7 7 18603.5 310.418 1
 2 -7 9 7649.81 243.405 1
 2 7 9 6822.8 263.08 1
 -2 -7 9 8285.35 245.7 1
 -2 -7 9 6254.58 228.751 1
 2 -7 9 6003.72 214.053 1
 2 -7 9 6876.42 183.43 1
 -2 7 9 6856.91 213.157 1
 -2 7 9 7338.12 271.026 1
 2 -7 11 1977.16 123.432 1
 2 7 11 2623.91 230.884 1
 -2 7 11 2530.82 246.579 1
 -2 -7 11 2269.77 229.53 1
 2 7 11 2129.46 154.624 1
 -2 7 11 1888.19 160.913 1
 2 -7 11 1726.02 230.54 1
 2 7 13 1236.45 157.168 1
 -2 7 13 1247.85 158.695 1
 -2 8 -12 543.113 243.316 1
 2 8 -12 463.531 202.511 1
 -2 -8 -10 444.523 244.089 1
 2 8 -10 394.055 128.275 1
 -2 -8 -10 396.252 125.224 1
 -2 8 -10 522.592 124.969 1
 -2 -8 -8 1701.23 212.452 1
 2 -8 -8 1849.88 208.205 1
 -2 8 -8 1746.78 139.474 1
 -2 -8 -8 2108.19 137.349 1
 2 8 -6 2561.18 134.051 1
 2 -8 -6 2787.93 104.361 1
 -2 8 -6 2455.64 132.44 1
 -2 -8 -6 2389.22 111.316 1
 2 8 -4 2563.3 99.0703 1
 2 8 -4 3179.81 118.223 1
 -2 -8 -4 2728.58 149.69 1
 -2 -8 -4 3253.88 93.5187 1
 -2 8 -4 3233.96 127.123 1
 -2 8 -2 11292.1 161.223 1
 2 8 -2 11907.9 169.465 1
 2 -8 0 13333.3 111.308 1
 -2 -8 0 13334.6 117.451 1
 2 8 2 11315.6 151.992 1
 -2 -8 2 11598.3 173.12 1
 -2 8 4 2941.85 92.1105 1
 2 -8 4 2938.21 105.004 1
 2 -8 4 3160.08 115.227 1
 2 8 4 3279.69 149.615 1
 -2 -8 4 3194.2 122.549 1
 -2 8 4 2740.07 130.738 1
 2 -8 6 2309.37 122.723 1
 2 -8 6 2302.8 139.285 1
 2 8 6 2167.55 171.515 1
 -2 -8 6 2150.05 128.085 1
 2 -8 8 1895.1 133.846 1
 -2 -8 8 1823.77 133.45 1
 -2 8 8 1849.04 118.249 1
 -2 8 10 559.714 208.224 1
 2 -8 10 397.067 116.137 1
 -2 8 10 422.475 114.077 1
 -2 8 12 320.464 128.582 1
 2 8 12 296.114 121.958 1
 -2 -9 -13 1482.64 180.425 1
 2 -9 -13 1540.37 163.953 1
 -2 9 -13 1513.93 262.686 1
 2 9 -11 1659.65 202.803 1
 2 -9 -11 1548.33 258.574 1
 -2 9 -11 2009.4 240.462 1
 -2 9 -11 1783.11 173.422 1
 -2 -9 -11 1554.6 279.553 1
 -2 9 -9 6817.71 247.558 1
 -2 -9 -9 6213.63 216.063 1
 -2 -9 -9 5910.55 293.126 1
 2 -9 -9 5881.48 268.884 1
 2 9 -9 5824.46 231.314 1
 2 -9 -9 7009.81 202.134 1
 2 -9 -7 20934.3 277.624 1
 2 9 -7 18124 337.362 1
 -2 -9 -7 17529.5 343.11 1
 -2 9 -7 18938.5 279.41 1
 -2 9 -7 16731.7 322.831 1
 2 -9 -7 19363.6 334.7 1
 -2 -9 -7 18414.5 290.235 1
 2 9 -5 29237.3 358.578 1
 2 9 -5 26660.8 251.989 1
 2 -9 -5 28795.8 330.313 1
 -2 9 -5 26734.7 348.197 1
 -2 -9 -5 28502.3 280.515 1
 -2 9 -3 66822.9 470.45 1
 2 9 -3 66167.3 447.686 1
 2 -9 -3 64684.4 395.797 1
 -2 -9 -3 64772.4 283.791 1
 2 -9 -1 75517.1 325.387 1
 -2 9 -1 73971.6 366.243 1
 -2 -9 1 74502.8 371.085 1
 2 9 1 74972.4 344.761 1
 2 -9 3 62442.1 249.736 1
 -2 -9 3 61619.8 425.9 1
 -2 9 5 28650.1 328.112 1
 2 -9 5 26898.7 327.643 1
 -2 -9 5 28314.8 352.525 1
 2 -9 5 28046.1 250.199 1
 2 9 5 29156.2 338.639 1
 -2 9 5 27415.1 272.146 1
 2 9 7 17453.5 327.092 1
 -2 -9 7 20015.9 254.059 1
 2 9 7 19332 258.58 1
 2 -9 7 16807.4 307.443 1
 -2 9 7 17592.4 317.192 1
 -2 -9 7 16475 305.607 1
 -2 9 7 18915.1 283.115 1
 2 -9 7 17135 263.738 1
 2 -9 9 5268.32 235.531 1
 -2 9 9 5949.43 263.919 1
 -2 -9 9 7097.72 221.474 1
 2 -9 9 6018.59 223.084 1
 2 9 9 6781.95 202.974 1
 -2 -9 9 5688.19 228.379 1
 2 9 11 2295.42 231.724 1
 2 9 11 2203.93 156.276 1
 2 -9 11 1637.87 167.381 1
 -2 9 11 1871.55 156.969 1
 -2 -9 11 1718.26 168.011 1
 2 9 13 1432.17 150.904 1
 -2 -9 13 1982.1 246.615 1
 2 -9 13 1625.72 242.207 1
 2 -10 -12 825.369 129.778 1
 -2 -10 -12 780.324 148.421 1
 -2 10 -10 1572.88 207.479 1
 -2 -10 -10 1070.92 256.185 1
 2 10 -10 1094.36 179.409 1
 2 -10 -10 1608.89 244.118 1
 -2 10 -10 1164.12 152.768 1
 2 10 -10 1233.74 151.252 1
 -2 -10 -8 2493.91 138.601 1
 2 10 -8 2370.31 171.738 1
 -2 -10 -8 2307.47 231.682 1
 2 -10 -8 2523.03 120.175 1
 2 10 -8 2336.41 161.938 1
 -2 10 -8 2162.82 152.821 1
 -2 10 -8 2467.73 181.537 1
 2 10 -6 3260.53 156.043 1
 -2 10 -6 2914.67 149.985 1
 2 10 -6 3448.13 139.535 1
 2 -10 -6 3769.53 193.18 1
 -2 -10 -6 3097 116.093 1
 -2 -10 -4 8614.84 123.822 1
 2 10 -4 10021.6 142.59 1
 2 -10 -4 11153.2 208.767 1
 -2 10 -4 9757.78 207.332 1
 -2 -10 -4 10139.8 223.344 1
 2 10 -4 9554.12 198.661 1
 -2 10 -2 17776.6 224.654 1
 2 10 -2 17412.7 215.53 1
 -2 -10 0 10098.9 120.647 1
 2 -10 0 10935.4 114.067 1
 -2 10 2 19659.3 210.71 1
 2 10 2 19426.5 224.51 1
 -2 10 4 8989.38 140.191 1
 2 10 4 11580.2 212.236 1
 2 -10 4 10596.1 140.949 1
 2 -10 4 9175.65 188.878 1
 -2 10 4 10429.9 201.529 1
 -2 -10 4 9325.56 193.933 1
 2 -10 6 3267.7 139.455 1
 -2 10 6 3382.83 176.596 1
 2 10 6 2982.94 179.825 1
 -2 -10 6 2866.93 143.812 1
 -2 10 6 2911.02 110.453 1
 -2 -10 8 2859.16 159.195 1
 2 10 8 2455.97 118.476 1
 -2 10 8 2531.69 205.326 1
 2 -10 8 2010.7 142.418 1
 -2 -10 8 2030.7 149.704 1
 2 -10 8 2304.81 179.855 1
 -2 10 8 2034.11 124.029 1
 2 10 10 2146.85 214.738 1
 -2 10 10 2165.86 235.247 1
 2 10 10 1430.49 122.682 1
 2 -10 10 1087.57 137.874 1
 -2 10 10 1305.55 129.604 1
 -2 -10 10 1113.11 153.128 1
 -2 -10 12 923.159 215.457 1
 -2 -11 -13 79.8632 129.806 1
 2 -11 -13 36.7959 107.887 1
 2 11 -13 255.127 213.969 1
 2 -11 -11 81.9671 101.107 1
 -2 -11 -11 2.38815 110.734 1
 -2 11 -9 151.966 100.137 1
 2 -11 -9 146.56 219.902 1
 2 11 -9 98.8526 106.613 1
 2 11 -9 89.8829 160.051 1
 -2 -11 -7 234.829 80.5003 1
 -2 11 -7 143.133 90.973 1
 -2 -11 -7 206.366 186.998 1
 2 11 -5 818.662 95.3589 1
 2 -11 -5 894.168 133.43 1
 2 11 -5 635.513 87.9679 1
 -2 11 -5 694.902 82.3523 1
 -2 -11 -5 600.828 63.8413 1
 2 11 -3 294.846 63.0612 1
 -2 -11 -3 283.215 34.202 1
 -2 11 -3 346.372 69.5453 1
 2 -11 -1 258.659 70.0623 1
 -2 11 -1 82.2176 36.6231 1
 -2 -11 1 42.4448 42.2897 1
 -2 11 3 485.072 103.291 1
 2 11 3 655.363 111.24 1
 -2 11 3 267.276 31.8274 1
 2 11 5 610.993 144.561 1
 -2 11 5 827.541 135.946 1
 -2 -11 5 598.733 89.12 1
 2 -11 5 742.005 98.8383 1
 2 -11 5 632.44 84.6422 1
 -2 11 5 603.924 64.2257 1
 2 -11 7 363.033 134.349 1
 2 -11 7 185.146 86.919 1
 -2 -11 7 216.828 94.5053 1
 -2 11 7 138.216 65.9787 1
 2 11 9 372.214 176.682 1
 -2 11 9 450.827 197.132 1
 2 11 9 69.0138 78.3845 1
 -2 11 9 7.66171 89.9232 1
 -2 -11 9 12.4597 111.522 1
 2 -11 11 161.006 197.73 1
 2 -11 13 381.368 222.43 1
 -2 -11 13 335.78 217.021 1
 -2 -12 -14 417.232 141.43 1
 -2 -12 -12 1184.93 154.173 1
 2 -12 -12 1246.51 129.525 1
 -2 -12 -10 1696.8 144.412 1
 -2 -12 -10 1288.66 264.827 1
 2 12 -10 1472.17 162.699 1
 -2 12 -10 1518.34 158.461 1
 2 12 -8 4016.62 175.658 1
 2 -12 -8 4189.26 233.719 1
 2 12 -8 4685.66 204.709 1
 -2 12 -8 4046.74 193.781 1
 -2 -12 -6 8420.47 170.55 1
 2 12 -6 8493.85 228.26 1
 2 12 -6 8413.68 168.809 1
 -2 12 -6 8104.13 230.061 1
 2 -12 -6 8589.54 243.514 1
 -2 12 -4 20751.2 295.564 1
 -2 -12 -4 18803.7 162.928 1
 2 -12 -2 35108.1 280.947 1
 -2 12 -2 35424.9 327.674 1
 2 -12 0 23592.5 166.343 1
 -2 -12 0 23405.2 190.724 1
 2 12 2 32581.7 292.084 1
 -2 -12 2 33727.8 305.903 1
 2 12 4 22320.9 285.305 1
 -2 12 4 23086.6 290.325 1
 2 12 6 7676.03 233.794 1
 -2 12 6 8244.27 235.535 1
 2 -12 6 8329.93 216.472 1
 -2 -12 6 7914.37 214.407 1
 -2 12 6 8320.19 168 1
 2 -12 6 7294.17 174.581 1
 2 12 8 4200.49 221.052 1
 -2 12 8 4415.19 232.788 1
 -2 -12 8 4415.04 203.807 1
 -2 12 8 4088.9 153.086 1
 2 12 10 2022.14 211.87 1
 2 -12 10 1422.25 151.525 1
 -2 -12 10 1450.38 152.902 1
 -2 12 10 1758.72 228.418 1
 2 -12 10 1600.73 202.479 1
 2 -12 12 1566.42 229.52 1
 -2 12 12 947.859 129.681 1
 2 -12 14 475.131 255.304 1
 -2 12 14 337.814 117.364 1
 2 13 -13 219.057 215.169 1
 -2 -13 -13 953.275 137.979 1
 -2 -13 -11 1655.7 152.85 1
 -2 -13 -9 3164.66 268.66 1
 2 -13 -9 3595.4 247.7 1
 2 13 -9 3759.69 198.711 1
 -2 13 -9 3433.28 196.609 1
 2 13 -7 8036.9 244.339 1
 2 13 -7 8045.94 191.395 1
 -2 -13 -5 11928 272.104 1
 -2 -13 -5 10802.9 154.482 1
 2 -13 -5 11773.8 241.621 1
 2 13 -5 11666.2 162.802 1
 -2 13 -5 11287.2 250.379 1
 2 13 -5 12399.6 254.421 1
 2 13 -3 25489.8 146.913 1
 -2 13 -3 26970.9 314.588 1
 -2 13 -1 44278.2 338.302 1
 2 -13 -1 47750.4 291.892 1
 2 -13 1 41073 170.794 1
 2 13 1 41070.2 279.706 1
 2 13 3 29306.9 301.85 1
 -2 -13 3 28679.2 322.349 1
 2 13 5 10985.2 239.712 1
 -2 13 5 11796.6 244.043 1
 2 -13 5 11681.2 238.517 1
 -2 -13 5 11486.1 240.514 1
 -2 13 5 10985.5 160.124 1
 -2 13 7 7976.72 255.369 1
 2 -13 7 7375.89 221.116 1
 -2 13 7 7392.48 173.436 1
 2 13 7 7384.93 249.421 1
 -2 -13 7 7618.69 233.904 1
 2 -13 9 3281 178.39 1
 2 13 9 3723 221.008 1
 -2 -13 9 3679.84 203.52 1
 -2 13 13 574.062 122.354 1
 -2 -14 -12 219.791 107.56 1
 -2 14 -10 279.701 123.149 1
 -2 -14 -10 138.656 96.5072 1
 2 14 -10 239.558 127.215 1
 2 -14 -10 87.8641 215.266 1
 2 14 -10 311.951 164.972 1
 -2 14 -8 236.683 102.909 1
 -2 -14 -8 272.562 82.5185 1
 2 14 -8 344.638 113.58 1
 -2 14 -6 149.85 88.3103 1
 2 14 -6 318.475 99.8253 1
 2 14 -6 140.392 100.991 1
 -2 -14 -6 232.494 183.376 1
 -2 -14 -4 859.248 166.925 1
 2 -14 -4 732.917 131.931 1
 2 14 -4 456.49 69.1801 1
 2 14 -2 1623.58 84.3966 1
 -2 14 -2 1379.33 83.0336 1
 -2 14 0 657.809 52.8438 1
 -2 -14 0 739.974 51.6021 1
 -2 14 2 1395.2 104.801 1
 -2 -14 2 1334.46 78.4696 1
 2 -14 4 974.391 93.1016 1
 -2 -14 4 856.885 89.6369 1
 -2 14 4 694.743 50.1982 1
 -2 14 6 239.121 154.724 1
 2 -14 6 268.876 91.1623 1
 -2 -14 6 217.545 92.5344 1
 -2 14 6 191.631 60.6664 1
 2 14 8 355.806 165.791 1
 -2 14 8 496.341 189.047 1
 2 -14 8 213.838 142.45 1
 -2 14 10 536.64 212.454 1
 2 14 10 467.991 189.725 1
 2 -14 10 233.159 181.374 1
 2 -14 10 171.338 121.858 1
 -2 14 10 279.529 92.6824 1
 -2 -14 10 252.731 132.594 1
 2 -14 12 366.299 226.178 1
 -2 14 14 52.2285 95.8055 1
 2 15 -13 116.212 207.78 1
 2 15 -11 363.701 172.864 1
 -2 -15 -11 448.887 102.666 1
 2 15 -9 1545.29 161.103 1
 2 15 -9 1535.76 156.212 1
 -2 -15 -9 1495.91 109.267 1
 -2 15 -9 1362.02 148.868 1
 -2 -15 -7 3668.82 118.516 1
 2 15 -7 4072.64 190.431 1
 2 -15 -7 3580.78 227.685 1
 -2 -15 -7 3466.24 246.62 1
 -2 15 -7 3379.13 177.749 1
 2 -15 -5 3206.4 179.649 1
 2 15 -5 3263.25 106.856 1
 -2 -15 -5 3722.72 216.494 1
 -2 -15 -5 3531.79 74.8682 1
 2 -15 -3 6443 180.051 1
 2 15 -3 6908.75 170.786 1
 -2 15 -3 6385.18 170.784 1
 -2 -15 -1 7167.89 88.2028 1
 2 -15 -1 7414.81 152.875 1
 -2 15 -1 7002.74 146.618 1
 2 15 1 6689.99 138.624 1
 -2 15 1 6316.41 95.7273 1
 -2 15 3 6605.85 176.352 1
 -2 -15 3 6988.43 171.186 1
 2 -15 5 3913.51 154.351 1
 -2 -15 5 3816.87 161.616 1
 -2 -15 7 3583.73 178.555 1
 2 15 7 3262.35 197.856 1
 -2 15 7 3799.52 218.91 1
 2 -15 7 3604.4 173.578 1
 2 -15 7 3512.81 140.973 1
 2 15 9 1489.07 191.81 1
 2 -15 9 1631.25 166.828 1
 -2 15 9 1676.14 214.023 1
 -2 15 9 1577.68 113.573 1
 -2 -15 9 1346.66 156.221 1
 2 -15 11 470.281 206.671 1
 -2 15 11 341.592 92.217 1
 -2 15 13 376.717 100.757 1
 2 16 -12 285.73 180.001 1
 2 16 -10 937.535 165.785 1
 -2 -16 -10 739.25 94.2314 1
 2 16 -8 2085.05 150.506 1
 2 -16 -8 1703.66 213.459 1
 -2 -16 -8 1893.71 246.81 1
 -2 16 -8 1801.19 150.017 1
 2 -16 -6 2499.48 198.649 1
 -2 -16 -6 2207.18 68.462 1
 -2 -16 -6 2677.62 229.11 1
 2 16 -6 2794.18 157.514 1
 2 -16 -4 4102.6 176.547 1
 -2 16 -4 3492.65 145.841 1
 2 16 -2 7178.78 153.56 1
 -2 16 -2 6001.7 153.528 1
 2 -16 0 7192.72 135.608 1
 2 16 0 6212.91 118.834 1
 -2 -16 0 6978.8 123.369 1
 -2 16 0 6169.35 121.679 1
 -2 16 2 7752.57 165.446 1
 2 16 2 6377.92 167.575 1
 2 -16 4 4042.54 146.243 1
 -2 -16 4 4209.36 158.064 1
 2 16 4 3957.95 169.714 1
 2 -16 6 2778.06 97.9673 1
 -2 16 6 2847.14 199.401 1
 2 -16 6 2339.65 141.969 1
 -2 -16 6 2472.52 149.863 1
 2 -16 8 1663.89 149.942 1
 -2 16 8 1988.54 109.478 1
 -2 -16 8 1658.1 154.057 1
 2 -16 10 783.144 179.005 1
 -2 16 10 784.888 98.994 1
 -2 16 12 347.999 87.2282 1
 2 17 -11 135.483 162.909 1
 -2 -17 -9 259.39 250.687 1
 2 -17 -9 399.738 212.512 1
 2 17 -9 82.885 129.221 1
 -2 -17 -9 139.484 63.3516 1
 -2 -17 -7 724.772 230.361 1
 2 17 -7 378.536 110.235 1
 2 17 -7 588.921 121.34 1
 2 -17 -7 371.579 183.694 1
 -2 17 -7 392.136 106.437 1
 2 -17 -5 1371.2 166.646 1
 -2 -17 -5 1741.85 211.736 1
 -2 17 -5 1273.39 118.895 1
 2 17 -3 1764.86 112.44 1
 2 -17 -3 1764.48 153.953 1
 2 17 -1 759.274 68.8175 1
 -2 17 -1 592.245 68.648 1
 -2 -17 -1 656.119 39.1218 1
 2 -17 1 467.986 64.1949 1
 -2 -17 1 714.81 72.8949 1
 -2 17 1 545.512 43.7566 1
 2 17 1 654.19 99.0138 1
 -2 -17 3 1511.48 105.355 1
 2 17 3 1637.46 135.538 1
 2 17 5 1269.22 154.611 1
 2 -17 5 1267.67 108.125 1
 -2 -17 5 1364.36 122.597 1
 2 -17 7 409.477 109.221 1
 -2 17 7 402.371 65.1365 1
 -2 -17 7 339.522 111.244 1
 2 -17 9 174.949 138.255 1
 2 -17 9 172.174 119.081 1
 -2 17 9 183.098 72.6961 1
 -2 -17 9 241.62 119.148 1
 -2 17 11 105.868 74.6233 1
 2 18 -10 504.47 144.276 1
 -2 -18 -8 1591.85 67.2201 1
 2 18 -8 1927.12 161.02 1
 2 -18 -8 1770.9 214.371 1
 -2 -18 -8 1596.35 263.922 1
 -2 18 -8 1573.52 149.351 1
 -2 -18 -6 3172.38 251.667 1
 2 18 -6 3346.08 175.151 1
 -2 18 -6 2857.82 164.35 1
 2 -18 -4 5493.04 202.065 1
 -2 18 -4 5300.32 179.689 1
 2 -18 -2 8032.89 190.131 1
 2 18 0 4307.98 115.413 1
 -2 18 0 5048.06 117.016 1
 -2 -18 2 8990.76 190.568 1
 -2 18 4 5716.2 200.578 1
 -2 -18 4 5999.16 182.794 1
 -2 18 6 2510.05 204.021 1
 2 -18 6 3133.27 157.072 1
 -2 18 6 2459.29 72.4371 1
 -2 -18 6 3033.26 166.352 1
 2 18 8 1802.01 185.279 1
 2 -18 8 1789.4 150.819 1
 -2 -18 8 1751.7 151.562 1
 -2 18 10 647.237 82.562 1
 -2 19 -9 1024.94 145.212 1
 2 -19 -9 1584.82 229.383 1
 -2 -19 -9 1358.47 270.869 1
 2 -19 -7 1741.77 204.579 1
 2 19 -7 1821.87 156.631 1
 -2 -19 -7 1865.94 258.119 1
 -2 19 -7 1561.14 140.107 1
 2 -19 -5 2660.38 193.51 1
 -2 19 -5 2306.71 139.634 1
 2 -19 -3 6123.81 198.455 1
 -2 19 -3 5284.61 172.805 1
 2 19 -1 4333.93 95.2979 1
 -2 19 -1 6034.12 147.982 1
 2 19 1 5772.27 146.825 1
 -2 19 1 4657.14 91.9546 1
 -2 -19 3 5689.69 167.721 1
 -2 19 5 2584.18 195.119 1
 -2 -19 5 2753.96 154.216 1
 2 19 5 2607.97 163.917 1
 2 -19 7 1617.47 147.359 1
 2 19 7 1891.76 176.831 1
 -2 -19 7 1655.14 143.617 1
 2 -19 9 1112.81 148.954 1
 -2 -19 9 921.077 142.706 1
 2 -20 -8 514.3 209.556 1
 -2 -20 -8 216.047 254.692 1
 -2 20 -8 88.5563 103.202 1
 -2 20 -6 41.9666 93.4096 1
 2 -20 -4 263.849 167.779 1
 -2 20 -4 89.4772 84.1177 1
 -2 20 -2 12.5549 62.229 1
 2 -20 -2 90.8617 145.022 1
 2 20 0 116.048 86.0275 1
 -2 20 0 22.534 51.2855 1
 2 20 2 129.652 106.813 1
 -2 -20 2 44.2503 69.3211 1
 -2 -20 4 63.9895 89.9095 1
 2 20 6 347.086 147.086 1
 2 -20 6 52.8634 96.6248 1
 2 -20 8 28.8435 113.32 1
 2 -21 -7 1254.16 203.192 1
 2 21 -7 442.061 124.416 1
 -2 -21 -7 935.658 256.219 1
 -2 21 -7 447.397 118.338 1
 2 21 -5 398.512 107.226 1
 2 21 -3 821.887 90.8807 1
 -2 21 -3 644.911 94.0781 1
 2 21 -1 151.991 70.9858 1
 -2 21 1 201.589 42.0962 1
 -2 -21 1 443.626 75.7912 1
 2 21 3 800.427 123.486 1
 -2 -21 3 560.168 89.6227 1
 -2 21 5 393.446 167.366 1
 2 -21 7 571.845 120.136 1
 -2 -21 7 342.083 113.841 1
 -2 22 -8 772.356 140.463 1
 2 22 -8 1051.75 149.801 1
 -2 22 -6 1210.55 129.984 1
 2 -22 -6 1479.3 209.608 1
 2 22 -6 1481.57 140.71 1
 2 22 -4 1950.94 131.977 1
 2 22 0 2340.42 115.829 1
 -2 22 0 2514.78 92.8992 1
 -2 22 4 1915.13 171.478 1
 -2 -22 4 1479.15 117.337 1
 -2 -22 6 987.617 124.878 1
 2 22 6 698.95 166.423 1
 2 22 8 351.182 189.217 1
 -2 22 8 699.04 211.937 1
 2 -22 8 946.173 133.748 1
 2 -23 -7 17.5548 197.691 1
 -2 23 -7 91.128 114.45 1
 2 23 -7 263.602 116.796 1
 -2 23 -3 333.774 91.5699 1
 2 23 -3 440.311 78.0477 1
 -2 23 -1 239.005 70.2771 1
 2 -23 -1 205.246 139.838 1
 2 23 1 163.353 113.07 1
 -2 -23 1 310.408 65.2598 1
 2 23 3 154.95 130.603 1
 -2 23 7 144.907 191.977 1
 -2 -23 7 187.748 105.317 1
 2 -24 -8 100.706 232.155 1
 -2 24 -8 354.665 121.347 1
 -2 24 -6 543.774 121.411 1
 2 24 -6 838.496 131.604 1
 -2 24 -4 871.424 112.258 1
 2 24 -4 1151.29 109.124 1
 -2 24 -2 1185.97 99.0417 1
 2 -24 -2 1430.37 182.114 1
 -2 24 0 1052.75 66.4398 1
 2 24 0 907.039 98.6714 1
 2 24 2 728.364 130.747 1
 -2 -24 2 1541.5 102.784 1
 -2 24 4 1224.6 168.99 1
 -2 -24 4 966.246 108.498 1
 -2 24 6 728.085 186.185 1
 -2 -24 6 684.234 116.18 1
 2 24 8 50.0321 172.39 1
 -2 -24 8 415.574 118.294 1
 2 25 -7 377.017 127.242 1
 -2 25 -7 236.699 113.387 1
 2 25 -5 508.026 105.039 1
 -2 25 -5 339.5 107.629 1
 -2 25 -3 774.938 100.282 1
 -2 25 -1 929.424 80.4235 1
 2 25 1 893.007 116.889 1
 2 25 3 546.618 137.121 1
 -2 25 5 534.202 173.363 1
 -2 -25 5 447.725 107.338 1
 2 25 7 162.907 161.404 1
 -2 25 7 302.399 189.567 1
 -2 -25 7 243.981 103.954 1
 -2 26 -6 32.0947 106.088 1
 2 26 -6 101.861 103.416 1
 2 -26 -6 186.633 223.004 1
 2 26 -4 208.39 79.2687 1
 -2 26 -4 131.411 87.329 1
 -2 26 -2 115.711 73.4922 1
 2 26 2 111.259 122.714 1
 2 26 4 115.848 143.804 1
 -2 26 6 298.791 178.789 1
 -2 -26 6 116.951 100.225 1
 2 27 -7 52.1013 108.425 1
 2 -27 -7 0.73907 229.603 1
 -2 27 -7 52.2349 107.378 1
 2 27 -5 43.1077 84.5294 1
 -2 27 -5 50.5595 92.8459 1
 2 -27 -3 111.215 215.243 1
 -2 27 -3 55.8585 77.584 1
 2 27 3 124.668 129.769 1
 -2 -27 3 71.6731 71.3348 1
 -2 27 5 231.38 170.767 1
 -2 -27 5 45.1336 91.1704 1
 -2 27 7 122.452 186.51 1
 -2 -27 7 53.8764 94.8274 1
 -2 28 -6 372.596 111.43 1
 2 28 -6 505.783 108.046 1
 2 -28 -6 510.588 247.39 1
 2 28 6 317.945 151.646 1
 -2 -28 6 398.437 101.945 1
 -2 28 6 572.086 181.281 1
 -2 29 -7 71.9278 107.411 1
 2 29 -7 114.396 103.498 1
 2 29 7 146.437 149.12 1
 -2 29 7 217.393 189.449 1
 3 0 -11 6529.73 203.688 1
 -3 0 -11 5916.88 217.463 1
 3 0 -9 12278.4 296.384 1
 -3 0 -9 11355.2 315.393 1
 3 0 -9 11876.1 278.714 1
 3 0 -9 12387 240.088 1
 -3 0 -9 12488.4 277.297 1
 -3 0 -9 11168.7 294.021 1
 3 0 -7 24061.5 328.139 1
 -3 0 -7 24331.6 365.196 1
 3 0 -7 24522.2 337.537 1
 -3 0 -7 24505.6 361.214 1
 -3 0 -7 24832.8 343.526 1
 3 0 -5 75705.1 493.504 1
 -3 0 -5 75663.3 517.49 1
 -3 0 -5 76318.6 534.938 1
 3 0 -3 260304 592.849 1
 -3 0 -3 264267 786.534 1
 -3 0 -1 198756 488.78 1
 3 0 1 191642 472.535 1
 -3 0 3 252499 598.198 1
 3 0 3 260214 757.615 1
 -3 0 5 76434.1 415.105 1
 -3 0 5 72862.1 538.754 1
 -3 0 5 74599.2 461.635 1
 3 0 5 73088.7 466.588 1
 3 0 5 76856.1 511.428 1
 -3 0 7 25190.5 329.294 1
 3 0 7 24917.6 327.068 1
 3 0 7 23746.8 334.796 1
 3 0 7 23980 331.183 1
 -3 0 7 25330.5 290.165 1
 -3 0 7 24913 353.149 1
 -3 0 9 11130.5 277.86 1
 -3 0 9 11706.9 227.572 1
 3 0 9 11725.9 270.771 1
 3 0 9 11722.6 265.059 1
 3 0 11 5573.08 222.972 1
 -3 0 11 4946.96 222.361 1
 3 0 11 5244.31 205.359 1
 -3 0 13 2617.79 143.302 1
 -3 -1 -12 561.03 275.855 1
 3 -1 -12 433.265 135.656 1
 3 1 -12 226.024 91.4942 1
 3 -1 -12 323.971 92.6452 1
 -3 1 -10 209.126 105.634 1
 -3 1 -10 222.054 224.442 1
 3 -1 -10 335.612 83.1031 1
 3 1 -10 367.834 81.7253 1
 -3 1 -10 299.474 97.722 1
 -3 -1 -10 283.476 94.8092 1
 3 1 -10 279.409 113.071 1
 3 -1 -8 2704.36 193.558 1
 3 1 -8 2592.35 187.854 1
 -3 -1 -8 2777.36 211.627 1
 3 -1 -8 3068.36 122.144 1
 3 1 -8 2797.11 147.792 1
 -3 -1 -8 2828.5 136.223 1
 -3 1 -8 2642.37 141.527 1
 -3 -1 -8 2725.3 140.19 1
 3 -1 -8 2865.52 145.327 1
 -3 1 -8 3010.02 147.017 1
 3 1 -8 3107.02 125.577 1
 -3 1 -6 5609.08 202.7 1
 -3 1 -6 5978.13 164.999 1
 3 -1 -6 5521.54 157.189 1
 3 -1 -6 5750.21 182.555 1
 3 1 -6 5991.07 179.262 1
 3 1 -6 5515.58 137.464 1
 3 1 -6 5462.41 158.62 1
 -3 -1 -6 5849.43 173.854 1
 -3 1 -6 5543.85 172.524 1
 -3 -1 -6 5841 161.569 1
 -3 -1 -6 5294.33 203.018 1
 -3 1 -4 8248.69 164.774 1
 3 1 -4 8243.28 156.823 1
 3 -1 -4 8011.72 146.496 1
 3 1 -4 8252.34 126.641 1
 3 -1 -4 8391.11 124.989 1
 -3 -1 -4 8544.82 162.828 1
 3 1 -2 21421.2 123.542 1
 3 1 2 21111.1 191.732 1
 3 -1 2 19889.8 186.547 1
 -3 1 4 8078.87 125.062 1
 3 1 4 8651.02 167.144 1
 -3 1 4 7885.41 159.302 1
 -3 -1 4 8808.41 127.057 1
 3 -1 4 8524.09 162.627 1
 -3 -1 6 5388.03 166.771 1
 -3 1 6 5883.21 172.235 1
 3 1 6 4865.58 179.96 1
 3 -1 6 5226.82 150.727 1
 -3 1 6 5478.8 178.325 1
 -3 -1 6 5533.95 172.591 1
 3 1 6 5425.39 157.837 1
 3 1 6 5525.23 152.822 1
 -3 -1 6 6009.99 134.517 1
 -3 1 6 5734.75 133.073 1
 3 -1 6 5680.46 158.188 1
 3 -1 8 2918.58 144.28 1
 3 -1 8 2245.1 186.227 1
 -3 1 8 2869.03 190.675 1
 -3 -1 8 2779.68 180.856 1
 3 1 8 2736.06 134.663 1
 3 -1 8 2847.98 143.263 1
 3 1 8 2823.7 138.641 1
 3 1 8 2225.31 189.272 1
 -3 -1 8 2651.15 146.512 1
 -3 1 8 2765.6 146.773 1
 3 -1 10 210.522 85.1376 1
 -3 1 10 274.781 74.5423 1
 -3 1 10 107.424 197.355 1
 3 1 10 63.8129 176.201 1
 3 1 10 302.425 107.347 1
 3 -1 10 309.345 110.069 1
 -3 -1 10 313.059 73.79 1
 3 1 10 254.944 87.4285 1
 -3 -1 10 171.909 96.426 1
 -3 1 10 33.0637 106.942 1
 -3 1 12 355.457 85.8148 1
 -3 -1 12 195.828 236.75 1
 3 -1 12 329.359 93.5802 1
 3 1 12 306.484 98.7768 1
 3 -1 12 251.432 123.738 1
 -3 -1 12 216.185 123.291 1
 -3 1 12 185.085 120.61 1
 -3 -1 12 345.155 82.291 1
 3 -2 -11 1282.29 110.266 1
 -3 -2 -11 1159.25 127.023 1
 -3 2 -11 1066.59 120.542 1
 3 2 -11 1190.9 109.619 1
 -3 2 -11 1066.31 141.373 1
 -3 -2 -11 1103.06 144.853 1
 3 2 -9 1809.85 180.628 1
 3 -2 -9 1621.77 191.584 1
 -3 -2 -9 1446.42 216.932 1
 3 -2 -9 1639.42 105.771 1
 -3 -2 -9 1692.2 124.899 1
 -3 2 -9 1261.1 129.58 1
 -3 2 -9 1461 217.025 1
 -3 2 -9 1551.95 121.838 1
 3 2 -9 1526.35 104.65 1
 -3 -2 -7 3126 194.013 1
 3 2 -7 3562.83 123.067 1
 3 -2 -7 2880.64 173.186 1
 3 2 -7 2751.27 166.871 1
 3 -2 -7 3377.21 141.777 1
 3 2 -7 3437.18 148.085 1
 -3 -2 -7 3836.98 141.358 1
 -3 -2 -7 3483.29 147.361 1
 -3 2 -7 3249.05 196.093 1
 3 -2 -7 3820.65 123.95 1
 -3 2 -7 3451.9 152.478 1
 3 2 -5 21078.2 261.361 1
 3 -2 -5 21867.1 264.202 1
 -3 -2 -5 22289.3 282.44 1
 -3 2 -5 21847.9 295.33 1
 3 2 -5 20973.4 226.533 1
 3 2 -5 22154.3 285.665 1
 -3 2 -5 22000.4 283.429 1
 -3 2 -3 83753.7 460.319 1
 3 2 -3 84506.4 334.533 1
 -3 2 -1 52969.2 253.828 1
 3 -2 1 51441.2 223.418 1
 3 -2 3 81464.5 418.797 1
 -3 2 3 80042.5 315.506 1
 -3 2 5 19941.1 283.75 1
 -3 2 5 22111.6 233.552 1
 3 -2 5 21175.2 265.774 1
 -3 -2 5 22602.4 220.543 1
 -3 2 5 20861.7 265.783 1
 3 -2 5 21159 271.533 1
 -3 -2 5 22339.8 262.545 1
 -3 -2 7 3548.41 114.201 1
 3 2 7 3447.61 141.735 1
 3 -2 7 3246.19 129.696 1
 -3 2 7 3403.45 116.724 1
 3 2 7 3412.42 136.709 1
 3 -2 7 3201.06 133.791 1
 -3 -2 7 3385.09 169.735 1
 3 -2 7 3634.38 165.266 1
 -3 -2 7 2939.32 141.025 1
 -3 2 7 3119.3 144.908 1
 3 2 7 3659.29 175.141 1
 -3 2 9 1430.72 199.529 1
 3 -2 9 1480.15 111.192 1
 3 2 9 1530.84 123.296 1
 3 -2 9 1462.91 126.839 1
 3 2 9 1580.17 120.997 1
 -3 -2 9 1720.44 98.5581 1
 -3 2 9 1518.24 101.345 1
 -3 -2 9 1456.92 134.32 1
 -3 2 9 1412.21 128.267 1
 3 -2 11 1338.78 191.435 1
 -3 -2 11 1192.9 101.911 1
 3 2 11 1203.28 193.283 1
 -3 2 11 978.675 232.073 1
 3 -2 11 983.849 132.162 1
 3 -2 11 1073.27 111.293 1
 -3 -2 11 816.686 134.167 1
 -3 2 11 796.391 131.795 1
 -3 2 11 1034.3 101.314 1
 -3 -2 13 409.266 87.5935 1
 -3 2 13 403.919 85.5989 1
 -3 -3 -12 1315.08 284.901 1
 -3 3 -12 1329.86 279.609 1
 3 -3 -12 1368.45 163.591 1
 3 -3 -12 1369.8 118.323 1
 3 3 -12 735.621 219.129 1
 -3 -3 -12 1304.15 136.246 1
 3 3 -12 1272.57 117.886 1
 -3 3 -12 1201.19 160.872 1
 -3 -3 -12 1486.16 164.005 1
 3 -3 -10 1417.16 111.339 1
 -3 -3 -10 1405.69 122.811 1
 -3 -3 -10 1058.08 238.239 1
 -3 3 -10 994.287 135.791 1
 -3 -3 -10 1379.44 146.929 1
 3 3 -10 1293.45 104.598 1
 -3 3 -10 1271.93 126.488 1
 -3 3 -8 10336.9 278.414 1
 -3 -3 -8 9772.7 286.726 1
 3 3 -8 10076.5 253.246 1
 3 3 -8 10204.6 250.975 1
 3 3 -8 10198.8 210.526 1
 3 -3 -8 11510.3 219.304 1
 -3 -3 -8 10915.3 241.135 1
 -3 3 -8 9000.82 236.81 1
 3 -3 -6 14919.2 239.372 1
 3 3 -6 15024.1 257.287 1
 3 -3 -6 15008 200.672 1
 3 3 -6 16128.5 252.306 1
 -3 -3 -6 15541.9 247.011 1
 -3 -3 -6 15609.4 267.507 1
 -3 3 -6 15121.1 278.816 1
 3 3 -6 14712.2 213.705 1
 -3 3 -6 15698.5 269.901 1
 3 3 -4 21030.3 217.704 1
 3 3 -4 20769.5 254.618 1
 -3 3 -4 20383.8 252.302 1
 3 3 -4 21498.8 207.151 1
 -3 3 -4 21849.1 279.263 1
 -3 3 -2 128753 494.203 1
 3 -3 2 119655 422.814 1
 -3 -3 4 21134.7 270.558 1
 -3 3 4 20187 234.482 1
 -3 3 4 20511.6 241.035 1
 -3 3 4 21561.4 204.337 1
 3 3 4 21241.2 257.04 1
 3 -3 4 21732 244.113 1
 -3 -3 6 15424.3 193.993 1
 -3 3 6 15589.1 218.267 1
 3 3 6 14050.4 261.663 1
 3 -3 6 14237.1 238.778 1
 -3 -3 6 15029.8 235.763 1
 -3 3 6 15114.4 259.628 1
 -3 3 6 15421.6 259.806 1
 3 3 6 15182.5 229.491 1
 3 -3 6 14057.3 231.64 1
 3 3 6 16065.6 261.71 1
 3 3 8 9176.4 272.267 1
 3 3 8 10705.4 249.561 1
 3 3 8 10104.5 231.283 1
 3 -3 8 9958.08 239.214 1
 3 -3 8 10652.7 231.332 1
 -3 -3 8 9204.45 240.229 1
 -3 3 8 9939.98 241.048 1
 -3 3 8 10391.6 207.939 1
 3 -3 10 1468.57 184.853 1
 -3 3 10 1220.16 212.415 1
 -3 -3 10 1368.09 93.3315 1
 3 -3 10 1165.97 127.078 1
 3 3 10 1312.31 118.775 1
 3 -3 10 1242.6 112.392 1
 -3 -3 10 900.927 121.254 1
 -3 3 12 1236.3 108.91 1
 3 -3 12 1488.17 205.985 1
 -3 -3 12 1292.75 238.125 1
 -3 -3 12 1270.1 100.779 1
 3 3 12 1280.99 149.912 1
 3 -3 12 1090.84 141.595 1
 -3 3 12 1078.29 153.237 1
 3 3 12 1270.43 125.309 1
 3 -3 12 1115.09 119.558 1
 -3 -4 -13 669.928 162.118 1
 3 4 -13 960.746 112.954 1
 -3 4 -11 956.466 127.361 1
 3 4 -11 1023.35 107.056 1
 -3 -4 -11 1145.04 121.842 1
 3 -4 -11 641.727 234.716 1
 -3 4 -11 812.338 137.276 1
 3 -4 -11 1338.65 109.074 1
 -3 -4 -11 962.46 145.301 1
 3 -4 -9 5587.93 239.662 1
 -3 -4 -9 5776.07 195.672 1
 3 4 -9 5223.27 167.507 1
 3 -4 -9 5532.31 162.507 1
 -3 4 -9 5648 207.621 1
 -3 4 -9 4447.39 203.869 1
 -3 -4 -9 4761.83 199.367 1
 3 4 -7 17038.6 296.396 1
 3 4 -7 17136.5 272.644 1
 -3 4 -7 17678.8 304.981 1
 -3 -4 -7 17159.8 291.616 1
 3 4 -7 17487.9 258.166 1
 -3 4 -7 17475.9 301.385 1
 3 4 -5 31298.8 337.752 1
 -3 -4 -5 32216.3 319.42 1
 -3 -4 -5 32722.9 335.01 1
 -3 4 -5 31526.5 359.55 1
 3 4 -5 32026.6 300.888 1
 -3 4 -5 30869.7 365.426 1
 3 4 -3 74787.2 418.268 1
 3 -4 3 77649.8 394.76 1
 -3 4 3 76001.2 417.729 1
 -3 -4 5 31577.4 358.887 1
 3 -4 5 30594.8 308.863 1
 3 4 5 31354.1 347.396 1
 -3 4 5 31296.1 322.711 1
 3 -4 5 30421.3 329.269 1
 -3 4 5 31381.1 286.312 1
 -3 4 7 17611.3 252.228 1
 3 4 7 17657 310.591 1
 3 -4 7 17667.3 279.008 1
 3 4 7 16815.8 257.788 1
 -3 4 7 17514 303.145 1
 -3 -4 7 17792.7 221.96 1
 3 -4 7 17839.8 275.587 1
 3 4 7 17392 294.771 1
 -3 4 7 17152.2 289.435 1
 3 -4 9 5246.97 176.079 1
 -3 -4 9 5300.9 147.16 1
 -3 4 9 4881.14 236.091 1
 3 4 9 5048.47 191.145 1
 -3 4 9 4924.83 154.323 1
 3 -4 9 4664.84 189.994 1
 -3 -4 9 4880.79 198.192 1
 -3 4 9 4967.97 191.087 1
 3 -4 11 986.814 111.187 1
 -3 4 11 1039.96 242.152 1
 3 4 11 1031.26 115.646 1
 3 -4 11 974.073 141.568 1
 3 -4 11 1370.34 184.867 1
 3 4 11 1027.16 199.901 1
 -3 4 11 988.387 94.3526 1
 -3 -4 11 803.69 140.99 1
 -3 4 11 863.446 129.999 1
 -3 -4 11 1093.04 92.1273 1
 -3 4 13 855.084 103.332 1
 -3 -4 13 1007.58 94.8921 1
 3 4 13 972.378 147.602 1
 3 5 -12 129.144 84.7734 1
 -3 -5 -12 165.433 99.8823 1
 3 -5 -12 186.902 127.52 1
 -3 5 -10 520.013 226.584 1
 -3 -5 -10 273.967 108.796 1
 -3 -5 -10 276.872 233.395 1
 -3 5 -10 445.133 103.092 1
 3 5 -10 342.125 80.3054 1
 3 5 -10 0.75455 115.862 1
 3 -5 -10 1.4026 117.016 1
 -3 -5 -10 374.151 96.6236 1
 -3 5 -10 134.563 105.977 1
 3 5 -8 4339.21 177.659 1
 -3 -5 -8 4608.56 161.327 1
 3 -5 -8 4501.46 164.392 1
 -3 5 -8 4915.54 185.305 1
 3 5 -8 4375.72 147.492 1
 -3 5 -8 4054.56 178.529 1
 -3 -5 -8 4079.04 178.566 1
 3 5 -6 7532.54 187.671 1
 -3 -5 -6 7012.77 181.487 1
 -3 5 -6 6643.78 192.643 1
 3 5 -6 6873.54 184.402 1
 -3 5 -6 7595.16 199.172 1
 3 5 -4 2358.09 99.4602 1
 -3 5 -4 2507.45 99.9282 1
 -3 -5 4 2298.77 105.079 1
 -3 5 4 2276.3 120.027 1
 3 5 6 7121.15 210.244 1
 3 -5 6 6834.93 182.567 1
 -3 5 6 7431.22 155.703 1
 -3 5 8 4357.3 142.999 1
 3 5 8 2949.42 216.467 1
 -3 5 8 4359.11 218.139 1
 3 -5 8 4639.91 159.566 1
 3 -5 8 3170.26 181.442 1
 -3 -5 8 4455.71 185.511 1
 -3 -5 8 4222.7 172.723 1
 3 5 8 4367.91 167.074 1
 3 5 10 14.5627 191.281 1
 3 -5 10 410.028 162.758 1
 -3 5 10 269.639 75.0394 1
 -3 5 10 173.192 201.963 1
 -3 -5 10 12.017 182.981 1
 3 5 10 380.246 108.629 1
 3 -5 10 315.121 108.029 1
 3 -5 10 324.451 83.6696 1
 3 5 10 267.088 90.6656 1
 -3 -5 10 226.412 108.011 1
 3 5 12 209.492 89.9538 1
 -3 -5 12 192.133 222.16 1
 3 5 12 307.056 121.427 1
 -3 5 12 208.323 78.7924 1
 -3 5 12 112.443 122.987 1
 3 -5 12 209.058 84.9817 1
 3 6 -13 1742.14 142.293 1
 -3 -6 -13 1620 189.537 1
 3 -6 -13 1912.79 176.922 1
 3 6 -13 1453.38 234.961 1
 -3 6 -11 3185.7 267.793 1
 -3 -6 -11 2472.56 290.264 1
 -3 6 -11 3493.44 191.551 1
 3 6 -11 2788.58 197.637 1
 3 6 -11 3273.51 159.539 1
 3 -6 -11 3433.69 185.487 1
 3 -6 -11 2285.31 259.266 1
 3 6 -11 2424.74 225.562 1
 -3 6 -11 2546.09 185.771 1
 -3 -6 -11 2987.72 194.546 1
 -3 6 -9 8486.42 274.722 1
 3 -6 -9 8669.98 279.999 1
 -3 6 -9 8999.19 261.153 1
 3 6 -9 7943.09 204.764 1
 -3 -6 -9 8086.65 245.592 1
 -3 -6 -7 19388.7 347.978 1
 3 -6 -7 21575.7 291.527 1
 -3 6 -7 19088 332.346 1
 -3 -6 -7 19994 305.736 1
 -3 6 -7 22341.3 358.94 1
 -3 -6 -5 34314.1 395.855 1
 3 6 -5 35074.5 368.799 1
 3 6 -5 36057.6 307.286 1
 3 -6 -5 36372.8 362.708 1
 -3 -6 -5 37514 353.272 1
 3 6 -3 100072 518.7 1
 3 -6 -3 101621 483.131 1
 -3 -6 3 106382 569.6 1
 -3 6 3 111370 517.251 1
 -3 -6 5 35360.1 389.996 1
 -3 6 5 34241 344.617 1
 3 -6 5 33544 357.239 1
 -3 6 5 36108.1 353.648 1
 3 -6 5 34149.7 307.458 1
 3 -6 7 19538.5 282.164 1
 -3 -6 7 21195.5 277.458 1
 3 -6 7 19478.9 313.77 1
 3 -6 7 21888.7 295.723 1
 3 6 7 20309 337.964 1
 -3 6 9 7800.23 199.331 1
 3 -6 9 7076.52 241.131 1
 -3 6 9 7734.42 271.86 1
 3 6 9 8452.77 214.499 1
 -3 -6 9 7442.4 248.579 1
 -3 6 9 7987.16 227.802 1
 3 6 9 6209.29 260.274 1
 3 -6 9 8102.66 201.207 1
 3 6 9 9544.33 249.492 1
 3 6 11 2947.85 176.344 1
 -3 6 11 2914.52 144.286 1
 -3 6 11 2687.02 266.715 1
 -3 -6 11 3671.46 235.202 1
 3 6 11 3251.15 172.527 1
 3 -6 11 2671.09 180.046 1
 3 -6 11 2943.26 213.031 1
 -3 -6 11 2513.1 185.701 1
 -3 6 11 2636.85 172.7 1
 3 6 11 2422.92 225.018 1
 3 -6 11 3006.32 144.028 1
 3 -6 13 1113.73 238.346 1
 -3 -6 13 2352.77 256.983 1
 3 6 13 1992.22 164.421 1
 -3 6 13 1509.35 165.882 1
 -3 6 13 1634.53 121.029 1
 3 7 -12 516.053 99.7589 1
 3 7 -12 315.572 207.694 1
 -3 -7 -12 372.207 143.952 1
 3 -7 -12 617.013 134.945 1
 -3 -7 -10 1007.29 249.158 1
 -3 7 -10 996.222 126.859 1
 3 -7 -10 457.916 227.912 1
 3 7 -10 888.401 134.269 1
 3 7 -10 940.565 101.712 1
 3 -7 -10 1146.82 131.207 1
 -3 7 -10 710.063 131.237 1
 -3 -7 -10 1109.66 135.015 1
 3 7 -8 991.068 151.831 1
 3 -7 -8 1194.82 104.086 1
 -3 7 -8 880.912 119.142 1
 -3 -7 -8 1001.86 114.532 1
 3 7 -6 1817.05 114.479 1
 3 -7 -6 1752.32 153.588 1
 -3 7 -6 1828.71 119.23 1
 -3 -7 -6 2076.63 108.985 1
 -3 -7 -6 1857.11 183.93 1
 3 -7 -4 13888.6 236.128 1
 -3 -7 -4 13019.7 173.984 1
 -3 7 -4 13069.4 215.873 1
 3 7 -4 14088.2 228.81 1
 3 -7 -2 22750.9 205.821 1
 -3 -7 2 19640.4 210.52 1
 -3 -7 4 13073.1 229.383 1
 3 7 4 12826.9 226.655 1
 3 7 6 2061.82 150.103 1
 -3 7 6 1812.39 158.515 1
 3 -7 6 1822.93 106.784 1
 -3 -7 6 1725.01 110.42 1
 3 -7 8 799.571 154.143 1
 3 -7 8 1192.77 89.9275 1
 -3 7 8 987.797 102.291 1
 3 7 10 657.462 200.024 1
 3 -7 10 1196.15 176.084 1
 -3 7 10 767.034 221.272 1
 3 -7 10 901.371 131.845 1
 3 -7 10 1086.78 98.104 1
 -3 -7 10 631.491 128.095 1
 -3 7 10 761.548 112.753 1
 -3 7 12 391.431 83.379 1
 -3 -7 12 865.399 222.03 1
 3 -7 12 54.0655 199.143 1
 3 7 12 635.041 124.627 1
 -3 7 12 448.669 123.409 1
 -3 -8 -13 24.9932 131.867 1
 3 -8 -13 132.936 123.088 1
 -3 -8 -11 247.409 262.985 1
 -3 8 -11 116.388 110.187 1
 -3 -8 -11 204.89 116.314 1
 -3 8 -11 95.5541 95.7468 1
 3 8 -11 84.6447 125.193 1
 3 -8 -11 133.26 110.919 1
 3 -8 -11 67.6278 222.469 1
 3 -8 -9 75.7324 85.2924 1
 -3 -8 -9 27.33 96.1101 1
 -3 -8 -9 75.8413 219.125 1
 3 8 -9 446.518 149.258 1
 3 -8 -9 360.222 197.644 1
 3 -8 -7 139.536 156.863 1
 3 8 -7 12.5412 85.473 1
 -3 -8 -7 180.433 181.356 1
 -3 8 -7 100.172 72.9705 1
 -3 -8 -7 69.5746 78.0451 1
 3 8 -5 1247.7 95.6327 1
 -3 -8 -5 1280.05 85.068 1
 -3 8 -5 1077.18 92.4121 1
 3 -8 -5 1090.16 129.735 1
 3 8 -3 5238.18 127.635 1
 -3 -8 3 5191.62 136.884 1
 -3 8 3 4807.67 136.977 1
 3 -8 5 723.138 101.845 1
 3 8 5 843.786 121.924 1
 -3 8 5 1047.65 133.267 1
 -3 -8 5 1244.57 99.2727 1
 -3 -8 7 67.3002 77.0072 1
 -3 8 7 28.7651 74.4366 1
 -3 8 7 34.582 150.75 1
 3 -8 7 98.0627 79.5123 1
 3 8 7 304.602 139.353 1
 -3 8 9 138.585 88.5578 1
 3 -8 9 51.7693 101.214 1
 -3 -8 9 210.97 160.482 1
 3 8 11 298.08 193.976 1
 3 -8 11 211.036 182.604 1
 3 -8 11 208.602 118.886 1
 -3 -8 11 386.18 200.111 1
 -3 -8 11 48.4645 127.901 1
 -3 8 11 31.886 105.275 1
 -3 -8 13 568.236 226.801 1
 -3 8 13 137.502 119.504 1
 -3 -9 -12 1090.83 161.786 1
 3 -9 -12 1461.76 147.812 1
 3 9 -12 978.215 205.315 1
 -3 -9 -10 1861.89 265.172 1
 3 9 -10 1705.46 194.769 1
 3 -9 -10 1720.14 243.546 1
 3 9 -10 1845.73 162.718 1
 -3 -9 -10 2121.23 157.734 1
 -3 -9 -8 3998.65 251.036 1
 -3 9 -8 4047.99 190.922 1
 -3 -9 -8 4312.27 171.088 1
 -3 -9 -6 6194.94 237.684 1
 3 -9 -6 6213.54 212.553 1
 3 9 -6 6133.93 186.427 1
 3 9 -6 5946.72 163.913 1
 -3 9 -6 6047.96 190.995 1
 -3 -9 -6 6456.25 161.769 1
 3 -9 -4 25268.2 292.457 1
 -3 -9 -4 25631 230.249 1
 -3 9 -4 24850.7 316.027 1
 3 -9 -2 49808.8 319.815 1
 -3 -9 2 52399 382.949 1
 -3 -9 4 26240.5 322.194 1
 3 -9 4 27184.1 218.109 1
 -3 9 6 6151.51 162.154 1
 3 9 6 6120.09 200.56 1
 3 -9 6 6508.16 166.921 1
 -3 9 6 6303.78 210.432 1
 3 -9 6 5800.84 172.427 1
 -3 -9 6 6212.23 189.524 1
 3 -9 8 4085.34 190.535 1
 3 -9 8 3907.04 166.615 1
 -3 9 8 4316.1 156.963 1
 3 -9 10 2290.72 195.588 1
 -3 9 10 1799.66 238.654 1
 3 -9 10 1822.58 148.366 1
 -3 -9 10 1763.8 161.251 1
 -3 9 10 1675.34 134.796 1
 3 -9 12 551.63 225.475 1
 -3 9 12 1080.82 142.625 1
 3 10 -13 889.027 212.42 1
 -3 -10 -13 688.514 147.357 1
 -3 -10 -11 815.173 141.809 1
 3 10 -11 432.522 184.055 1
 3 10 -9 5118.77 207.988 1
 3 10 -9 4409.91 206.772 1
 -3 -10 -9 4707.89 189.031 1
 -3 -10 -7 13396.2 329.238 1
 3 10 -7 12882.1 277.705 1
 -3 -10 -7 13048.3 248.285 1
 -3 -10 -5 16537.2 301.699 1
 3 -10 -5 15319.8 256.418 1
 3 10 -5 16827.9 276.156 1
 3 10 -5 15462.9 203.068 1
 -3 -10 -5 17199 224.324 1
 -3 10 -5 15711.7 279.502 1
 3 -10 -3 34449.2 315.849 1
 3 10 -3 33689.7 320.328 1
 3 -10 -1 67001 329.024 1
 -3 -10 1 60874.6 350.201 1
 -3 -10 3 33372.3 342.802 1
 -3 10 3 36296.8 306.998 1
 3 -10 5 14889.4 192.89 1
 -3 10 5 14900.4 219.096 1
 -3 -10 5 14400.3 256.657 1
 3 -10 7 12401 232.775 1
 3 -10 7 12440.2 262.909 1
 -3 -10 7 12808.2 284.949 1
 -3 10 7 11907.8 222.19 1
 3 -10 9 4305.18 198.988 1
 3 -10 9 4065.96 186.385 1
 -3 -10 9 4180.47 197.69 1
 -3 10 9 4084.02 169.471 1
 3 -10 11 343.455 202.159 1
 -3 10 11 751.54 128.089 1
 3 -10 13 636.437 228.047 1
 -3 10 13 718.796 139.934 1
 -3 -11 -14 86.1527 140.272 1
 -3 -11 -12 134.249 127.006 1
 3 11 -12 111.301 186.971 1
 -3 11 -10 171.16 112.049 1
 -3 -11 -10 324.064 248.608 1
 -3 -11 -10 277.184 105.527 1
 3 11 -10 198.296 121.322 1
 -3 -11 -8 905.928 226.537 1
 3 11 -8 1036.29 139.633 1
 3 11 -8 1023.83 124.659 1
 -3 11 -8 712.471 113.417 1
 -3 -11 -8 893.955 102.638 1
 3 -11 -6 1489.27 166.005 1
 3 11 -6 1577.74 120.915 1
 -3 11 -6 1418.57 110.49 1
 -3 -11 -6 1441.49 95.6608 1
 -3 -11 -4 2968.43 82.795 1
 3 11 -4 3095.01 128.146 1
 -3 11 -4 2908.17 127.401 1
 3 -11 -2 3090.95 119.968 1
 -3 -11 0 1223.89 50.1827 1
 -3 -11 2 3692.09 112.136 1
 3 -11 4 3060.48 92.1461 1
 -3 11 4 2938.94 148.308 1
 -3 -11 4 2884.77 126.947 1
 -3 11 6 1377.48 90.3727 1
 3 11 6 1896.63 154.294 1
 3 -11 6 976.829 121.89 1
 -3 11 6 1381.63 164.814 1
 3 -11 6 1498.51 113.828 1
 -3 -11 6 1432.86 113.508 1
 -3 11 8 876.984 191.245 1
 3 -11 8 991.235 115.819 1
 -3 -11 8 866.362 115.064 1
 3 -11 8 966.237 147.406 1
 -3 11 8 958.349 97.3119 1
 3 11 10 459.515 186.924 1
 -3 11 10 24.3652 214.959 1
 3 -11 10 304.603 113.966 1
 -3 -11 10 159.158 119.037 1
 -3 11 10 238.19 95.4255 1
 -3 11 12 217.96 112.928 1
 3 -11 14 278.343 224.177 1
 3 12 -13 1135.55 217.976 1
 -3 -12 -13 709.283 142.585 1
 -3 -12 -11 490.409 124.504 1
 3 12 -11 417.924 175.312 1
 -3 -12 -9 3126.82 160.936 1
 3 12 -9 2548.15 172.008 1
 3 -12 -9 2314.27 240.489 1
 3 12 -9 2810.27 177.14 1
 -3 -12 -9 2696.83 277.91 1
 -3 12 -9 2348.07 167.03 1
 -3 -12 -7 7539.15 281.325 1
 3 -12 -7 8018.5 245.882 1
 3 12 -7 7125.7 185.133 1
 3 12 -7 7994.58 234.13 1
 -3 12 -7 7091.49 229.984 1
 -3 -12 -7 8027.52 197.107 1
 -3 -12 -5 5576.14 221.756 1
 3 12 -5 5782.82 173.257 1
 -3 12 -5 5535.54 177.899 1
 -3 -12 -5 5431.43 123.87 1
 3 -12 -3 10765.9 193.067 1
 -3 12 -3 11789.5 215.69 1
 3 -12 -1 23712.9 214.161 1
 -3 -12 1 24813.3 245.398 1
 -3 12 3 13080.5 208.719 1
 -3 -12 3 12800.6 224.21 1
 -3 12 5 5337.42 129.528 1
 3 -12 5 5296.4 133.949 1
 3 12 5 5373.94 180.289 1
 -3 12 5 5770.13 193.859 1
 3 -12 5 5788.15 167.091 1
 3 -12 7 7181.08 189.487 1
 -3 12 7 7561.93 254.255 1
 3 -12 7 7776.63 222.944 1
 -3 -12 7 7569.93 233.146 1
 -3 12 7 7480.29 179.836 1
 3 12 9 2249.51 214.067 1
 3 -12 9 2478.46 191.724 1
 3 -12 9 2626.18 164.885 1
 -3 -12 9 2427.88 172.431 1
 -3 12 9 2638.79 137.832 1
 3 -12 11 407.25 204.295 1
 -3 12 11 650.852 114.398 1
 3 -12 13 839.712 230.937 1
 -3 12 13 757.956 126.064 1
 -3 -13 -12 445.682 126.245 1
 3 13 -12 488.798 189.689 1
 -3 -13 -10 542.746 114.068 1
 -3 -13 -10 559.006 268.652 1
 3 13 -10 536.867 141.042 1
 3 -13 -10 181.944 227.431 1
 3 13 -10 486.763 166.499 1
 -3 13 -10 455.138 113.054 1
 3 13 -8 1388.42 140.332 1
 3 13 -8 985.111 127.745 1
 -3 -13 -8 1413.67 238.532 1
 -3 13 -8 781.493 121.367 1
 -3 -13 -8 1233.1 110.6 1
 3 13 -6 1673.22 119.856 1
 -3 13 -6 1952.15 122.992 1
 -3 -13 -6 1992.5 99.6892 1
 3 -13 -4 5595.6 177.163 1
 3 13 -4 5414.11 165.71 1
 -3 -13 -4 4648.46 96.1484 1
 -3 13 -4 4803.97 158.477 1
 3 -13 -2 5578.56 142.81 1
 -3 -13 0 1315 61.9663 1
 3 -13 0 1376.9 77.4488 1
 -3 -13 2 5043.31 133.474 1
 3 13 4 5145.58 172.888 1
 -3 -13 4 5205.31 159.807 1
 3 -13 6 1996.17 132.385 1
 -3 13 6 2255.76 185.044 1
 -3 13 6 1899.68 99.2112 1
 3 -13 8 1454 158.384 1
 -3 13 8 972.14 203.787 1
 3 -13 8 1094.02 125.584 1
 -3 -13 8 912.939 123.813 1
 -3 13 8 1045.3 99.2154 1
 3 13 10 498.925 181.369 1
 3 -13 10 331.634 209.205 1
 -3 13 10 316.952 228.183 1
 3 -13 10 473.727 124.313 1
 -3 13 10 507.835 109.529 1
 -3 -13 10 488.198 140.117 1
 3 -13 12 367.913 221.298 1
 -3 13 12 382.308 107.641 1
 -3 13 14 48.3633 102.034 1
 3 14 -13 570.18 202.702 1
 -3 -14 -13 80.349 114.676 1
 -3 -14 -11 137.604 108.224 1
 -3 14 -9 115.196 110.571 1
 -3 -14 -9 303.075 251.543 1
 -3 -14 -9 150.777 92.4003 1
 3 14 -9 115.662 120.983 1
 -3 -14 -7 80.131 71.691 1
 3 -14 -7 171.119 165.704 1
 3 14 -7 23.4024 97.6994 1
 3 -14 -5 845.467 142.408 1
 3 14 -5 702.635 97.9866 1
 3 14 -5 996.625 97.8407 1
 -3 14 -5 597.741 87.6942 1
 -3 -14 -5 527.439 58.5832 1
 3 14 -3 860.437 84.9932 1
 3 -14 -3 1362.51 124.342 1
 -3 -14 -1 319.118 38.15 1
 3 -14 -1 641.102 88.8519 1
 3 -14 1 462.405 56.9536 1
 -3 -14 1 379.288 58.539 1
 -3 14 3 1366.54 133.531 1
 -3 -14 3 1002.5 87.0292 1
 -3 14 5 679.024 60.5663 1
 3 -14 5 645.579 99.2996 1
 -3 14 5 771.086 152.537 1
 -3 -14 5 702.464 98.6196 1
 -3 14 7 32.2242 63.1189 1
 -3 -14 7 0.64373 95.4407 1
 3 14 9 334.236 174.83 1
 3 -14 9 86.1869 186.907 1
 -3 14 9 39.7525 210.975 1
 3 -14 9 131.152 113.367 1
 -3 -14 9 169.878 113.894 1
 -3 14 9 160.539 81.9047 1
 3 -14 11 295.981 202.23 1
 3 -14 13 570.825 240.499 1
 3 15 -12 1058.8 200.416 1
 -3 -15 -12 845.419 127.791 1
 3 15 -10 859.016 166.935 1
 -3 -15 -10 1181.96 122.198 1
 -3 -15 -8 1828.49 112.868 1
 3 15 -8 2009.88 161.131 1
 3 15 -8 1722.24 152.603 1
 -3 -15 -8 2195.89 262.861 1
 3 -15 -8 1240.94 205.46 1
 -3 15 -8 1496.5 140.604 1
 3 15 -6 2431.05 121.201 1
 -3 15 -6 2769.32 156.519 1
 -3 -15 -6 2871.78 100.708 1
 3 -15 -4 9686.62 210.393 1
 -3 15 -4 9681.32 217.808 1
 -3 15 -2 14707.2 235.091 1
 3 -15 0 9103.88 132.524 1
 -3 -15 0 9484.3 141.666 1
 3 15 2 12145 195.862 1
 -3 15 4 10818.2 226.775 1
 -3 -15 4 10445.7 220.226 1
 3 -15 6 2605.94 126.025 1
 3 -15 6 3096.51 150.041 1
 -3 -15 6 2935.88 150.057 1
 -3 15 6 2835.8 106.108 1
 3 15 8 1217.67 185.193 1
 3 -15 8 1660.72 169.619 1
 -3 15 8 1571.62 224.756 1
 3 -15 8 1937.8 146.207 1
 -3 -15 8 1831.44 156.053 1
 -3 15 8 1742.7 107.508 1
 3 -15 10 1220.33 201.517 1
 -3 15 10 1110.4 112.021 1
 -3 15 12 704.696 112.667 1
 -3 -16 -9 1561.1 275.245 1
 3 16 -9 1275.32 154.791 1
 3 -16 -9 1208.06 229.906 1
 -3 -16 -9 1573.84 114.077 1
 3 16 -9 1647.36 165.232 1
 -3 16 -9 1180.44 137.275 1
 -3 -16 -7 2403.95 104.195 1
 3 -16 -7 2400.48 207.561 1
 3 16 -7 2837.72 142.452 1
 -3 -16 -5 3981.19 85.5254 1
 3 -16 -5 5653.91 205.309 1
 3 16 -5 3793.17 111.87 1
 3 16 -5 6407.19 201.916 1
 -3 16 -5 4894.19 175.993 1
 3 -16 -3 10173.3 200.142 1
 -3 16 -3 9228.88 203.267 1
 3 -16 -1 9391.15 163.687 1
 -3 16 -1 9006.02 168.466 1
 3 -16 1 7711.2 102.872 1
 -3 -16 1 9294.16 162.489 1
 3 16 3 9246.86 188.944 1
 -3 -16 3 10553.6 211.418 1
 3 -16 5 3826.36 104.465 1
 -3 16 5 5667.51 209.2 1
 -3 -16 5 5068.44 171.787 1
 -3 16 5 4001.56 99.2187 1
 3 -16 7 2697.14 153.233 1
 -3 -16 7 2723.99 165.175 1
 3 -16 7 2362.29 143.658 1
 -3 16 7 2184.04 97.8416 1
 -3 16 9 1071.26 229.974 1
 3 16 9 1216.26 181.853 1
 3 -16 9 1373.42 148.662 1
 -3 16 9 1433.11 110.618 1
 -3 -16 9 1415.83 149.217 1
 3 -16 9 1537.69 178.582 1
 -3 16 11 670.281 103.928 1
 3 17 -10 192.849 153.216 1
 -3 -17 -10 109.921 76.7703 1
 -3 -17 -8 193.192 244.007 1
 -3 17 -8 142.471 94.6048 1
 3 17 -8 42.5644 127.267 1
 -3 -17 -8 47.8682 63.8842 1
 3 17 -8 27.0793 112.608 1
 -3 17 -6 128.168 88.4165 1
 -3 -17 -6 218.869 48.1455 1
 3 17 -6 260.611 93.0778 1
 3 17 -6 271.265 104.97 1
 3 -17 -4 1048.83 145.968 1
 3 17 -4 1033.48 103.316 1
 -3 17 -4 864.274 88.2828 1
 3 -17 -2 767.576 112.781 1
 -3 17 -2 734.084 79.0404 1
 3 -17 0 78.6308 85.1904 1
 -3 -17 0 65.7584 48.8186 1
 3 17 2 635.066 106.663 1
 -3 -17 2 804.41 82.8732 1
 -3 17 4 995.277 148.319 1
 -3 -17 4 817.201 95.2288 1
 3 -17 6 182.984 86.5848 1
 -3 17 6 191.251 175.196 1
 -3 17 6 263.602 56.2676 1
 3 -17 8 68.9235 125.332 1
 3 -17 8 26.9176 103.97 1
 -3 17 8 12.2656 67.9763 1
 -3 -17 8 62.6613 108.146 1
 3 -17 10 239.657 174.952 1
 -3 17 10 96.1176 78.9691 1
 3 18 -11 151.508 162.069 1
 -3 -18 -9 645.342 266.817 1
 -3 -18 -9 546.727 71.9648 1
 3 18 -9 390.342 138.105 1
 3 -18 -9 328.516 202.258 1
 3 18 -9 511.285 133.098 1
 3 18 -7 746.637 117.682 1
 -3 -18 -7 896.27 58.0942 1
 3 -18 -7 579.311 201.152 1
 -3 18 -7 889.155 120.97 1
 3 18 -5 263.46 76.5707 1
 -3 18 -5 396.119 92.8205 1
 3 -18 -5 180.238 153.472 1
 3 18 -3 1541.91 101.433 1
 -3 18 -3 1317.55 94.2251 1
 3 -18 -1 1451.29 118.135 1
 -3 -18 -1 1462.63 58.6496 1
 -3 18 1 1765.01 59.2562 1
 -3 -18 1 1603.34 87.4804 1
 3 18 3 988.666 116.908 1
 -3 -18 3 1306.35 99.7003 1
 3 18 5 81.2175 133.507 1
 -3 18 5 412.521 158.717 1
 -3 -18 5 404.368 99.9201 1
 -3 18 5 312.738 44.429 1
 3 18 7 731.625 160.407 1
 3 -18 7 954.829 103.171 1
 -3 18 7 1242.28 208.73 1
 -3 18 7 827.335 76.4314 1
 -3 -18 7 988.619 130.692 1
 3 -18 9 506.383 148.973 1
 -3 18 9 301.733 214.217 1
 3 -18 9 571.786 124.991 1
 -3 18 9 521.198 81.5868 1
 -3 -18 9 475.044 130.023 1
 -3 18 11 94.6255 74.967 1
 3 19 -10 240.7 134.665 1
 -3 -19 -8 1107.13 61.6982 1
 3 19 -8 1204.81 149.849 1
 -3 19 -8 1009.67 134.092 1
 3 19 -6 1332.01 93.9822 1
 3 -19 -6 1721.26 202.196 1
 -3 19 -6 1502.74 130.362 1
 3 -19 -4 1733.74 163.074 1
 3 19 -4 1955.65 127.341 1
 -3 19 -2 1941.8 100.741 1
 3 -19 0 2846.74 126.923 1
 3 19 0 1993.45 94.5539 1
 -3 -19 0 2600.7 93.8601 1
 -3 19 0 2194.54 89.6053 1
 3 19 2 2004.39 122.353 1
 -3 -19 4 1523.3 119.161 1
 3 19 6 1598.26 162.267 1
 -3 -19 6 1869 141.613 1
 3 19 8 1154.24 169.982 1
 3 -19 8 1316.98 115.948 1
 -3 -19 8 1311.57 142.296 1
 -3 19 10 209.576 68.8828 1
 3 -20 -9 364.474 202.122 1
 3 20 -7 65.9984 110.189 1
 -3 20 -7 63 89.6998 1
 3 20 -7 77.4118 85.0245 1
 -3 20 -5 303.291 91.5245 1
 3 -20 -5 214.438 159.737 1
 3 20 -5 461.335 104.917 1
 -3 20 -3 416.763 84.379 1
 -3 -20 -1 291.835 42.844 1
 -3 20 -1 321.962 59.197 1
 3 20 1 150.452 99.4279 1
 3 -20 1 166.045 79.4524 1
 -3 -20 1 341.511 70.9504 1
 3 20 5 267.86 137.197 1
 -3 20 5 622.803 166.542 1
 -3 -20 5 299.574 101.773 1
 3 20 7 126.325 142.799 1
 -3 20 7 67.8296 188.159 1
 -3 20 7 52.9705 44.8565 1
 -3 -20 7 60.8016 102.915 1
 -3 -20 9 149.293 110.189 1
 3 -21 -8 907.436 201.552 1
 3 21 -8 1037.6 150.326 1
 -3 21 -8 835.763 132.247 1
 3 21 -6 1418.46 140.914 1
 -3 21 -6 994.223 114.17 1
 3 -21 -4 1400.44 172.633 1
 -3 21 -4 1297.79 118.277 1
 3 -21 -2 3154.56 168.077 1
 -3 21 -2 2727.01 123.868 1
 -3 -21 0 4097.81 108.367 1
 -3 21 0 2960.54 102.467 1
 3 21 2 1941.19 127.94 1
 -3 21 2 1364.02 47.1697 1
 -3 21 4 2015.96 171.119 1
 -3 -21 4 1892.64 125.099 1
 3 21 6 1120.87 148.641 1
 -3 21 6 1259.96 192.183 1
 -3 -21 6 1169.66 128.479 1
 -3 -21 8 825.004 128.218 1
 3 21 8 700.565 162.91 1
 -3 22 -7 411.406 113.125 1
 -3 22 -5 1012.31 114.338 1
 3 -22 -3 2350.83 175.904 1
 3 -22 -1 1476.35 151.311 1
 -3 22 -1 917.857 81.5005 1
 3 22 1 721.337 108.257 1
 -3 22 1 751.556 58.4108 1
 -3 -22 3 2120.87 120.881 1
 3 22 5 1168.58 139.413 1
 -3 -22 5 1401.12 129.296 1
 3 22 7 536.121 149.262 1
 3 -23 -8 408.288 203.794 1
 -3 23 -8 32.5842 102.888 1
 -3 23 -6 54.0558 90.4892 1
 3 -23 -6 258.192 189.386 1
 3 -23 -4 122.548 172.329 1
 -3 23 -2 33.0744 66.0246 1
 3 -23 -2 159.015 158.715 1
 -3 23 0 125.927 55.8012 1
 3 23 0 252.863 90.927 1
 -3 -23 0 99.5157 50.259 1
 3 -23 0 20.7682 111.484 1
 3 23 2 141.173 105.193 1
 -3 -23 2 63.5095 70.8818 1
 -3 -23 4 64.6599 85.7377 1
 3 23 6 555.334 139.537 1
 -3 -23 6 54.643 98.2664 1
 -3 23 8 16.893 200.838 1
 3 -24 -7 576.404 196.297 1
 3 24 -7 85.6397 110.804 1
 -3 24 -5 97.1914 87.7604 1
 3 24 -5 91.6776 91.0357 1
 -3 24 -3 200.687 82.0684 1
 -3 24 -1 84.0567 62.2663 1
 3 24 -1 40.5941 79.5263 1
 -3 24 1 53.6461 39.4147 1
 3 24 1 121.467 100.864 1
 3 24 3 222.526 117.16 1
 3 24 5 301.678 134.362 1
 -3 -24 5 26.1541 94.7235 1
 3 -25 -8 171.328 202.118 1
 3 25 -8 609.288 135.016 1
 -3 25 -6 583.088 112.44 1
 3 -25 -6 637.551 203.977 1
 3 25 -6 791.669 118.519 1
 -3 25 -4 699.825 101.334 1
 3 -25 -2 1202.98 185.959 1
 -3 25 -2 830.998 89.2278 1
 -3 25 0 720.527 65.7273 1
 3 25 0 753.781 111.177 1
 3 25 2 734.71 121.846 1
 -3 -25 2 1043.43 96.2721 1
 3 25 4 605.329 134.202 1
 -3 -25 4 783.286 101.705 1
 3 25 6 168.447 150.977 1
 -3 -25 6 565.466 112.066 1
 -3 25 8 692.838 205.242 1
 -3 -25 8 271.749 107.656 1
 3 26 -7 80.2835 116.107 1
 3 -26 -3 85.0532 193.81 1
 -3 26 -1 114.294 61.9738 1
 3 26 1 93.2606 113.799 1
 -3 -26 3 55.5953 78.9371 1
 -3 -26 5 50.4984 84.8417 1
 -3 26 7 262.02 190.15 1
 -3 -26 7 38.9054 96.6829 1
 -3 27 -6 148.157 98.413 1
 -3 27 -2 464.588 75.4657 1
 3 27 2 272.862 123.855 1
 -3 -27 4 259.837 90.0714 1
 -3 -27 6 183.45 90.0897 1
 -3 28 -7 47.1122 107.007 1
 3 -28 -7 16.8114 225.648 1
 -3 28 -5 94.8332 85.7931 1
 -3 28 -3 156.796 78.3354 1
 3 28 3 134.256 130.797 1
 -3 -28 7 88.0943 97.4369 1
 4 0 -14 280.099 100.564 1
 4 0 -12 1444.92 162.268 1
 -4 0 -12 1360.33 163.04 1
 4 0 -10 5221.07 215.331 1
 4 0 -10 5287.11 172.107 1
 -4 0 -10 5498.66 208.555 1
 4 0 -8 3971.45 163.577 1
 -4 0 -8 3702.92 170.316 1
 4 0 -8 4042.52 134.131 1
 -4 0 -8 3918.05 163.137 1
 -4 0 -6 22234.3 306.099 1
 4 0 -6 23214.3 255.133 1
 -4 0 -2 99591.3 444.215 1
 4 0 2 94486.3 442.051 1
 -4 0 4 67413.6 332.905 1
 4 0 4 64175.8 461.405 1
 -4 0 6 19844.5 298.676 1
 4 0 8 3677.08 189.554 1
 -4 0 8 3932.61 127.471 1
 4 0 8 3984.44 162.942 1
 4 0 8 3589.37 152.458 1
 4 0 10 4712.3 185.962 1
 4 0 10 3590.22 224.059 1
 -4 0 10 5375.66 164.697 1
 -4 0 10 4303.23 194.342 1
 4 0 12 1137.14 206.939 1
 4 0 12 1413.45 132.432 1
 -4 0 12 1730.12 250.203 1
 4 0 12 1612.62 158.077 1
 -4 0 12 1184.5 150.759 1
 -4 0 12 1627.5 114.699 1
 -4 0 14 225.593 83.8641 1
 4 1 -13 34.7727 89.1882 1
 4 -1 -13 78.0559 83.4111 1
 -4 -1 -11 22.9978 94.188 1
 4 1 -11 385.348 181.545 1
 -4 1 -11 144.676 247.517 1
 4 1 -11 78.5683 80.0713 1
 -4 1 -11 117.902 90.1284 1
 4 1 -11 50.1551 119.275 1
 4 -1 -11 88.7491 115.878 1
 4 -1 -9 143.014 71.132 1
 -4 -1 -9 85.8404 82.7599 1
 -4 1 -9 328.697 210.525 1
 -4 -1 -9 416.581 218.61 1
 4 1 -9 146 64.6537 1
 -4 1 -9 84.913 82.9495 1
 4 -1 -9 102.787 168.633 1
 4 1 -9 1.25835 97.2555 1
 4 -1 -9 120.164 91.6973 1
 -4 -1 -9 209.825 84.9089 1
 -4 1 -9 118.333 89.192 1
 4 1 -7 286.469 58.35 1
 4 -1 -7 296.818 80.9213 1
 4 1 -7 213.946 77.4451 1
 4 -1 -7 257.689 57.1687 1
 -4 -1 -7 268.623 70.9719 1
 -4 -1 -7 152.614 71.8602 1
 -4 1 -7 202.838 75.7406 1
 -4 1 -7 248.623 74.5708 1
 -4 1 -5 1639.57 92.6301 1
 4 1 -5 1728.78 73.0535 1
 4 1 -5 1668.32 90.1056 1
 4 -1 -5 1755.6 72.2886 1
 -4 -1 -5 1608.96 94.0852 1
 4 1 -3 617.124 31.1188 1
 -4 1 -3 672.003 54.2831 1
 4 -1 -3 715.356 32.3368 1
 -4 -1 -3 613.827 48.2529 1
 -4 1 -1 2260.99 60.0508 1
 -4 -1 -1 2214.48 54.1983 1
 4 -1 1 1901.75 52.414 1
 4 1 3 732.862 54.4029 1
 -4 1 3 749.169 33.2414 1
 4 -1 3 826.604 56.1044 1
 4 1 5 1709.64 95.8464 1
 -4 1 5 1708.29 69.5929 1
 4 -1 5 1749.2 93.3487 1
 -4 -1 5 1702.28 67.27 1
 4 -1 7 216.054 70.9668 1
 -4 1 7 283.534 75.1379 1
 4 -1 7 2.61034 122.523 1
 -4 1 7 277.302 134.674 1
 -4 -1 7 298.501 138.469 1
 4 1 7 265.759 72.0575 1
 -4 1 7 266.863 58.024 1
 -4 -1 9 110.805 95.0064 1
 -4 -1 9 151.375 58.2879 1
 -4 1 9 201.531 174.916 1
 -4 -1 9 1.99794 171.461 1
 4 1 9 151.437 88.17 1
 4 -1 9 95.3038 90.5831 1
 -4 1 9 118.709 65.0529 1
 4 -1 9 105.55 76.9719 1
 4 1 9 132.904 73.4167 1
 -4 1 11 157.952 102.864 1
 4 1 11 14.2443 87.5851 1
 -4 -1 11 45.4199 64.6061 1
 4 1 11 7.83387 180.791 1
 4 -1 11 2.04284 178.275 1
 4 -1 11 48.1316 82.5348 1
 -4 1 11 95.5539 204.413 1
 -4 -1 11 102.503 204.777 1
 4 1 11 78.1047 109.946 1
 -4 1 11 55.9531 67.7928 1
 -4 -1 13 35.2433 71.3979 1
 4 -2 -14 62.572 92.1401 1
 -4 2 -12 102.068 120.623 1
 -4 -2 -12 150.689 116.751 1
 -4 2 -12 253.761 102.589 1
 4 -2 -12 260.741 128.728 1
 4 2 -12 277.829 89.6033 1
 -4 -2 -12 241.573 107.759 1
 -4 -2 -10 800.847 248.376 1
 -4 -2 -10 475.726 119.942 1
 4 -2 -10 878.116 92.3516 1
 -4 -2 -10 806.49 111.794 1
 -4 2 -10 527.96 124.694 1
 -4 2 -10 812.995 118.038 1
 4 2 -10 782.102 93.7797 1
 4 2 -8 365.194 70.4208 1
 4 -2 -8 299.758 89.1964 1
 4 2 -8 212.486 90.2323 1
 -4 2 -8 292.39 91.0238 1
 4 -2 -8 284.411 62.469 1
 -4 2 -8 194.397 89.705 1
 -4 -2 -8 228.111 86.6358 1
 4 -2 -6 3244.8 161.471 1
 4 2 -6 3060.53 129.489 1
 4 2 -6 2833.6 146.928 1
 4 -2 -6 3689.51 104.909 1
 -4 -2 -6 3395.78 127.512 1
 -4 2 -6 3319.55 138.336 1
 -4 -2 -4 12026.3 193.844 1
 -4 -2 -2 7975.6 118.946 1
 -4 2 -2 8578.64 138.869 1
 -4 2 0 967.726 28.4824 1
 4 -2 2 7848.91 120.837 1
 4 2 2 7975.72 129.208 1
 -4 2 4 11608.2 140.844 1
 4 -2 4 12006.9 194.638 1
 4 2 4 11856.9 205.607 1
 -4 -2 6 3016.41 134.473 1
 4 -2 6 3246.22 125.718 1
 -4 2 6 3289.83 161.215 1
 -4 -2 6 3279.12 94.3505 1
 -4 -2 8 159.732 94.4069 1
 -4 2 8 165.799 86.4124 1
 4 -2 8 223.743 80.6284 1
 4 2 8 232.661 75.2986 1
 -4 -2 8 316.676 161.047 1
 4 2 8 169.993 144.185 1
 -4 2 8 250.913 60.6852 1
 4 2 10 685.825 114.543 1
 -4 -2 10 839.784 81.8827 1
 4 2 10 190.087 176.112 1
 -4 2 10 868.381 203.526 1
 -4 -2 10 26.1136 197.513 1
 4 -2 10 709.417 100.008 1
 4 -2 10 775.303 116.173 1
 4 2 10 854.818 105.142 1
 -4 -2 10 848.185 115.154 1
 -4 2 10 765.991 114.125 1
 4 2 12 132.676 90.9613 1
 -4 2 12 218.708 79.419 1
 4 2 12 17.1876 190.845 1
 4 -2 12 135.404 178.089 1
 -4 -2 12 512.974 230.723 1
 4 2 12 246.118 124.623 1
 4 -2 12 260.081 118.241 1
 -4 -2 12 254.977 79.5947 1
 -4 -2 12 124.942 121.599 1
 -4 2 12 91.5935 112.961 1
 -4 2 14 34.3127 78.3988 1
 4 3 -13 141.051 90.2322 1
 4 -3 -13 143.583 91.7639 1
 -4 -3 -11 182.885 117.551 1
 -4 -3 -11 532.904 262.799 1
 -4 3 -11 282.798 106.82 1
 4 -3 -11 0.78138 126.183 1
 4 -3 -11 427.244 86.4299 1
 -4 -3 -11 367.541 99.0228 1
 4 3 -11 4.09771 121.167 1
 -4 3 -11 191.765 114.658 1
 4 3 -11 346.095 83.9607 1
 -4 3 -9 931.71 115.166 1
 4 3 -9 944.527 91.146 1
 4 -3 -9 975.687 88.5933 1
 -4 -3 -9 914.343 102.935 1
 -4 3 -9 806.69 106.84 1
 -4 -3 -9 908.431 108.592 1
 -4 3 -7 1616.83 115.138 1
 4 -3 -7 1813.43 162.489 1
 4 3 -7 1449.77 114.868 1
 4 3 -7 1916.28 154.809 1
 4 -3 -7 1459.39 103.931 1
 4 -3 -7 1446.54 80.0764 1
 4 3 -7 1415.52 85.2633 1
 -4 -3 -7 1481.12 102.974 1
 -4 3 -7 1244.44 108.719 1
 4 3 -5 5102.4 115.769 1
 4 -3 -5 5013 162.885 1
 4 3 -5 4993.62 140.021 1
 -4 -3 -5 5339.74 142.314 1
 -4 3 -5 5404.53 156.665 1
 -4 3 -3 1315.75 71.3296 1
 -4 3 -1 48744.3 259.12 1
 4 -3 3 1351.74 64.5179 1
 -4 3 5 5747.92 171.039 1
 4 -3 5 5558.39 143.529 1
 4 3 5 5487.47 152.626 1
 -4 3 5 5459.28 117.703 1
 -4 -3 7 1182.25 112.159 1
 -4 3 7 1388.76 107.998 1
 4 3 7 1156.38 147.599 1
 4 3 7 1517.21 107.711 1
 -4 3 7 1395.9 83.679 1
 -4 3 7 1484.97 163.171 1
 4 -3 7 1331.55 104.658 1
 4 -3 7 1344.36 99.9964 1
 4 3 9 894.427 107.244 1
 4 -3 9 826.353 110.314 1
 -4 3 9 965.253 85.8298 1
 4 -3 9 837.824 96.3475 1
 -4 -3 9 915.1 72.6544 1
 -4 -3 9 839.417 116.665 1
 -4 3 9 906.044 111.295 1
 -4 3 11 253.932 75.5272 1
 -4 3 11 398.923 223.833 1
 -4 -3 11 17.1906 210.785 1
 4 -3 11 223.396 177.34 1
 4 -3 11 244.244 113.792 1
 4 3 11 300.943 92.6218 1
 4 -3 11 337.552 93.5525 1
 -4 3 11 441.702 113.409 1
 -4 -3 11 351.465 66.7836 1
 -4 -3 11 258.996 119.883 1
 -4 3 13 106.961 77.275 1
 -4 -3 13 121.066 68.9472 1
 4 -4 -12 428.852 133.973 1
 4 4 -12 102.467 213.04 1
 4 4 -12 404.038 93.1792 1
 -4 -4 -12 357.531 130.77 1
 -4 -4 -10 1297.3 257.935 1
 -4 4 -10 1395.02 136.312 1
 4 4 -10 1517.11 107.921 1
 4 -4 -10 1601.05 207.397 1
 4 4 -10 1542.05 190.919 1
 4 -4 -10 1496.79 103.115 1
 -4 -4 -10 1457.24 127.003 1
 -4 4 -10 916.435 137.326 1
 -4 -4 -10 1018.61 135.823 1
 -4 -4 -8 3710.15 237.171 1
 4 4 -8 3446.9 161.898 1
 -4 4 -8 4307.73 178.112 1
 4 4 -8 3097.31 182.547 1
 -4 -4 -8 3853.84 159.433 1
 4 4 -8 3511.1 131.93 1
 -4 4 -8 3114.11 165.444 1
 -4 -4 -8 3391.92 164.66 1
 4 -4 -8 3878.95 154.31 1
 4 4 -6 11782.9 197.747 1
 4 4 -6 12337.4 226.732 1
 -4 -4 -6 11828.9 216.549 1
 4 4 -6 11356.6 221.636 1
 -4 4 -6 12321.1 248.909 1
 4 -4 4 18489.7 225.329 1
 4 -4 6 12255.8 221.651 1
 -4 4 6 12558.1 244.766 1
 -4 4 6 12265.5 190.043 1
 -4 4 8 3408.08 127.537 1
 -4 4 8 3491.84 206.568 1
 4 -4 8 3252.37 146.39 1
 4 -4 8 3472.75 145.32 1
 -4 4 8 3224.69 152.557 1
 4 -4 10 1170.38 114.172 1
 4 -4 10 576.932 173.688 1
 4 4 10 341.883 188.619 1
 4 4 10 1149.31 116.4 1
 -4 4 10 1220.7 219.728 1
 4 -4 10 1115.52 127.725 1
 -4 -4 10 1376.1 87.6092 1
 -4 4 10 1195.54 97.1338 1
 -4 -4 10 1125.31 134.637 1
 -4 4 10 1227.33 123.189 1
 4 -4 12 272.75 185.531 1
 -4 -4 12 399.637 71.8744 1
 -4 4 12 336.701 92.6611 1
 -4 4 12 271.859 119.541 1
 -4 4 14 221.696 84.1293 1
 -4 -5 -13 104.806 126.479 1
 4 5 -13 38.7025 83.2905 1
 -4 -5 -11 412.304 262.634 1
 4 -5 -11 515.302 212.901 1
 4 5 -11 392.465 177.281 1
 4 5 -11 24.649 109.062 1
 4 -5 -11 40.8593 110.862 1
 4 5 -11 60.7649 73.5293 1
 -4 -5 -11 76.4519 92.4257 1
 -4 5 -9 349.92 95.5803 1
 4 -5 -9 1.13722 98.1812 1
 4 5 -9 7.66791 108.933 1
 -4 -5 -9 274.932 83.1398 1
 4 5 -9 252.675 69.0988 1
 4 5 -7 1388.35 89.2356 1
 -4 -5 -7 1296.48 94.7628 1
 4 5 -7 1142.85 108.585 1
 4 5 -7 1518.19 145.669 1
 -4 -5 -7 1032.16 101.492 1
 -4 5 -7 1061.97 109.561 1
 -4 5 -7 1296.44 109.32 1
 -4 5 -5 2197.86 113.212 1
 4 -5 -5 1686.34 133.788 1
 -4 -5 5 2046.08 112.096 1
 4 -5 5 2182.43 88.5933 1
 -4 5 7 1180.76 100.998 1
 4 -5 7 692.278 131.181 1
 4 5 7 724.309 146.35 1
 -4 5 7 1248.81 156.005 1
 4 -5 7 1206.47 101.023 1
 4 5 7 1220.97 99.9389 1
 -4 5 7 1176.52 77.0258 1
 -4 -5 7 1003.27 111.018 1
 4 5 9 325.03 86.1287 1
 -4 5 9 279.194 93.9044 1
 -4 5 9 283.812 186.139 1
 -4 -5 9 38.0281 162.693 1
 4 -5 9 254.96 91.3804 1
 4 -5 9 239.167 73.9787 1
 -4 5 9 128.261 60.8754 1
 -4 5 11 48.4875 101.879 1
 4 5 11 28.7958 76.3613 1
 4 -5 11 16.3431 172.562 1
 -4 5 11 41.1448 62.1163 1
 -4 5 11 65.9721 224.57 1
 -4 -5 11 270.265 201.055 1
 4 -5 11 88.4808 99.7624 1
 4 -5 11 10.2853 76.6287 1
 4 -5 13 157.146 185.615 1
 4 6 -12 833.667 105.886 1
 4 -6 -12 864.576 139.2 1
 -4 -6 -12 706.983 144.695 1
 -4 -6 -10 3230.47 291.558 1
 -4 6 -10 3002.92 180.221 1
 4 -6 -10 2704.29 159.97 1
 4 6 -10 2797.81 138.853 1
 -4 6 -10 2064.66 165.309 1
 -4 -6 -10 2228.52 161.787 1
 -4 -6 -8 3185.07 240.132 1
 4 6 -8 2979.09 126.249 1
 4 6 -8 2574.17 172.988 1
 4 6 -8 2878.5 158.792 1
 -4 6 -8 3358.88 166.541 1
 -4 6 -8 2545.41 152.688 1
 -4 -6 -8 3053.9 149.388 1
 4 6 -6 11435.7 237.147 1
 4 6 -6 11338.8 214.551 1
 -4 -6 -6 11653.7 220.089 1
 4 -6 -4 22295.7 274.916 1
 4 6 -4 22276.3 270.556 1
 -4 -6 4 23286.1 296.268 1
 -4 -6 6 12146.9 257.882 1
 4 -6 6 12520 215.448 1
 -4 6 6 12143.3 247.697 1
 4 -6 8 3313.03 169.151 1
 -4 6 8 3188.45 206.846 1
 4 -6 8 2651.42 138.997 1
 4 -6 8 3066.44 128.658 1
 -4 6 8 2863.37 118.327 1
 -4 6 8 2511.15 139.333 1
 4 6 10 3422.08 162.947 1
 -4 6 10 2587.59 250.471 1
 4 6 10 1713.35 210.771 1
 4 -6 10 1937.15 192.873 1
 -4 6 10 2521.77 128.47 1
 4 -6 10 2543.94 164.519 1
 4 -6 10 2612.29 138.127 1
 4 -6 12 955.997 185.509 1
 -4 6 12 744.689 91.0902 1
 -4 6 12 481.166 125.212 1
 -4 -7 -13 30.8468 125.14 1
 -4 7 -11 91.7726 113.003 1
 -4 -7 -11 260.515 110.894 1
 4 7 -11 208.755 80.081 1
 4 7 -11 217.124 133.499 1
 -4 7 -11 262.999 102.489 1
 -4 -7 -9 408.374 108.656 1
 4 7 -9 528.624 110.87 1
 4 7 -9 338.949 151.804 1
 -4 7 -9 516.969 102.978 1
 -4 7 -7 9.3429 63.0181 1
 4 -7 -5 1828.7 142.874 1
 4 7 -5 1439.51 95.9797 1
 -4 -7 5 1427.33 96.8291 1
 -4 7 5 1894.69 143.386 1
 -4 -7 7 1.82891 81.31 1
 -4 7 7 86.4463 66.4295 1
 4 -7 7 80.9955 111.798 1
 4 -7 7 22.2103 71.4635 1
 4 -7 9 106.504 151.487 1
 -4 7 9 534.818 204.604 1
 4 -7 9 576.483 85.5603 1
 4 -7 9 440.029 102.943 1
 -4 7 9 415.324 99.3691 1
 4 7 11 5.64521 201.257 1
 4 -7 11 218.701 165.684 1
 4 -7 11 306.955 86.5524 1
 -4 7 11 250.825 238.652 1
 -4 7 11 156.928 71.0334 1
 -4 7 11 154.884 102.279 1
 -4 -8 -10 123.478 98.9837 1
 -4 -8 -10 577.591 251.976 1
 4 -8 -10 644.49 201.548 1
 4 8 -8 171.603 97.258 1
 4 -8 -8 190.815 167.642 1
 -4 -8 -8 252.389 81.837 1
 4 8 -6 79.277 73.3372 1
 -4 -8 -6 32.9178 60.2806 1
 -4 8 -6 9.42487 75.5431 1
 4 8 -4 460.074 65.7197 1
 4 -8 -4 110.241 106.092 1
 -4 -8 4 393.114 67.5428 1
 -4 8 4 527.589 112.45 1
 -4 8 6 128.939 139.292 1
 -4 -8 8 154.801 95.2185 1
 -4 8 8 103.384 82.9747 1
 4 -8 8 303.134 132.994 1
 -4 8 8 164.786 179.486 1
 4 -8 8 196.727 90.4111 1
 -4 -8 10 110.027 111.06 1
 4 -8 10 57.211 158.483 1
 4 -8 10 107.023 101.797 1
 -4 8 12 20.0188 98.4132 1
 4 9 -11 1107.1 183.874 1
 4 9 -9 1054.09 160.301 1
 4 9 -9 1008.65 134.141 1
 -4 9 -9 1327.25 122.579 1
 -4 -9 -9 935.266 119.909 1
 4 9 -7 395.788 97.2012 1
 -4 -9 -7 366.111 84.4377 1
 4 -9 -5 4559.44 176.074 1
 4 9 -5 3779.88 138.81 1
 -4 -9 5 3849.65 146.916 1
 -4 9 5 4555.96 175.835 1
 -4 9 7 432.565 76.944 1
 -4 -9 7 282.915 89.9271 1
 4 -9 7 393.415 119.443 1
 4 -9 7 357.362 91.3353 1
 4 -9 9 953.6 118.119 1
 -4 -9 9 1107.68 132.25 1
 -4 9 9 926.321 107.172 1
 -4 9 11 452.031 106.086 1
 4 10 -10 950.024 139.946 1
 -4 10 -10 693.538 127.346 1
 -4 -10 -8 3617.81 257.764 1
 4 10 -8 3392.86 175.12 1
 -4 10 -8 3382.93 150.686 1
 -4 -10 -8 3206.55 154.35 1
 4 -10 -6 8144.44 229.393 1
 4 10 -6 8414.88 214.394 1
 -4 10 -6 7744.6 218.238 1
 4 10 -4 10797.9 199.12 1
 -4 10 4 12261.8 222.05 1
 -4 10 6 9314.28 237.246 1
 -4 -10 6 7891.43 217.863 1
 -4 10 8 3489.55 228.144 1
 4 -10 8 2992.51 154.42 1
 -4 -10 8 3039.01 167.69 1
 -4 10 10 1009.92 236.898 1
 4 -10 10 1003.47 126.44 1
 -4 -10 10 778.256 128.444 1
 4 11 -13 20.9803 189.776 1
 -4 -11 -9 359.837 246.718 1
 4 11 -9 314.898 153.604 1
 4 11 -9 201.372 107.981 1
 4 11 -7 373.277 101.899 1
 4 11 -7 480.606 115.205 1
 4 -11 -7 93.9273 161.728 1
 -4 11 -7 288.208 85.7071 1
 -4 -11 -7 429.233 80.0469 1
 4 11 -5 1596.85 107.327 1
 -4 -11 -5 2000.94 76.6448 1
 -4 11 5 1770.14 150.696 1
 -4 11 7 382.068 75.5921 1
 -4 11 7 382.089 165.841 1
 -4 -11 7 347.178 99.6785 1
 -4 11 9 137.707 82.0127 1
 -4 11 9 87.2881 210.924 1
 4 -11 9 182.024 98.9658 1
 -4 -11 9 326.817 109.921 1
 -4 11 13 19.6808 105.081 1
 -4 -12 -14 114.163 133.335 1
 -4 -12 -12 33.1447 126.348 1
 -4 12 -10 281.946 112.996 1
 -4 -12 -10 733.203 266.24 1
 4 12 -10 467.116 135.058 1
 -4 -12 -10 565.583 116.459 1
 4 12 -8 860.693 128.516 1
 4 12 -8 504.957 130.845 1
 4 -12 -6 1834.12 168.638 1
 4 12 -6 2259.56 137.116 1
 4 12 -6 1617.6 117.19 1
 -4 -12 -6 2183.66 109.347 1
 -4 12 -6 1831.66 124.41 1
 4 -12 -4 1939.42 135.329 1
 4 12 -4 1892.84 103.675 1
 -4 -12 2 4559.44 129.914 1
 -4 -12 4 1615.1 105.071 1
 -4 12 4 2124.19 142.177 1
 -4 12 6 2220.29 179.865 1
 -4 -12 6 2041.97 132.771 1
 4 12 8 582.498 171.096 1
 -4 12 8 873.317 199.157 1
 4 -12 8 847.785 116.898 1
 -4 -12 8 903.517 122.919 1
 -4 12 8 673.407 85.6532 1
 4 12 10 154.594 188.703 1
 -4 12 10 499.078 233.508 1
 4 -12 10 418.434 112.572 1
 -4 -12 10 300.625 123.122 1
 4 -12 14 85.0333 219.839 1
 4 13 -13 132.025 192.256 1
 -4 -13 -13 23.5816 117.367 1
 -4 -13 -11 90.7763 116.268 1
 -4 13 -9 119.721 97.3577 1
 -4 -13 -9 196.841 90.1939 1
 4 13 -9 168.41 120.893 1
 4 13 -7 171.729 113.92 1
 4 13 -7 229.386 101.012 1
 -4 13 -7 143.045 78.8155 1
 4 -13 -5 1101.92 146.04 1
 4 13 -5 1268.93 107.206 1
 -4 -13 -5 1093.92 73.4562 1
 4 -13 -3 1430.62 128.004 1
 -4 -13 1 576.359 56.8415 1
 -4 -13 3 1006.39 86.3816 1
 4 -13 5 900.141 98.8868 1
 -4 -13 5 998.052 96.8141 1
 -4 13 7 174.155 66.3179 1
 -4 13 7 115.434 172.036 1
 4 -13 9 266.681 151.954 1
 -4 13 9 139.723 209.003 1
 4 -13 9 238.988 112.237 1
 -4 -13 9 63.0491 101.968 1
 -4 13 11 63.2359 93.6153 1
 4 -13 13 18.5742 222.702 1
 -4 13 13 18.5387 104.224 1
 4 14 -14 256.562 210.883 1
 -4 -14 -12 136.263 115.751 1
 -4 -14 -10 283.599 100.171 1
 4 14 -10 99.6717 153.547 1
 4 14 -10 123.206 121.064 1
 -4 14 -8 61.1264 92.579 1
 -4 -14 -8 178.251 86.1755 1
 4 14 -8 191.914 115.16 1
 4 14 -6 259.684 93.6999 1
 4 -14 -6 245.46 152.133 1
 4 14 -6 281.154 102.624 1
 -4 -14 -6 285.717 64.129 1
 -4 14 -6 240.049 81.9793 1
 4 -14 -4 1438.92 136.935 1
 4 -14 -2 2929.85 125.963 1
 -4 -14 2 2290.2 101.068 1
 -4 -14 4 1490.48 107.855 1
 -4 14 6 203.133 56.0487 1
 -4 14 6 406.702 163.937 1
 -4 -14 6 316.576 88.2721 1
 4 -14 8 230.234 142.829 1
 -4 14 8 182.42 194.116 1
 4 -14 10 36.1846 181.792 1
 -4 14 10 140.621 229.378 1
 4 -14 10 219.317 119.771 1
 -4 14 10 97.402 83.4312 1
 4 -14 12 54.7607 214.483 1
 -4 14 12 141.451 100.189 1
 -4 14 14 32.5663 97.6486 1
 -4 -15 -11 396.15 113.083 1
 -4 -15 -9 568.482 99.9946 1
 -4 15 -9 305.992 110.514 1
 4 -15 -9 32.2861 208.729 1
 4 15 -9 795.202 142.418 1
 4 -15 -7 987.699 168.106 1
 4 15 -7 456.352 113.289 1
 -4 15 -7 1089.84 87.1411 1
 -4 -15 -7 369.345 79.6649 1
 4 -15 -5 1852.39 163.095 1
 -4 -15 -5 1904.79 83.5657 1
 -4 -15 3 2222.23 111.618 1
 -4 15 5 2744.84 182.646 1
 -4 -15 5 2032.53 125.996 1
 4 15 7 220.521 151.502 1
 4 -15 7 401.06 134.546 1
 -4 15 7 416.652 186.555 1
 -4 -15 7 512.559 109.39 1
 4 15 9 132.794 174.475 1
 -4 15 9 447.738 85.4716 1
 -4 -15 9 330.112 119.404 1
 4 -15 11 176.142 213.319 1
 -4 15 11 380.262 100.98 1
 -4 15 13 134.907 91.5766 1
 4 16 -12 308.009 182.7 1
 -4 -16 -10 408.273 100.105 1
 4 16 -10 261.449 154.68 1
 4 16 -8 705.907 131.014 1
 4 -16 -8 541.026 187.398 1
 -4 16 -8 368.712 104.119 1
 -4 -16 -8 723.604 90.5685 1
 4 16 -6 2123.22 139.8 1
 -4 16 -6 2383.66 121.286 1
 4 -16 -4 3103.67 164.548 1
 -4 -16 -4 2660.02 70.7038 1
 4 -16 -2 2890.87 130.821 1
 -4 -16 0 2522.24 84.7002 1
 4 -16 0 3065.06 103.845 1
 -4 -16 2 2810.62 112.975 1
 4 -16 4 3119.17 85.1152 1
 -4 -16 4 3299.05 140.549 1
 4 -16 6 1499.76 124.404 1
 -4 16 6 2239.93 191.452 1
 4 16 8 166.631 158.995 1
 4 -16 8 833.804 151.819 1
 -4 -16 8 424.528 111.248 1
 -4 16 8 645.99 81.6721 1
 4 -16 10 346.235 201.005 1
 -4 16 10 488.082 93.3184 1
 -4 16 12 226.564 99.9613 1
 4 17 -11 110.368 158.606 1
 4 17 -9 3.40773 114.713 1
 -4 -17 -7 129.965 65.0517 1
 4 17 -7 98.5629 105.766 1
 4 17 -5 528.709 97.3021 1
 -4 17 -5 421.012 84.3515 1
 -4 -17 -5 291.589 47.7039 1
 4 -17 -3 100.665 117.274 1
 -4 -17 -1 77.4404 36.8484 1
 4 -17 1 9.24178 67.8035 1
 -4 -17 1 41.9057 55.4052 1
 -4 -17 3 392.033 78.2764 1
 4 -17 5 230.714 88.0436 1
 -4 17 5 616.342 159.737 1
 4 -17 7 92.7367 127.659 1
 -4 17 9 0.91338 70.7749 1
 -4 17 11 107.137 81.3274 1
 4 18 -10 168.389 145.305 1
 -4 18 -8 12.5849 96.8766 1
 4 18 -8 220.697 123.518 1
 -4 -18 -8 56.1979 63.2329 1
 4 18 -8 58.0714 116.83 1
 -4 -18 -6 38.8461 48.3222 1
 4 18 -6 117.49 102.83 1
 4 -18 -4 289.017 128.267 1
 -4 18 -4 7.6534 72.3888 1
 -4 -18 -2 105.583 31.1764 1
 4 -18 -2 54.8635 111.76 1
 -4 -18 2 152.381 66.5866 1
 4 -18 2 111.67 59.0571 1
 -4 -18 4 117.623 75.0925 1
 4 18 4 7.68538 109.351 1
 4 -18 6 40.9653 99.7722 1
 -4 18 6 288.138 186.729 1
 4 -18 8 145.146 143.282 1
 -4 18 8 143.798 200.967 1
 -4 -18 8 62.6295 103.576 1
 -4 18 8 17.7767 59.3591 1
 -4 18 10 95.9637 77.5875 1
 4 19 -9 188.48 137.035 1
 4 19 -9 146.988 127.248 1
 -4 19 -7 365.424 100.438 1
 -4 -19 -7 392.565 52.3327 1
 4 -19 -7 202.024 181.423 1
 4 -19 -5 1463.69 166.248 1
 4 19 -5 1116.71 113.202 1
 -4 19 -5 1339.67 89.5987 1
 4 -19 -3 759.86 126.574 1
 -4 19 -3 366.606 75.0487 1
 -4 -19 -1 743.506 50.923 1
 4 19 3 219.002 104.752 1
 -4 -19 3 550.689 83.2089 1
 -4 19 5 540.887 49.3708 1
 -4 -19 5 664.165 99.1413 1
 4 -19 7 431.476 107.547 1
 -4 -19 7 436.751 112.459 1
 -4 19 9 121.656 215.102 1
 -4 19 9 121.043 69.6776 1
 -4 -19 9 170.407 114.536 1
 -4 20 -8 75.4784 95.875 1
 4 20 -8 139.349 114.925 1
 -4 20 -6 77.1167 92.0729 1
 4 20 -6 206.044 87.7915 1
 4 20 -6 326.906 105.482 1
 -4 20 -4 1159.32 80.036 1
 -4 20 -2 674.194 80.3216 1
 4 -20 0 924.514 101.247 1
 -4 -20 0 582.537 63.0302 1
 4 20 2 418.094 106.669 1
 -4 -20 2 733.754 83.9355 1
 -4 20 6 135.593 46.861 1
 -4 -20 6 195.857 96.1983 1
 4 20 8 11.4039 155.706 1
 -4 20 8 308.868 200.734 1
 -4 -20 8 155.526 106.033 1
 -4 21 -7 274.224 100.326 1
 4 21 -7 241.401 94.477 1
 4 -21 -7 24.5288 191.715 1
 4 21 -7 440.961 122.402 1
 -4 21 -5 322.582 91.5976 1
 4 21 -5 262.218 69.5694 1
 4 -21 -3 85.1188 139.963 1
 -4 21 -3 362.806 71.6295 1
 -4 -21 -1 941.688 59.0692 1
 4 -21 1 1080.94 97.2925 1
 -4 -21 3 404.799 81.5006 1
 4 21 7 8.54584 150.287 1
 -4 21 7 461.464 198.449 1
 -4 21 7 187.447 49.7422 1
 -4 -21 7 312.288 107.513 1
 -4 22 -8 45.992 91.5537 1
 4 22 -8 133.03 124.338 1
 4 22 -6 404.206 109.995 1
 4 -22 -4 229.407 152.292 1
 -4 22 -4 373.697 90.6575 1
 4 -22 -2 182.53 135.544 1
 4 -22 0 91.4476 114.277 1
 -4 -22 0 150.957 57.6976 1
 -4 22 0 131.958 53.227 1
 -4 -22 2 352.905 79.5013 1
 4 22 4 171.925 117.885 1
 -4 -22 4 577.17 98.2384 1
 -4 -22 6 297.92 100.926 1
 4 22 8 15.6387 146.867 1
 -4 22 8 216.964 213.03 1
 4 -23 -7 137.862 175.999 1
 4 23 -7 71.9922 108.799 1
 4 -23 -1 128.914 132.008 1
 4 23 -1 37.6606 72.2633 1
 -4 23 -1 40.5583 58.3765 1
 4 23 1 40.5045 96.6945 1
 -4 -23 1 48.7875 65.459 1
 -4 23 1 6.77996 41.4881 1
 -4 -23 3 12.9529 77.3539 1
 -4 -23 5 5.53591 88.0674 1
 -4 23 7 442.501 192.449 1
 -4 -23 7 97.121 100.472 1
 4 -24 -8 330.673 194.727 1
 4 -24 -6 101.081 173.267 1
 4 -24 -4 92.041 159.238 1
 4 24 -2 28.6389 63.2383 1
 4 -24 0 90.4111 125.912 1
 -4 -24 0 28.1233 51.2437 1
 -4 24 2 2.91172 33.298 1
 -4 -24 4 38.7766 82.7364 1
 -4 -24 6 50.8592 97.89 1
 -4 -24 8 115.332 105.439 1
 -4 25 -5 249.947 85.2041 1
 4 -25 -3 540.07 175.968 1
 -4 25 -3 278.588 83.3026 1
 4 -25 -1 705.648 152.824 1
 -4 25 -1 252.729 67.5672 1
 4 25 1 219.883 101.089 1
 -4 -25 1 410.795 69.9428 1
 4 25 3 327.197 113.243 1
 -4 -25 3 394.653 86.3498 1
 4 25 5 234.904 125.642 1
 -4 26 -4 16.0288 77.8939 1
 -4 26 -2 112.167 63.7929 1
 4 -26 -2 114.183 168.361 1
 4 26 2 125.72 104.817 1
 -4 -26 2 129.061 68.8364 1
 4 26 4 79.7819 114.388 1
 4 -27 -7 231.97 203.027 1
 4 27 1 172.896 102.853 1
 -4 -27 5 53.1641 82.1684 1
 -4 -27 7 11.9462 94.7816 1
 5 0 -13 1033.66 116.481 1
 5 0 -11 3642.73 186.109 1
 5 0 -11 3917.72 158.932 1
 -5 0 -11 3516.44 188.912 1
 5 0 -9 6426.37 207.855 1
 5 0 -9 6612.63 173.869 1
 -5 0 -9 6813.09 224.739 1
 5 0 -7 13851 214.047 1
 -5 0 -7 13174.3 268.771 1
 5 0 -5 51512.6 334.449 1
 -5 0 -3 71781.3 440.653 1
 -5 0 -1 102020 386.253 1
 5 0 1 101154 408.362 1
 5 0 3 73636.9 453.583 1
 -5 0 3 75565.1 221.446 1
 -5 0 5 51179.7 312.034 1
 5 0 5 51383.4 448.561 1
 -5 0 7 12769.6 192.696 1
 5 0 7 11369.9 238.508 1
 -5 0 9 6231.97 159.748 1
 5 0 9 6496.29 209.917 1
 5 0 11 3731.98 194.448 1
 -5 0 11 3711.92 141.87 1
 5 -1 -14 506.877 103.334 1
 5 1 -14 439.485 104.1 1
 5 1 -12 1453.22 207.548 1
 5 -1 -12 1155.19 152.808 1
 5 -1 -12 1163.7 110.712 1
 5 1 -12 1183.35 113.564 1
 -5 -1 -12 780.87 138.62 1
 5 -1 -10 3724.27 149.36 1
 -5 -1 -10 3973.77 171.619 1
 5 1 -10 3750.16 145.63 1
 5 1 -8 6097.48 227.163 1
 5 1 -8 6009.62 188.941 1
 5 -1 -8 6887.85 164.023 1
 -5 -1 -8 6432 200.523 1
 5 1 -8 6811.71 168.888 1
 5 1 -6 17522.9 219.673 1
 5 -1 -6 17362.6 210.963 1
 -5 1 -6 17052.1 278.811 1
 -5 1 -4 31037.6 335.637 1
 5 -1 -4 30430.6 211.356 1
 -5 -1 -4 31449.7 317.2 1
 -5 1 -2 53301.1 342.208 1
 -5 -1 -2 52089 321.711 1
 5 -1 0 88680.8 271.075 1
 5 1 0 89324.6 296.571 1
 5 -1 2 49008.7 327.542 1
 5 1 2 50356.7 334.919 1
 5 1 4 29737.8 324.724 1
 -5 -1 4 30171 183.934 1
 -5 1 6 15302.2 200.188 1
 -5 -1 6 16035.5 196.384 1
 5 1 6 16029 275.774 1
 -5 -1 8 6570.6 151.849 1
 -5 -1 8 6598.93 214.164 1
 -5 1 8 5830.3 203.395 1
 -5 1 8 6379.89 157.558 1
 -5 1 8 6846.46 230.201 1
 5 1 8 5906.99 194.944 1
 -5 -1 10 3643.79 130.934 1
 5 -1 10 3393.43 169.357 1
 -5 1 10 3393.84 129.703 1
 -5 1 10 3915.69 241.109 1
 5 1 10 3441.93 175.22 1
 -5 -1 10 2782.89 180.135 1
 -5 1 10 2791.5 173.194 1
 -5 -1 12 1120.89 95.5013 1
 -5 -1 12 970.854 139.377 1
 -5 1 12 979.475 145.095 1
 -5 -1 14 482.04 84.156 1
 -5 1 14 420.532 90.7408 1
 5 2 -13 236.304 88.9147 1
 5 -2 -13 303.133 90.4683 1
 5 2 -11 919.528 194.133 1
 5 -2 -11 1146.53 138.566 1
 -5 -2 -11 976.473 125.69 1
 5 2 -11 1131.36 109.521 1
 -5 2 -11 641.343 128.248 1
 -5 2 -11 1166.86 139.598 1
 -5 -2 -11 751.232 135.235 1
 5 -2 -9 1609.58 97.7753 1
 -5 -2 -9 1502.62 125.456 1
 -5 2 -9 1434.57 128.637 1
 5 2 -9 1356.88 94.1417 1
 5 2 -7 1866.66 92.3902 1
 5 2 -7 1714.92 115.043 1
 5 -2 -5 10198.2 135.91 1
 5 2 -5 9149.44 140.533 1
 -5 2 -3 19832.2 244.638 1
 -5 -2 -3 19275.7 222.543 1
 -5 2 -1 45480.8 280.082 1
 5 2 1 40432.4 256.418 1
 5 -2 1 41339.1 238.027 1
 5 -2 3 20272.5 228.932 1
 5 2 3 20009 240.704 1
 5 2 5 9259.45 198.304 1
 5 -2 5 9684.97 195.932 1
 -5 -2 7 1602.57 120.187 1
 5 -2 7 1843.35 113.455 1
 5 2 7 1815.69 118.272 1
 -5 2 7 1722.18 84.7155 1
 -5 -2 7 1705.1 73.1413 1
 -5 2 9 1375.51 93.008 1
 5 -2 9 1520.61 119.72 1
 -5 2 9 1774.41 202.9 1
 -5 -2 9 1464.89 86.1196 1
 5 2 9 1592.63 126.659 1
 -5 2 11 948.005 95.3969 1
 5 2 11 53.8173 191.626 1
 5 -2 11 158.101 177.444 1
 -5 2 11 1053.38 239.085 1
 5 -2 11 924.601 114.901 1
 -5 -2 11 1064.94 87.8376 1
 5 2 11 955.71 115.434 1
 -5 -2 11 925.668 127.704 1
 -5 2 11 801.803 121.032 1
 5 -3 -14 1786.58 135.155 1
 5 3 -14 1544.27 138.725 1
 5 3 -12 3124.97 227.505 1
 5 -3 -12 3635.61 158.719 1
 5 3 -12 3150.27 154.049 1
 5 3 -10 9591.12 222.737 1
 5 -3 -10 7775.54 291.391 1
 5 3 -10 7390.11 257.596 1
 5 -3 -10 10462.9 216.283 1
 -5 -3 -10 9568.35 263.613 1
 -5 -3 -10 8915.14 251.438 1
 -5 3 -10 9428.59 277.89 1
 -5 3 -8 21057 369.71 1
 5 3 -8 19017.3 269.513 1
 5 3 -8 18039.4 328.655 1
 5 3 -8 18560.5 320.081 1
 5 -3 -8 21189.7 262 1
 -5 -3 -8 19902.4 329.045 1
 -5 3 -6 62773.9 555.525 1
 -5 -3 -6 62483.2 504.429 1
 5 3 -6 62127.5 416.162 1
 -5 -3 -4 133210 624.076 1
 -5 3 -4 133348 698.602 1
 -5 3 -2 241643 775.94 1
 5 -3 2 219686 632.018 1
 5 -3 4 128046 623.774 1
 -5 3 4 126138 446.87 1
 -5 3 6 60017.4 393.05 1
 5 -3 6 59081.3 495.849 1
 5 3 8 19211.1 342.917 1
 -5 3 8 19582.4 337.105 1
 -5 -3 8 19880.2 230.415 1
 -5 3 8 19537.9 265.53 1
 5 -3 10 8958.98 251.785 1
 5 3 10 8737.14 261.472 1
 5 -3 10 9155.31 252.013 1
 -5 3 10 8650.5 214.803 1
 -5 -3 10 7975.28 270.586 1
 -5 3 10 7672.26 252.91 1
 -5 3 12 2918.82 145.627 1
 -5 -3 12 3202.11 129.787 1
 -5 3 14 1355.23 113.275 1
 -5 -3 14 1610.51 109.024 1
 5 4 -13 336.737 90.7381 1
 5 4 -11 966.014 101.026 1
 5 -4 -11 791.569 206.306 1
 5 4 -11 860.77 191.526 1
 5 4 -11 921.491 138.033 1
 -5 -4 -11 1012.66 124.965 1
 -5 -4 -11 667.564 130.152 1
 -5 4 -11 945.501 135.192 1
 -5 4 -9 2190.25 148.066 1
 5 4 -9 1934.68 106.602 1
 -5 -4 -9 2045.86 137.939 1
 5 4 -7 2823.83 134.908 1
 -5 4 -7 3070.57 150.328 1
 -5 -4 -7 3060.9 134.119 1
 5 4 -7 3044.35 111.968 1
 5 4 -5 9509.49 152.828 1
 -5 4 -3 17950.3 239.589 1
 5 -4 3 16888.6 194.172 1
 5 -4 5 9198.03 182.976 1
 5 4 5 8690.18 194.96 1
 -5 -4 7 2845.66 145.723 1
 -5 4 7 2953.54 106.722 1
 5 -4 7 2954.91 130.619 1
 5 4 9 1965.27 141.327 1
 -5 4 9 2277.15 214.942 1
 -5 4 9 1883.01 103.679 1
 5 -4 9 1839.09 122.577 1
 5 -4 11 871.734 112.57 1
 -5 4 11 1124.46 233.73 1
 5 4 11 892.087 121.158 1
 -5 4 11 970.092 91.9661 1
 -5 -4 11 798.515 135.904 1
 -5 4 11 930.784 121.167 1
 -5 4 13 254.771 78.722 1
 5 5 -14 181.745 83.9039 1
 -5 -5 -12 59.6155 114.047 1
 5 5 -12 118.959 79.5967 1
 -5 5 -10 1031.66 131.537 1
 5 5 -10 865.434 89.8738 1
 -5 -5 -10 1006.41 117.298 1
 5 5 -8 1419.97 123.921 1
 -5 5 -8 1526.27 125.793 1
 -5 -5 -8 1679.8 118.828 1
 -5 5 -6 3312.32 144.229 1
 -5 5 -4 3292.28 124.393 1
 5 -5 4 3481.95 102.582 1
 -5 -5 6 2573.7 134.159 1
 5 -5 6 3149.79 119.999 1
 -5 5 8 1640.09 113.565 1
 -5 5 8 1580.93 90.4211 1
 -5 5 8 1610.43 194.729 1
 5 5 8 1595.21 120.926 1
 5 5 10 781.564 114.838 1
 5 -5 10 770.612 100.932 1
 5 -5 10 544.967 162.917 1
 -5 5 10 985.847 216.908 1
 -5 5 10 807.199 89.0496 1
 -5 -5 10 677.685 118.787 1
 -5 5 10 561.892 108.476 1
 -5 5 12 137.471 111.063 1
 -5 5 12 200.559 75.5394 1
 -5 5 14 112.786 79.9704 1
 5 6 -13 751.108 113.271 1
 -5 -6 -13 613.558 142.31 1
 -5 6 -11 3421.31 199.245 1
 5 -6 -11 2937.55 242.449 1
 5 6 -11 2685.6 213.995 1
 5 6 -11 2717.54 178.718 1
 5 6 -11 3024.56 153.81 1
 -5 -6 -11 2360.95 173.017 1
 5 -6 -9 4124.39 230.444 1
 5 6 -9 4389.5 208.244 1
 5 6 -9 5165.97 199.845 1
 -5 6 -9 5664.13 219.574 1
 -5 -6 -9 4960.31 197.491 1
 5 6 -9 5356.08 168.048 1
 5 -6 -7 10200.2 266.127 1
 5 -6 5 38933.1 346.391 1
 -5 -6 7 10555.8 260.464 1
 -5 6 7 10859.4 193.288 1
 5 -6 7 11043.8 213.719 1
 -5 6 9 5508.52 161.105 1
 -5 6 9 5936.05 253.501 1
 5 -6 9 5510.71 177.28 1
 -5 -6 9 4303.81 198.062 1
 -5 6 9 4458.95 182.599 1
 5 6 11 2832.49 173.882 1
 5 -6 11 2832.82 147.351 1
 -5 -6 11 2551.36 185.676 1
 -5 6 11 2401.86 160.08 1
 -5 6 13 833.623 98.2072 1
 5 7 -12 2094.06 203.864 1
 5 7 -12 1933.58 140.301 1
 -5 -7 -12 1496.3 162.785 1
 5 -7 -10 4090.27 258.668 1
 5 7 -10 3918.77 210.061 1
 5 7 -10 4400.72 203.765 1
 -5 7 -10 4889.31 225.221 1
 5 7 -10 4907.03 176.008 1
 -5 -7 -10 4650.33 202.578 1
 5 -7 -8 6090.05 245.304 1
 -5 -7 -8 6991.28 216.887 1
 5 7 -6 18466.2 287.855 1
 -5 -7 6 18472.7 318.706 1
 -5 7 8 7620.91 204.822 1
 -5 -7 8 6518.46 227.537 1
 -5 7 10 5217.4 161.768 1
 5 -7 10 3028.8 196.856 1
 -5 7 10 5511.42 272.984 1
 5 -7 10 4725.63 177.67 1
 -5 -7 10 3728.73 201.411 1
 -5 7 10 3842.13 183.168 1
 -5 7 12 1705.07 116.843 1
 -5 7 12 1664.04 151.238 1
 -5 -8 -13 167.026 121.234 1
 -5 -8 -11 388.518 114.713 1
 5 8 -11 614.61 168.578 1
 -5 8 -11 600.034 128.661 1
 5 8 -9 764.87 113.347 1
 -5 8 -9 679.053 114.889 1
 -5 -8 -9 623.17 103.377 1
 5 -8 -7 1106.06 154.727 1
 5 -8 -5 2971.65 163.518 1
 -5 -8 5 4426.59 156.712 1
 -5 -8 7 818.682 111.961 1
 -5 -8 9 567.103 117.56 1
 -5 8 9 500.491 97.6796 1
 -5 8 11 527.689 103.551 1
 5 -8 11 648.293 98.2244 1
 5 -8 13 326.998 174.854 1
 -5 8 13 89.3769 108.145 1
 5 9 -12 1806.12 205.943 1
 -5 -9 -12 1303.64 150.849 1
 5 -9 -10 4350.25 255.217 1
 5 9 -10 3613.44 203.266 1
 5 9 -10 4314.26 205.573 1
 -5 -9 -10 3944.04 193.584 1
 5 9 -8 7031.58 219.057 1
 -5 -9 -8 6943.53 213.037 1
 5 9 -6 22378.3 324.043 1
 -5 -9 6 21777.4 346.918 1
 -5 9 6 24305.3 334.39 1
 -5 9 8 7458.43 195.947 1
 5 -9 8 5318.26 196.992 1
 -5 9 8 7769.64 263.331 1
 -5 -9 8 6139.91 215.245 1
 -5 9 10 4639.38 272.425 1
 -5 -9 10 4354.72 213.943 1
 5 -9 12 1105.86 180.491 1
 -5 9 12 1090.67 125.621 1
 -5 -10 -13 313.907 129.761 1
 5 10 -11 742.185 171.633 1
 -5 -10 -11 710.738 130.587 1
 5 10 -9 1314.3 158.89 1
 -5 -10 -9 2279.66 124.887 1
 5 -10 -7 2519.87 193.693 1
 5 10 -7 3373.63 160.284 1
 5 -10 -5 5303.19 194.257 1
 -5 -10 5 5446.78 174.64 1
 -5 -10 7 2720.26 157.823 1
 -5 -10 9 1569.8 141.36 1
 -5 10 9 1474.84 120.993 1
 5 -10 11 438.533 172.132 1
 -5 10 11 680.203 107.564 1
 -5 -11 -12 16.9024 115.808 1
 5 -11 -10 382.478 192.52 1
 5 11 -10 24.7171 113.127 1
 5 -11 -8 20.8814 167.248 1
 5 11 -8 63.4789 92.5474 1
 -5 -11 -8 54.7654 76.6001 1
 5 11 -6 213.146 81.7754 1
 -5 -11 6 34.8839 86.4095 1
 -5 11 6 256.959 151.823 1
 -5 -11 8 79.4816 99.5935 1
 5 -11 8 111.247 122.762 1
 -5 11 8 212.048 186.95 1
 -5 -11 10 89.9676 110.362 1
 -5 11 10 121.519 215.999 1
 5 12 -13 185.277 191.739 1
 -5 -12 -13 373.956 142.235 1
 5 12 -11 1611.81 177.89 1
 -5 -12 -11 1410.71 140.12 1
 5 12 -9 2917.21 173.249 1
 -5 -12 -9 3285.57 169.03 1
 5 12 -7 6700.47 213.828 1
 -5 -12 -7 6486.3 183.867 1
 -5 12 7 7400.74 252.594 1
 -5 -12 7 5789.11 201.453 1
 5 -12 9 2563.11 175.983 1
 -5 12 9 2616.88 139.903 1
 5 -12 11 1150.9 178.327 1
 -5 12 11 1365.85 125.026 1
 -5 12 13 392.565 115.412 1
 -5 -13 -12 1171.75 144.5 1
 5 13 -12 555.29 194.763 1
 5 -13 -10 3153.27 232.923 1
 5 13 -10 2798.31 190.272 1
 5 13 -10 2458.9 177.08 1
 -5 -13 -10 2728.95 166.419 1
 5 -13 -8 4011.92 232.639 1
 5 13 -8 4384.65 197.061 1
 5 13 -6 9039.52 224.776 1
 5 -13 -4 15152.6 257.47 1
 -5 -13 4 14782.4 257.934 1
 -5 13 6 10492.9 252.589 1
 -5 -13 6 8431.72 232.888 1
 5 -13 8 3732.78 167.988 1
 -5 -13 8 3493.29 175.977 1
 5 -13 10 2329.07 186.795 1
 -5 -13 10 2234.2 175.014 1
 -5 13 10 2254.73 134.51 1
 5 -13 12 798.889 199.886 1
 -5 13 12 912.658 118.633 1
 -5 -14 -11 154.346 103.335 1
 -5 -14 -9 94.2973 88.746 1
 5 14 -9 3.36395 132.858 1
 5 14 -9 186.899 117.264 1
 5 -14 -7 129.935 157.904 1
 5 14 -7 287.109 104.462 1
 -5 -14 -7 209.532 74.0015 1
 5 -14 -5 218.845 134.661 1
 5 -14 -3 708.726 113.358 1
 -5 -14 5 649.469 94.5324 1
 -5 -14 7 258.001 95.7259 1
 5 -14 7 149.404 113.603 1
 -5 14 7 384.036 180.695 1
 -5 14 9 115.706 75.9917 1
 5 -14 9 49.873 149.858 1
 -5 14 9 319.293 211.252 1
 5 -14 11 164.694 180.803 1
 -5 -15 -12 421.454 124.64 1
 5 15 -10 1177.25 154.687 1
 -5 -15 -10 1177.77 127.188 1
 5 -15 -8 1431.67 191.201 1
 5 15 -8 1583.64 148.701 1
 -5 -15 -8 1251.33 110.24 1
 -5 -15 -6 3651.54 125.155 1
 5 -15 -4 7065.2 191.034 1
 5 -15 -2 6208.18 161.389 1
 -5 -15 4 6901.62 190.426 1
 5 -15 6 2485.75 122.827 1
 5 -15 8 720.128 143.662 1
 -5 15 8 918.195 91.1106 1
 5 -15 10 1145.52 175.661 1
 -5 15 10 941.859 101.367 1
 5 -15 12 277.534 228.459 1
 -5 -16 -11 568.005 119.79 1
 5 16 -9 1120.27 150.388 1
 5 16 -9 1389.8 155.585 1
 -5 -16 -9 1208.03 109.548 1
 5 -16 -7 2366.66 194.694 1
 5 16 -7 2157.03 148.341 1
 -5 -16 -7 1801.4 108.366 1
 5 -16 -5 2887.66 172.834 1
 5 -16 -3 5192.09 167.019 1
 5 -16 -1 8703.24 160.068 1
 -5 -16 1 7544.91 154.402 1
 -5 -16 3 4663.08 151.871 1
 -5 -16 5 3021.89 140.391 1
 5 -16 7 1562.99 149.787 1
 -5 -16 7 1845.07 137.807 1
 5 -16 9 1377.84 168.933 1
 -5 16 9 1671.19 243.67 1
 -5 -16 9 878.543 128.36 1
 -5 16 9 975.516 91.6289 1
 5 -16 11 440.096 214.872 1
 -5 -17 -10 50.1434 92.3845 1
 5 17 -10 124.948 151.609 1
 5 17 -8 459.849 125.31 1
 5 17 -8 103.384 119.535 1
 -5 -17 -8 295.482 80.8151 1
 5 -17 -6 508.508 159.971 1
 -5 -17 -6 596.142 69.3691 1
 5 -17 -2 1715.06 126.914 1
 -5 -17 2 1086.2 83.1795 1
 5 -17 6 1197.5 120.052 1
 -5 -17 6 464.814 95.7095 1
 5 -17 8 304.37 146.559 1
 -5 17 8 553.263 205.057 1
 -5 17 8 220.596 65.3789 1
 -5 17 10 3.97059 71.9527 1
 -5 -18 -9 1129.97 103.845 1
 5 18 -9 998.281 141.808 1
 5 -18 -7 2283.95 186.361 1
 -5 -18 -7 2150.55 103.759 1
 5 -18 -5 3139.05 184.241 1
 -5 -18 -5 3093.16 88.662 1
 -5 -18 3 3490.8 134.427 1
 5 -18 5 2602.09 103.735 1
 -5 -18 5 4001.25 158.546 1
 5 -18 7 1960.66 149.607 1
 -5 -18 7 2448.82 154.863 1
 5 -18 9 906.572 184.816 1
 -5 -18 9 1172.47 138.342 1
 -5 18 9 1052.2 91.2025 1
 -5 -19 -8 1176.11 89.1717 1
 5 -19 -8 925.552 191.191 1
 5 19 -8 1088.05 134.97 1
 5 -19 -6 2378.57 177.976 1
 -5 -19 -6 1597.97 76.1759 1
 5 -19 -4 2554.04 164.985 1
 -5 -19 4 2751.32 129.571 1
 5 -19 6 1793.65 122.488 1
 -5 -19 6 2209.82 141.04 1
 5 -19 8 1189.26 163.31 1
 -5 -19 8 1214.86 133.948 1
 -5 19 8 960.705 78.712 1
 -5 -20 -5 20.062 27.8651 1
 5 -20 -5 295.042 141.196 1
 -5 -20 -1 146.99 42.3338 1
 -5 -20 1 175.036 55.1677 1
 -5 -20 3 110.699 66.3579 1
 -5 -20 5 101.016 80.1074 1
 5 -20 5 58.3764 69.751 1
 5 -20 7 35.5666 122.486 1
 5 21 -8 246.289 122.681 1
 5 -21 -4 917.496 138.916 1
 5 -21 -2 486.244 121.29 1
 -5 -21 -2 400.405 39.4018 1
 5 -21 0 505.16 99.3173 1
 -5 -21 0 706.936 62.2544 1
 5 -21 2 182.527 68.8386 1
 -5 -21 2 766.779 78.2965 1
 -5 -21 4 880.085 96.4029 1
 5 -21 6 217.534 66.8931 1
 -5 -21 8 193.58 107.425 1
 5 -22 -7 478.686 182.522 1
 5 -22 -5 1551.9 168.37 1
 5 -22 -3 2756.84 153.295 1
 5 -22 -1 2962.04 137.002 1
 -5 -22 -1 2003.13 72.8636 1
 5 -22 1 2432.11 107.114 1
 -5 -22 1 2509.02 104.38 1
 -5 -22 3 2233.55 116.996 1
 -5 -22 5 1450.49 119.149 1
 -5 -22 7 800.21 120.925 1
 5 -23 -8 3.42941 194.088 1
 5 -23 -6 40.3327 165.43 1
 -5 -23 0 349.093 57.8346 1
 -5 -23 2 357.732 70.6977 1
 -5 -23 6 239.977 97.4505 1
 -5 -23 8 166.834 103.13 1
 5 -24 -7 290.273 176.123 1
 5 -24 -5 622.434 165.093 1
 5 -24 -3 569.108 150.735 1
 5 -24 -1 486.032 134.739 1
 -5 -24 -1 561.332 53.773 1
 -5 -24 1 633.031 75.547 1
 5 -24 1 549.196 112.229 1
 -5 -24 3 828.656 92.775 1
 -5 -24 5 933.655 112.316 1
 -5 -24 7 461.193 109.578 1
 5 -25 -2 544.016 152.471 1
 5 -25 0 999.571 142.985 1
 -5 -25 0 821.665 69.6868 1
 -5 -25 2 577.265 83.6356 1
 -5 -25 4 472.025 86.9673 1
 -5 -25 6 477.314 101.419 1
 5 -26 -7 158.359 179.971 1
 5 -26 -5 96.184 163.395 1
 5 -26 -3 60.2698 156.879 1
 -5 -26 3 76.3428 72.8714 1
 -5 -26 5 95.2727 82.7104 1
 -5 -26 7 136.819 97.5974 1
 -5 -27 4 128.251 76.3023 1
 5 -28 -7 602.9 203.897 1
 -5 -28 7 182.193 90.8786 1
 6 0 -14 226.737 98.2441 1
 6 0 -12 152.743 85.1275 1
 6 0 -10 1042.98 94.2673 1
 -6 0 -10 989.929 127.238 1
 6 0 -8 2569.19 107.708 1
 -6 0 -8 2606.47 146.724 1
 6 0 -6 7558.18 141.673 1
 -6 0 -4 4169.91 130.469 1
 6 0 -4 4079.25 77.6891 1
 -6 0 -2 26210.3 249.142 1
 6 0 0 84988.1 309.981 1
 -6 0 0 85562.3 290 1
 6 0 2 25122.8 244.888 1
 6 0 4 4181.29 131.195 1
 6 0 6 6421.82 181.685 1
 -6 0 6 6771.29 123.548 1
 -6 0 8 2430.09 97.5902 1
 6 0 8 2554.37 142.107 1
 6 0 10 833.235 116.964 1
 -6 0 10 916.33 81.1946 1
 -6 0 14 219.19 75.0879 1
 6 1 -13 12.8328 82.8069 1
 6 -1 -13 38.787 83.4677 1
 -6 1 -11 51.3893 101.936 1
 -6 -1 -9 226.544 89.2586 1
 -6 1 -9 242.253 98.0624 1
 6 1 -9 283.646 70.5635 1
 6 -1 -7 399.812 57.8585 1
 -6 -1 -7 387.462 83.2274 1
 -6 1 -7 386.564 83.3538 1
 6 1 -7 394.617 57.0921 1
 -6 -1 -5 4.44335 51.0378 1
 -6 1 -5 11.0797 54.5314 1
 6 1 -5 24.4913 32.9314 1
 6 -1 -5 18.7311 30.6654 1
 -6 1 -3 1097.8 68.6474 1
 6 1 -3 991.996 32.0843 1
 -6 -1 -3 1101.6 65.0258 1
 -6 1 -1 1574.78 58.2615 1
 -6 -1 -1 1646.47 55.7415 1
 6 1 1 1440.74 57.7184 1
 6 -1 1 1425.63 54.0094 1
 -6 1 5 15.8519 30.3017 1
 -6 -1 5 15.069 23.3927 1
 6 1 5 12.0196 56.1079 1
 6 -1 5 16.39 57.8943 1
 6 -1 7 277.815 76.5348 1
 -6 -1 7 452.574 50.783 1
 6 1 7 362.531 81.6868 1
 -6 -1 9 224.416 56.2485 1
 -6 1 9 221.959 56.7934 1
 -6 1 11 73.9782 58.1758 1
 -6 1 11 52.095 102.895 1
 6 1 11 6.51762 92.7631 1
 -6 -1 13 27.6527 58.5933 1
 6 -2 -14 96.2991 87.0955 1
 6 2 -12 37.7507 187.605 1
 6 -2 -12 38.3431 70.3753 1
 -6 2 -10 141.999 103.001 1
 6 2 -10 104.858 70.4584 1
 -6 -2 -10 113.727 96.439 1
 6 2 -8 577.478 70.6105 1
 6 -2 -8 715.083 69.2199 1
 -6 -2 -8 609.248 95.6 1
 -6 2 -8 680.248 102.946 1
 6 2 -6 1554 72.3639 1
 6 -2 -6 1692.05 67.3293 1
 -6 2 -4 782.401 74.5546 1
 6 2 -4 771.853 40.2128 1
 -6 -2 -4 895.164 69.5282 1
 -6 -2 -2 1565.97 62.3583 1
 -6 2 -2 1581.89 71.6433 1
 6 -2 0 6538.46 77.4272 1
 -6 2 0 6689.82 94.3647 1
 6 -2 2 1479.79 62.6624 1
 6 2 2 1491.8 68.4619 1
 6 -2 4 787.714 68.5099 1
 6 2 4 765.589 72.2915 1
 6 -2 6 1572.34 102.908 1
 6 2 6 1560.25 107.855 1
 -6 2 8 596.147 67.8489 1
 -6 -2 8 629.051 55.6809 1
 6 -2 8 571.653 95.4426 1
 6 2 8 506.02 97.3472 1
 -6 2 10 115.273 60.3161 1
 -6 -2 10 45.1639 102.456 1
 6 2 10 119.351 86.5848 1
 6 -2 10 128.987 84.9238 1
 -6 2 12 17.3473 101.398 1
 -6 2 14 40.3023 74.9313 1
 -6 -2 14 106.274 67.2276 1
 6 3 -13 80.736 87.1703 1
 6 -3 -13 44.5633 83.7069 1
 -6 3 -11 180.781 105.787 1
 6 -3 -11 75.4981 183.258 1
 6 3 -11 135.37 75.0733 1
 6 3 -11 209.593 115.509 1
 6 -3 -11 145.123 72.1265 1
 -6 -3 -11 201.247 108.284 1
 -6 3 -9 936.606 122.696 1
 6 3 -9 894.545 87.914 1
 6 -3 -9 1052.36 76.2375 1
 -6 -3 -9 979.776 114.713 1
 -6 3 -7 1260.73 118.04 1
 6 3 -7 1186.87 75.7224 1
 -6 -3 -7 1220.11 103.491 1
 -6 3 -5 72.2018 62.9686 1
 6 3 -5 49.5554 33.7604 1
 -6 -3 -5 85.3798 56.2333 1
 -6 3 -1 1375.51 59.8286 1
 6 -3 1 1495.41 50.2896 1
 6 3 3 1810.26 73.8151 1
 6 -3 3 1340.27 70.1941 1
 6 3 5 56.7537 55.6304 1
 -6 3 5 59.9978 34.023 1
 6 -3 5 39.4749 51.2467 1
 6 3 7 1249.32 107.097 1
 -6 3 7 1244.89 75.1495 1
 6 -3 7 1142.01 96.1808 1
 6 3 9 881.541 111.048 1
 -6 3 9 1041.22 84.7532 1
 6 -3 11 203.904 97.4016 1
 -6 -3 11 68.5603 109.24 1
 -6 3 11 90.8843 99.8886 1
 6 3 11 166.903 92.9086 1
 -6 -3 11 178.473 56.3149 1
 -6 3 13 47.8446 65.8705 1
 6 4 -14 54.1762 85.608 1
 6 4 -12 231.336 87.9682 1
 -6 4 -10 448.637 115.514 1
 6 4 -10 568.612 78.8137 1
 -6 -4 -10 566.248 112.19 1
 -6 4 -8 361.366 98.4138 1
 -6 -4 -8 321.036 90.2264 1
 6 4 -8 235.236 59.6363 1
 6 4 -6 2334.9 88.9438 1
 -6 4 -6 2730.23 137.502 1
 -6 4 -4 6184.88 170.275 1
 -6 4 -2 3472.08 101.48 1
 6 -4 2 3427.47 83.366 1
 6 -4 4 6138.62 141.969 1
 6 4 4 6281.21 151.134 1
 6 -4 6 2431.85 115.898 1
 6 4 6 2438.09 130.368 1
 -6 4 6 2300.93 83.3618 1
 6 4 8 320.681 80.6729 1
 -6 4 8 217.856 58.4516 1
 6 -4 8 241.569 77.3782 1
 6 4 10 377.399 98.0085 1
 6 -4 10 519.457 96.2981 1
 -6 4 12 98.167 102.847 1
 -6 4 14 34.2221 64.7207 1
 6 5 -13 95.7106 83.7161 1
 6 5 -11 311.051 82.6401 1
 6 -5 -11 49.3052 200.62 1
 6 5 -11 252.87 120.352 1
 -6 5 -11 222.427 110.573 1
 -6 -5 -11 283.607 102.52 1
 -6 5 -9 402.805 105.814 1
 6 5 -9 187.5 62.2558 1
 -6 -5 -9 228.946 84.4941 1
 6 5 -7 337.842 55.6317 1
 -6 -5 -7 360.781 74.7515 1
 -6 5 -7 316.381 87.4763 1
 -6 5 -5 3501.61 142.301 1
 -6 5 -3 4046.06 125.145 1
 6 -5 3 4570.5 105.583 1
 6 -5 5 2741.36 108.16 1
 6 -5 7 329.136 74.1393 1
 6 5 7 318.504 76.5713 1
 -6 5 7 355.748 51.65 1
 6 5 9 941.741 85.7139 1
 -6 5 9 234.782 62.7667 1
 6 5 11 140.638 94.6096 1
 -6 -5 11 233.158 116.584 1
 6 -5 11 189.706 88.2529 1
 6 6 -14 59.9357 94.0076 1
 6 6 -12 170.101 79.1368 1
 -6 6 -10 863.88 131.286 1
 6 6 -10 706.88 85.9401 1
 6 6 -8 480.016 67.527 1
 -6 6 -8 483.26 100.699 1
 -6 6 -6 3339.06 151.02 1
 -6 6 -4 3888.42 136.258 1
 6 -6 6 2764.94 112.216 1
 6 -6 8 545.51 79.7428 1
 -6 6 8 545.03 63.1566 1
 -6 6 10 657.111 77.4723 1
 6 -6 10 746.503 103.825 1
 -6 6 12 192.751 70.7148 1
 -6 6 14 30.8207 72.0431 1
 6 7 -13 78.928 88.9358 1
 -6 7 -9 170.947 91.9833 1
 6 7 -9 203.295 99.1769 1
 6 -7 7 53.4436 60.6271 1
 -6 -7 9 38.1909 100.905 1
 -6 7 9 143.84 55.1191 1
 -6 7 11 200.248 69.0354 1
 -6 7 13 149.426 71.0345 1
 -6 8 -10 4.93938 93.8075 1
 -6 -8 10 41.8733 105.723 1
 6 -8 10 79.5344 81.4683 1
 6 9 -9 77.0233 100.086 1
 6 10 -10 451.326 120.021 1
 -6 -10 8 25.2307 90.0834 1
 -6 10 10 918.893 226.44 1
 6 11 -9 175.233 107.939 1
 6 -11 -7 4353.47 151.674 1
 -6 -11 9 167.319 103.736 1
 -6 11 9 489.703 203.653 1
 6 -12 -10 98.384 197.298 1
 6 12 -10 360.603 120.946 1
 -6 -12 8 61.068 88.1423 1
 -6 -12 10 265.27 110.214 1
 6 -13 -9 18.0722 182.398 1
 6 13 -9 66.2882 104.472 1
 -6 -13 9 14.4835 93.7014 1
 -6 -14 8 152.751 98.8274 1
 -6 -15 -9 212.67 85.8698 1
 6 15 -9 227.826 121.756 1
 6 -15 -5 399.535 137.996 1
 -6 -15 7 265.559 88.2987 1
 -6 -15 9 201.947 99.1616 1
 6 -16 -8 74.6759 171.961 1
 6 -16 -4 122.837 133.351 1
 -6 -16 4 178.063 67.3817 1
 -6 -16 6 246.383 89.3519 1
 -6 -16 8 80.3882 89.5005 1
 -6 -17 -9 167.029 83.2161 1
 6 -17 -9 172.815 180.117 1
 6 -17 -7 311.031 165.919 1
 6 -17 -5 670.74 135.83 1
 -6 -17 5 343.944 85.478 1
 -6 -17 7 550.898 100.862 1
 -6 -17 9 271.726 105.345 1
 6 -17 9 77.3154 154.26 1
 -6 -18 -8 7.42751 70.8751 1
 6 -18 -8 326.009 170.117 1
 -6 -18 8 66.7541 91.3074 1
 6 -19 -7 112.447 159.239 1
 -6 -19 5 125.014 72.2228 1
 -6 -19 7 51.9111 84.7508 1
 6 -19 7 143.489 122.761 1
 6 -20 -6 154.779 153.224 1
 -6 -20 -6 33.3414 47.3592 1
 6 -20 -2 221.117 108.54 1
 -6 -20 2 85.3896 58.9651 1
 -6 -20 6 71.9493 78.5073 1
 6 -20 6 29.68 106.142 1
 6 -21 -7 211.859 163.318 1
 6 -21 -5 367.902 143.471 1
 -6 -21 -5 127.683 40.9868 1
 6 -21 -3 32.6757 117.202 1
 6 -21 -1 350.096 104.807 1
 -6 -21 1 242.792 57.5433 1
 -6 -21 3 134.181 62.6982 1
 -6 -21 5 229.21 77.7033 1
 6 -21 5 10.1115 87.7002 1
 -6 -21 7 94.9183 90.5619 1
 6 -22 -6 293.267 154.791 1
 6 -22 -4 16.9945 137.455 1
 -6 -22 -2 21.639 31.927 1
 -6 -22 0 5.59876 45.3234 1
 -6 -22 2 25.6236 58.2685 1
 6 -22 2 57.1837 73.1403 1
 -6 -22 4 10.3864 67.6677 1
 -6 -22 6 71.1442 81.7555 1
 6 -23 -5 380.513 145.681 1
 6 -23 -3 138.295 128.075 1
 -6 -23 -1 75.6091 40.5345 1
 6 -23 -1 119.934 111.384 1
 -6 -23 1 79.5901 53.4148 1
 -6 -23 3 153 67.4348 1
 -6 -23 5 43.1933 78.7568 1
 -6 -23 7 18.4879 87.9987 1
 6 -24 -4 253.05 145.682 1
 6 -24 -2 136.042 120.364 1
 -6 -24 0 49.1448 48.5144 1
 6 -24 0 173.671 106.922 1
 -6 -24 2 74.4287 59.8947 1
 -6 -24 4 4.63988 63.7925 1
 6 -25 -1 233.621 126.149 1
 -6 -25 1 11.1441 51.9439 1
 -6 -25 3 27.4908 62.3364 1
 -6 -25 5 58.3616 77.2073 1
 -6 -25 7 19.99 91.2299 1
 6 -27 -7 27.8282 179.322 1
 -6 -27 5 88.0391 79.5633 1
 -6 -27 7 11.9336 82.6663 1
 7 0 -13 2766.37 153.104 1
 7 0 -11 2894.71 136.174 1
 -7 0 -11 2775.72 180.537 1
 7 0 -9 11748.6 216.118 1
 -7 0 -9 11334.4 290.864 1
 7 0 -7 31903.5 295.729 1
 -7 0 -7 29995.5 409.065 1
 7 0 -5 39687 255.796 1
 -7 0 -5 40995.3 419.842 1
 -7 0 -1 147443 504.378 1
 7 0 1 149696 531.64 1
 7 0 3 89236.1 527.281 1
 7 0 5 36465.8 395.735 1
 -7 0 5 35119.8 197.116 1
 7 0 7 27665.1 379.44 1
 -7 0 9 11578.5 193.72 1
 7 0 9 10306 271.572 1
 7 0 11 2796.29 177.009 1
 -7 0 13 2457.23 118.667 1
 7 1 -14 198.224 98.9299 1
 7 -1 -10 632.485 80.0312 1
 -7 -1 -10 641.901 120.479 1
 7 1 -10 717.621 89.0803 1
 -7 1 -10 636.832 117.647 1
 7 -1 -8 1997.84 93.6077 1
 -7 -1 -8 2004.45 135.535 1
 7 1 -8 1901.51 93.9119 1
 -7 1 -8 1857.45 136.294 1
 7 -1 -6 3316.17 89.0834 1
 -7 -1 -6 3393.15 139.379 1
 -7 1 -6 3517.41 151.603 1
 7 1 -6 3460.69 97.2679 1
 7 1 -4 8364.73 102.075 1
 -7 -1 -4 8611.98 177.889 1
 -7 1 -4 8448.05 181.524 1
 -7 -1 -2 12404.9 175.281 1
 -7 1 -2 13406.3 184.457 1
 7 -1 0 5272.5 81.4819 1
 7 1 0 5334.84 88.5668 1
 -7 1 0 5371.94 86.1157 1
 7 1 2 13605.7 193.363 1
 7 -1 2 13391.2 187.983 1
 7 1 4 8092.38 187.552 1
 7 -1 4 8512.24 184.426 1
 -7 1 4 8402.4 87.3453 1
 7 1 6 3176.27 138.985 1
 -7 1 6 3292.1 87.6546 1
 7 -1 6 3308.78 143.677 1
 7 -1 8 1643.64 121.916 1
 -7 1 8 1699.54 85.6549 1
 7 1 8 1777.08 127.445 1
 -7 -1 8 1720.81 71.6883 1
 -7 -1 10 595.957 63.7069 1
 -7 1 10 581.36 71.639 1
 -7 1 12 390.323 77.2548 1
 -7 -1 12 406.801 63.8978 1
 -7 -1 14 166.747 69.4071 1
 7 -2 -13 527.958 95.4486 1
 7 2 -13 436.828 99.9739 1
 -7 2 -11 282.439 114.83 1
 7 -2 -11 317.977 73.1571 1
 7 2 -11 341.839 80.0665 1
 -7 -2 -11 265.039 104.556 1
 7 -2 -9 1945.35 96.1493 1
 -7 -2 -9 1780.22 141.449 1
 7 2 -9 1879.95 104.996 1
 7 2 -7 5839.65 138.477 1
 -7 2 -7 5753 197.19 1
 -7 2 -5 7138.66 191.677 1
 -7 -2 -5 6776.34 171.195 1
 -7 2 -3 16592 238.805 1
 7 2 1 31431.9 247.127 1
 7 -2 1 29610.9 223.454 1
 7 -2 3 15149.5 215.383 1
 7 2 3 14998.4 225.003 1
 7 2 5 6917.19 185.598 1
 -7 2 5 6456.09 107.159 1
 7 -2 7 5762.92 189.27 1
 7 2 7 5519.86 189.7 1
 -7 2 9 1611.9 91.0951 1
 7 -2 9 1635.52 129.46 1
 7 2 9 1687.2 129.632 1
 -7 -2 9 1805.5 77.0554 1
 7 2 11 289.983 96.5733 1
 7 -2 11 220.796 99.1736 1
 -7 -2 13 497.34 68.0486 1
 -7 2 13 418.533 83.5205 1
 7 3 -14 444.686 102.751 1
 7 3 -12 1856.69 131.012 1
 -7 -3 -10 2512.16 161.275 1
 -7 3 -10 2599.5 177.076 1
 7 3 -10 2570.71 125.891 1
 7 3 -8 5664.8 149.834 1
 -7 -3 -8 5788.82 194.303 1
 -7 -3 -6 8300.63 199.567 1
 7 3 -6 7897 143.626 1
 -7 3 -4 29441.5 343.274 1
 -7 -3 -4 28538.6 303.278 1
 -7 3 -2 60072.7 410.509 1
 -7 3 0 38955.8 239.597 1
 7 -3 2 60552.8 361.802 1
 7 3 2 59732.8 391.846 1
 7 -3 4 27801.6 305.841 1
 7 3 4 27481 320.665 1
 -7 3 4 27409.1 179.917 1
 7 3 6 7873.39 203.865 1
 -7 3 6 7918.66 138.051 1
 7 -3 6 7762.82 194.171 1
 7 3 8 5606.51 206.55 1
 7 -3 8 5670.72 189.802 1
 -7 3 8 5782.66 143.628 1
 -7 3 10 2703.57 123.899 1
 -7 3 12 1587.65 108.737 1
 -7 3 14 464.982 86.3521 1
 7 4 -13 952.33 118.709 1
 -7 -4 -11 1665.21 147.818 1
 -7 4 -11 1683.33 161.562 1
 7 4 -11 1738.5 116.397 1
 7 4 -9 3738.76 136.803 1
 -7 -4 -9 4036.68 178.918 1
 -7 4 -7 9932.39 261.919 1
 -7 -4 -5 22325 290.244 1
 -7 4 -5 23315.6 338.581 1
 -7 4 -3 54768.2 461.501 1
 -7 4 -1 51270.4 330.108 1
 7 -4 3 52464.9 364.113 1
 -7 4 5 21089.6 193.882 1
 7 4 5 21846.1 313.48 1
 7 -4 5 21251.5 284.839 1
 7 4 7 8434.88 224.8 1
 -7 4 7 8670.84 161.484 1
 7 -4 7 8384.03 211.228 1
 7 4 9 3468.79 181.878 1
 -7 4 9 3578.96 122.709 1
 7 -4 9 3874.61 170.179 1
 7 4 11 1460.4 140.965 1
 7 -4 11 1485.54 133.587 1
 -7 4 13 784.26 95.6299 1
 7 5 -14 127.949 95.1936 1
 7 5 -12 351.606 91.4357 1
 7 5 -10 540.911 76.4433 1
 -7 -5 -10 535.061 106.83 1
 -7 5 -10 427.845 125.718 1
 7 5 -8 700.369 72.8486 1
 -7 5 -6 1865.9 128.376 1
 -7 5 -4 9061.55 200.398 1
 -7 5 -2 9274.85 166.044 1
 7 -5 4 8121.91 155.932 1
 7 -5 6 1768.44 103.01 1
 -7 5 6 1776.68 75.7884 1
 7 5 6 1666.97 113.447 1
 7 5 8 875.347 101.04 1
 7 -5 8 893.881 97.2809 1
 -7 5 8 772.546 71.9056 1
 -7 5 10 598.076 76.6019 1
 7 5 10 376.736 105.83 1
 -7 5 12 250.359 78.0884 1
 -7 5 14 96.4684 75.7717 1
 7 6 -13 1434.02 126.957 1
 7 6 -11 2885.93 144.975 1
 -7 6 -9 7981.43 272.021 1
 7 6 -9 6843.67 177.69 1
 -7 6 -7 18247.5 351.359 1
 -7 6 -5 27113.6 362.27 1
 7 -6 5 24641 289.383 1
 7 -6 7 16035.3 268.814 1
 -7 6 7 14547.3 209.519 1
 -7 6 9 6537.51 165.743 1
 7 -6 9 7379.31 213.835 1
 -7 6 13 1433.23 112.716 1
 7 7 -12 441.095 93.2131 1
 -7 7 -10 349.227 111.693 1
 -7 7 -6 5560.08 185.023 1
 7 -7 6 5554.94 152.368 1
 7 -7 8 3003.93 135.369 1
 7 -7 10 338.021 84.238 1
 -7 7 10 254.062 64.2561 1
 -7 7 12 409.113 77.0678 1
 -7 8 -9 20.1362 104.532 1
 7 -8 9 134.514 78.6331 1
 -7 -19 8 558.448 104.548 1
 -7 -20 7 165.419 84.5184 1
 7 -21 -8 218.949 172.805 1
 -7 -21 8 413.264 100.467 1
 7 -22 -5 470.377 152.196 1
 -7 -22 5 638.458 91.4984 1
 -7 -22 7 611.863 102.354 1
 7 -23 -6 204.432 151.572 1
 -7 -23 6 26.612 74.8753 1
 7 -24 -5 51.7076 143.122 1
 7 -24 -3 22.8203 126.79 1
 -7 -24 3 12.8165 58.3267 1
 -7 -24 5 56.5883 70.1662 1
 -7 -24 7 29.3323 81.693 1
 7 -25 -4 805.234 145.605 1
 7 -25 -2 590.522 130.059 1
 -7 -25 2 496.473 65.1059 1
 -7 -25 4 681.571 83.8785 1
 -7 -26 3 111.291 61.0633 1
 -7 -26 5 0.52489 68.0461 1
 -7 -26 7 72.4356 82.2021 1
 8 0 -14 398.374 99.6848 1
 8 0 -12 607.327 92.9322 1
 8 0 -10 455.611 75.8524 1
 -8 0 -10 456.25 118.825 1
 8 0 -8 3100.5 107.898 1
 -8 0 -8 3113.34 161.114 1
 8 0 -6 3677.49 90.3301 1
 -8 0 -6 3436.8 144.998 1
 8 0 -4 7025.71 75.7992 1
 -8 0 -4 7008.67 168.417 1
 -8 0 -2 17014.9 209.113 1
 8 0 0 12260.2 134.274 1
 -8 0 0 12910 130.919 1
 8 0 2 18008 221.239 1
 8 0 4 6944.7 171.032 1
 -8 0 6 3217.85 66.6774 1
 8 0 6 3430.49 144.21 1
 -8 0 8 2889.09 87.1502 1
 8 0 8 3071.2 161.407 1
 8 0 10 344.456 107.288 1
 -8 0 12 553.116 68.2365 1
 -8 0 14 230.553 62.507 1
 8 -1 -13 425.995 87.5442 1
 8 1 -13 498.906 97.5402 1
 8 -1 -11 652.087 79.9692 1
 8 1 -11 569.847 88.1678 1
 8 -1 -9 1631.42 91.3311 1
 8 1 -9 1660.18 98.8488 1
 8 -1 -7 3447.33 95.8777 1
 -8 -1 -7 3207.71 151.372 1
 -8 1 -7 3361.48 158.357 1
 8 1 -7 3422.49 103.343 1
 8 1 -5 6239.24 103.078 1
 -8 -1 -5 6035.19 166.763 1
 -8 -1 -3 20647.3 250.141 1
 -8 1 -3 19922.2 258.949 1
 8 -1 -1 24929.2 124.057 1
 8 1 -1 25344.6 150.884 1
 8 1 3 18531.3 255.899 1
 8 -1 3 18731.4 252.437 1
 -8 1 5 6311.13 82.8906 1
 8 -1 5 5985.79 174.259 1
 -8 1 7 2964.74 87.129 1
 8 -1 9 1456.85 136.648 1
 -8 -1 9 1444.58 67.1959 1
 8 1 9 1455.86 129.986 1
 -8 1 11 591.746 71.5978 1
 -8 -1 11 612.985 62.3216 1
 -8 1 13 360.239 71.5773 1
 -8 -1 13 423.109 65.6632 1
 -8 1 15 88.077 62.254 1
 8 2 -14 65.2187 87.0608 1
 8 2 -12 137.014 84.4052 1
 8 -2 -12 198.376 76.7621 1
 -8 2 -10 267.457 113.084 1
 8 -2 -10 297.805 63.5144 1
 8 2 -10 304.878 72.3939 1
 -8 -2 -10 294.023 113.553 1
 -8 -2 -8 1123.62 115.632 1
 -8 2 -8 1153.85 124.787 1
 8 2 -8 1001.98 78.3101 1
 8 2 -6 902.782 59.4434 1
 -8 -2 -6 975.616 93.5726 1
 -8 2 -6 988.167 100.963 1
 -8 2 -4 1115.5 90.4041 1
 8 2 -4 943.819 38.609 1
 -8 -2 -4 1152.87 77.7577 1
 -8 2 -2 3824.52 111.65 1
 -8 -2 -2 3837.49 100.949 1
 8 -2 0 3164.95 64.062 1
 8 2 0 3222.71 75.1583 1
 8 -2 2 3605.22 99.2662 1
 8 2 2 3511.66 106.101 1
 8 2 4 1068.07 82.3703 1
 8 -2 4 1043.44 79.8482 1
 -8 2 4 934.188 32.025 1
 8 -2 6 931.431 91.6343 1
 8 2 6 814.712 96.3312 1
 8 -2 8 993.725 108.012 1
 -8 2 8 1060.3 68.7988 1
 8 2 8 967.782 110.433 1
 8 -2 10 218.891 98.7861 1
 -8 2 12 129.364 65.7296 1
 -8 2 14 37.9184 62.7607 1
 8 3 -13 1312.16 121.679 1
 8 3 -11 1758.09 116.13 1
 8 3 -9 4221.78 139.868 1
 -8 -3 -9 4513.27 192.079 1
 8 3 -5 16950.9 173.717 1
 -8 3 -3 40130.6 379.156 1
 -8 -3 -3 45214 353.517 1
 -8 3 -1 35110.4 280.66 1
 -8 3 1 38327.7 193.878 1
 8 -3 3 41984.5 349.724 1
 8 3 3 40199.1 368.229 1
 -8 3 5 17127.3 159.569 1
 8 -3 5 16846.1 264.563 1
 8 3 5 17345.2 281.762 1
 8 -3 7 10591.2 241.743 1
 -8 3 7 10902.6 169.888 1
 -8 3 9 4220.1 129.318 1
 8 3 9 3924.68 184.825 1
 8 -3 9 4071.11 177.962 1
 -8 3 11 1708.96 101.394 1
 -8 3 13 1320.12 102.288 1
 -8 3 15 228.246 78.2427 1
 8 4 -14 64.7859 85.7337 1
 -8 4 -10 157.821 110.354 1
 8 4 -10 124.795 70.743 1
 -8 -4 -10 213.572 105.88 1
 -8 4 -8 569.101 119.794 1
 8 4 -8 589.27 67.7684 1
 -8 -4 -8 627.589 99.2378 1
 8 4 -6 620.986 52.1708 1
 -8 4 -6 651.68 95.3877 1
 -8 -4 -6 653.533 80.2236 1
 -8 4 -4 604.891 78.226 1
 -8 4 -2 1874.32 85.3502 1
 -8 4 0 1002.55 46.722 1
 8 -4 4 557.48 64.284 1
 -8 4 4 556.289 32.943 1
 8 4 4 470.344 64.7747 1
 -8 4 6 633.132 52.9326 1
 8 -4 6 689.031 82.4043 1
 8 4 6 721.227 82.9678 1
 8 4 8 574.223 100.649 1
 -8 4 8 604.61 63.4332 1
 8 -4 8 625.379 91.2302 1
 8 4 10 91.3895 97.2827 1
 8 -4 10 114.975 96.7125 1
 -8 4 12 202.785 70.7612 1
 -8 4 14 84.9586 63.4128 1
 8 5 -13 120.299 86.5038 1
 8 5 -11 120.013 73.6416 1
 8 5 -9 182.198 63.0342 1
 -8 -5 -9 310.141 99.2898 1
 8 5 -7 471.176 56.204 1
 -8 5 -7 524.262 94.4378 1
 -8 -5 -7 562.278 86.6354 1
 -8 5 -5 1192.17 100.91 1
 -8 5 -3 4885.74 145.299 1
 -8 5 -1 4937.55 104.714 1
 8 -5 3 4986.37 116.564 1
 8 -5 5 1092.91 80.7035 1
 -8 5 5 1348.62 49.8341 1
 -8 5 7 498.199 54.5665 1
 8 -5 7 499.786 82.4182 1
 8 5 7 455.013 79.3853 1
 8 -5 9 225.036 84.3365 1
 -8 5 9 227.442 58.5488 1
 8 5 9 51.4858 93.9747 1
 -8 5 11 140.413 66.0563 1
 -8 5 13 95.1 71.4704 1
 8 6 -14 236.879 93.2082 1
 8 6 -12 557.366 97.964 1
 -8 6 -10 583.165 120.563 1
 8 6 -10 430.001 79.9291 1
 -8 6 -8 2813.03 167.465 1
 -8 6 -6 3548.83 159.083 1
 -8 6 -4 7175.25 184.662 1
 8 -6 4 7249.17 150.832 1
 8 -6 6 3680.34 130.28 1
 -8 6 8 2567.36 100.124 1
 8 -6 8 2786.67 139.875 1
 8 -6 10 485.088 103.344 1
 -8 6 12 376.528 83.0237 1
 -8 6 14 255.928 72.8594 1
 8 7 -11 701.675 92.6763 1
 -8 7 -7 4413.58 185.461 1
 -8 7 -5 7792.29 208.318 1
 8 -7 7 4377.59 151.702 1
 8 -7 9 2406.37 136.522 1
 -8 7 9 2022.93 97.8028 1
 -8 7 11 690.768 77.8545 1
 -8 8 -10 400.221 110.043 1
 8 -8 8 1206.85 98.6363 1
 8 -8 10 288.159 86.9518 1
 9 0 -13 220.825 86.9834 1
 9 0 -11 190.673 68.5842 1
 9 0 -9 909.75 76.1369 1
 -9 0 -9 756.246 118.938 1
 9 0 -7 2580.44 83.7681 1
 -9 0 -7 2450.16 142.704 1
 9 0 -5 4400.57 71.5922 1
 -9 0 -5 4502.86 155.233 1
 -9 0 -3 988.781 74.2069 1
 -9 0 -1 10707.7 150.853 1
 9 0 -1 10679.8 105.735 1
 9 0 1 11894.5 167.757 1
 9 0 3 953.239 75.7213 1
 9 0 5 4288.12 153.602 1
 9 0 7 2118.02 136.701 1
 9 0 9 686.825 114.358 1
 -9 0 11 194.307 47.7804 1
 -9 0 13 203.375 55.6415 1
 9 -1 -12 419.387 76.6024 1
 9 -1 -10 1242.34 86.7397 1
 9 1 -10 1068.67 90.8951 1
 9 -1 -8 980.208 64.2421 1
 -9 -1 -8 841.13 113.809 1
 9 1 -8 1050.98 74.2031 1
 -9 1 -8 915.942 114.309 1
 9 -1 -6 3112.14 69.8628 1
 -9 -1 -6 3052.82 141.791 1
 9 1 -6 3256.11 85.3089 1
 -9 1 -6 3216.55 148.768 1
 -9 -1 -4 7196 171.17 1
 -9 1 -4 6990.63 175.037 1
 -9 -1 -2 8295.15 149.468 1
 -9 1 -2 9040.38 159.84 1
 9 -1 0 11932.9 136.627 1
 -9 1 0 12238.5 134.476 1
 9 1 0 12103.9 149.97 1
 9 1 4 6526.47 175.626 1
 9 -1 4 6545.33 173.576 1
 9 1 6 2967.26 142.343 1
 -9 1 6 2701.42 56.178 1
 9 -1 6 2812.27 138.039 1
 9 -1 8 875.559 113.28 1
 -9 1 8 901.764 52.8571 1
 9 1 8 865.106 105.411 1
 9 -1 10 887.88 123.115 1
 -9 1 10 1071.68 70.4007 1
 9 1 10 825.232 122.86 1
 -9 1 14 116.792 54.5883 1
 9 2 -13 30.236 84.7216 1
 -9 2 -9 277.441 104.939 1
 9 2 -9 290.768 66.7119 1
 -9 -2 -9 244.036 106.846 1
 9 2 -7 641.051 59.5753 1
 -9 -2 -7 625.68 91.7562 1
 -9 2 -7 683.281 111.187 1
 9 2 -5 542.802 40.2021 1
 -9 -2 -5 671.022 77.5844 1
 -9 2 -5 583.508 84.805 1
 -9 2 -3 199.556 58.6436 1
 -9 -2 -3 259.141 52.1146 1
 -9 2 -1 4632.63 111.496 1
 9 -2 1 4641.1 100.946 1
 9 2 1 4763.11 113.658 1
 -9 2 1 4984.36 73.5397 1
 9 -2 3 156.491 52.2283 1
 9 2 3 199.163 55.6088 1
 9 2 5 581.391 87.2189 1
 9 -2 5 616.702 79.454 1
 -9 2 5 596.163 29.6201 1
 9 -2 7 612.181 92.9826 1
 9 2 7 506.583 95.2229 1
 -9 2 7 612.807 47.9951 1
 9 -2 9 233.561 89.8908 1
 9 2 9 235.398 91.8282 1
 -9 2 11 24.9368 52.6848 1
 -9 2 13 89.9331 58.5675 1
 9 3 -12 1224.46 112.138 1
 9 3 -8 2217.87 99.1857 1
 -9 -3 -8 2337.91 144.581 1
 -9 3 -6 10840.5 260.304 1
 -9 -3 -6 10891.2 232.159 1
 -9 3 -4 25118.8 337.33 1
 -9 -3 -4 25225.3 293.838 1
 -9 3 -2 23274.5 272.637 1
 9 -3 4 23061.4 292.323 1
 9 3 6 10323 244.589 1
 9 -3 6 10305.6 231.109 1
 -9 3 6 10388.7 137.366 1
 -9 3 8 2071.83 84.618 1
 9 3 8 1905.48 137.592 1
 9 -3 8 1972.07 130.832 1
 -9 3 10 2622.57 108.561 1
 9 3 10 2621.34 168.072 1
 9 -3 10 2835.9 169.093 1
 -9 3 14 234.176 71.0719 1
 9 4 -9 482.011 70.9477 1
 -9 -4 -9 472.462 101.372 1
 -9 4 -9 356.941 111.346 1
 -9 -4 -7 33.9396 74.4999 1
 -9 4 -5 738.025 94.4535 1
 -9 -4 -5 741.307 78.8644 1
 -9 4 -3 833.558 81.1055 1
 -9 4 -1 1203.01 66.1996 1
 -9 4 1 1042.52 41.7244 1
 9 -4 3 920.859 64.8894 1
 9 4 3 1233.18 66.4727 1
 -9 4 5 711.611 41.7788 1
 9 4 5 656.437 78.5862 1
 9 -4 5 609.7 74.9778 1
 9 -4 7 68.1088 72.3636 1
 -9 4 7 59.3704 42.319 1
 9 4 7 59.3778 73.3167 1
 9 4 9 367.905 101.055 1
 -9 4 11 258.169 61.9551 1
 -9 4 13 44.5599 61.1326 1
 -9 5 -10 362.363 120.322 1
 9 5 -10 421.191 77.8654 1
 9 5 -8 89.2326 48.6187 1
 -9 -5 -8 151.083 84.5148 1
 -9 5 -8 243.616 99.7676 1
 -9 5 -6 459.655 93.0762 1
 -9 5 -2 820.616 72.0215 1
 9 -5 4 1485.24 80.9726 1
 9 -5 6 358.708 74.1623 1
 9 5 6 335.278 72.3128 1
 -9 5 6 373.724 41.9714 1
 9 -5 8 178.71 85.3377 1
 -9 5 8 149.144 50.1527 1
 9 -5 10 350.025 98.7272 1
 -9 5 10 282.861 66.5988 1
 9 5 10 272.33 99.0926 1
 -9 5 12 118.812 66.3764 1
 -9 5 14 7.42246 64.1912 1
 9 6 -13 118.853 81.012 1
 9 6 -11 430.958 81.0359 1
 -9 6 -9 796.349 127.685 1
 9 6 -9 636.225 73.1973 1
 -9 6 -7 1295.84 126.022 1
 -9 6 -5 4060.04 159.335 1
 -9 6 -3 2520.15 110.725 1
 9 -6 5 3929.15 127.879 1
 9 -6 7 1221.87 100.293 1
 9 -6 9 777.152 104.978 1
 -9 6 11 344.805 69.5142 1
 -9 6 13 72.2943 67.9065 1
 -9 7 -10 1306.62 154.326 1
 -9 7 -6 5668.7 196.134 1
 -9 7 -4 5261.37 159.411 1
 9 -7 8 3151.15 141.005 1
 -9 7 8 2724.09 100.393 1
 -9 7 10 1032.23 83.139 1
 9 -7 10 1096.95 110.757 1
 -9 7 12 336.057 72.5107 1
 -9 8 -9 163.31 96.3501 1
 -9 8 -7 227.242 87.2089 1
 9 -8 9 231.522 80.1088 1
 10 0 -10 6660.35 161.308 1
 -10 0 -10 5577.52 238.402 1
 -10 0 -8 5961.06 219.443 1
 -10 0 -6 18215.8 316.755 1
 -10 0 -4 40571.7 396.468 1
 -10 0 0 69265 320.519 1
 10 0 0 67385.6 345.011 1
 10 0 2 54072.7 408.008 1
 10 0 4 40678.1 417.546 1
 10 0 6 14973.4 283.848 1
 10 0 8 5748.97 221.499 1
 10 0 10 5294.12 223.726 1
 10 -1 -11 344.121 65.1654 1
 10 1 -11 332.852 74.9637 1
 10 -1 -9 538.405 56.3644 1
 -10 -1 -9 602.52 123.496 1
 10 1 -9 637.899 69.9502 1
 -10 -1 -7 1360.93 117.914 1
 10 1 -7 1352.75 65.5736 1
 -10 1 -7 1431.51 123.443 1
 -10 -1 -5 3283.47 136.347 1
 10 1 -5 3088.82 61.1731 1
 -10 -1 -3 3361.31 113.274 1
 -10 1 -3 3267.11 121.536 1
 10 -1 -1 6871.11 79.8841 1
 10 1 -1 6583.15 97.0798 1
 10 -1 1 6753.67 129.315 1
 10 1 1 6306.42 135.139 1
 10 -1 3 3086.27 121.199 1
 10 1 5 3116.15 141.582 1
 10 -1 5 2940.97 133.866 1
 10 -1 7 1172.93 118.447 1
 10 1 7 1230.12 114.958 1
 10 -1 9 475.709 106.762 1
 10 1 9 541.851 101.944 1
 -10 1 9 554.866 42.3507 1
 -10 1 11 274.997 45.0547 1
 -10 1 13 118.044 49.2735 1
 10 2 -12 433.16 88.5341 1
 -10 -2 -10 1233.29 145.511 1
 10 2 -10 1265.77 95.4277 1
 -10 2 -10 1246.56 144.666 1
 -10 -2 -8 840.856 114.961 1
 -10 2 -8 861.73 120.922 1
 10 2 -6 2918.27 83.1223 1
 -10 -2 -6 2951.04 137.796 1
 -10 2 -6 3228.1 159.05 1
 -10 -2 -4 8010.65 178.037 1
 -10 2 -4 7597.96 187.13 1
 -10 -2 -2 6441.34 133.086 1
 10 -2 0 4260.2 81.8907 1
 10 2 0 4063.71 94.4586 1
 -10 2 0 4286.22 91.2511 1
 10 -2 2 5693.32 131.495 1
 10 2 2 5679.27 140.128 1
 10 2 4 7536.61 190.542 1
 10 2 6 2681.95 140.007 1
 -10 2 6 2578.08 49.0057 1
 10 -2 8 820.2 109.114 1
 10 2 8 713.438 110.277 1
 -10 2 10 1134.43 66.9012 1
 10 -2 10 999.675 121.524 1
 10 2 10 878.354 116.244 1
 -10 2 12 411.947 60.9574 1
 -10 -3 -9 2753.25 164.486 1
 -10 3 -9 2651.12 177.326 1
 10 3 -9 3037.26 118.679 1
 10 3 -7 5031.81 122.571 1
 -10 3 -7 5332.23 208.248 1
 -10 3 -5 10328.1 242.227 1
 10 3 -5 9424.51 119.542 1
 -10 3 -3 8501.5 189.745 1
 -10 3 1 22893.6 173.124 1
 10 -3 1 23483 210.085 1
 10 3 1 23197.8 237.077 1
 10 -3 3 8186.8 164.911 1
 10 3 5 9299.11 219.949 1
 -10 3 5 8773.59 83.2939 1
 10 3 7 4744.64 193.461 1
 -10 3 7 4925.68 97.6638 1
 10 -3 7 5208.98 186.129 1
 10 3 9 2392.82 158.792 1
 10 -3 9 2807.51 162.861 1
 -10 3 9 2786.78 92.6568 1
 -10 3 11 1258.83 79.3027 1
 -10 3 13 446.894 67.0524 1
 10 4 -12 829.741 101.61 1
 -10 -4 -10 1471.12 143.001 1
 -10 4 -10 1611.2 167.958 1
 10 4 -10 1648.7 106.19 1
 -10 4 -8 3602.18 189.671 1
 10 4 -8 3536.05 113.37 1
 -10 4 -6 9119.77 248.813 1
 -10 -4 -6 8796.81 210.869 1
 -10 4 -4 10509.4 229.305 1
 -10 4 -2 14707.4 223.815 1
 -10 4 0 21475.9 217.02 1
 10 -4 2 14701.5 180.196 1
 10 4 4 9789.63 210.619 1
 10 4 6 7807.87 216.415 1
 -10 4 6 7692.57 113.887 1
 10 4 8 3250.07 172.472 1
 10 -4 8 3589.71 164.751 1
 -10 4 10 1567.5 85.0395 1
 10 -4 10 1484.63 137.84 1
 -10 4 12 633.208 73.7493 1
 10 5 -11 99.8871 75.1317 1
 10 5 -9 492.729 71.5199 1
 -10 -5 -9 550.173 106.307 1
 -10 5 -9 427.679 126.198 1
 -10 5 -7 1838.31 141.567 1
 -10 5 -5 2265.91 130.721 1
 -10 5 -3 1643.81 97.9782 1
 -10 5 1 6695.32 95.8107 1
 10 -5 3 1906.33 81.3576 1
 10 -5 5 2457.76 109.454 1
 -10 5 5 2227.77 60.5786 1
 10 5 7 1528.15 120.06 1
 10 -5 7 1703.52 118.34 1
 -10 5 7 1603.15 71.1451 1
 10 -5 9 486.378 103.483 1
 10 5 9 398.06 104.194 1
 -10 5 9 442.31 63.9918 1
 -10 5 11 120.373 58.5258 1
 -10 5 13 115.788 62.0994 1
 10 6 -12 1520.38 124.37 1
 10 6 -10 3428.63 137.879 1
 -10 6 -8 5087.8 221.692 1
 -10 6 -6 13005.4 293.111 1
 -10 6 -4 20854.8 314.174 1
 -10 6 -2 30119.9 316.231 1
 10 -6 6 12891.3 239.264 1
 -10 6 6 12058.4 154.051 1
 10 -6 8 5165.9 189.234 1
 -10 6 10 3509.7 125.322 1
 -10 6 12 1333.47 98.5159 1
 -10 7 -9 851.891 132.914 1
 -10 7 -7 508.428 103.221 1
 -10 7 -5 3657.81 156.02 1
 -10 7 -3 4285.05 144.13 1
 10 -7 5 4096.7 127.797 1
 10 -7 7 559.026 80.5703 1
 -10 7 9 682.199 69.2041 1
 10 -7 9 812.935 98.9124 1
 -10 7 11 674.267 72.5467 1
 -10 8 -8 44.9857 86.0528 1
 10 -8 8 42.2687 66.9545 1
 11 0 -11 18.7632 52.418 1
 11 0 -9 416.322 51.8729 1
 -11 0 -9 411.824 116.476 1
 11 0 -7 541.229 38.938 1
 -11 0 -7 594.542 103.393 1
 -11 0 -5 288.885 75.3309 1
 -11 0 -3 3064.42 114.917 1
 11 0 -1 2489.09 60.0888 1
 -11 0 -1 2520.34 82.537 1
 11 0 1 2478.82 88.7788 1
 11 0 3 2864.05 118.713 1
 11 0 7 610.29 99.3523 1
 11 0 9 367.011 107.691 1
 -11 1 -10 47.2027 112.506 1
 11 1 -10 121.799 56.6718 1
 -11 -1 -10 86.7241 108.206 1
 -11 -1 -8 83.1045 96.0923 1
 -11 1 -8 62.3368 100.567 1
 11 1 -8 35.7158 42.6639 1
 -11 -1 -6 113.303 78.2186 1
 -11 1 -6 115.247 79.3878 1
 11 1 -6 119.791 28.8671 1
 -11 -1 -4 67.1784 62.6372 1
 11 1 0 701.248 52.8649 1
 11 -1 0 593.092 45.1996 1
 -11 1 0 718.452 45.4356 1
 11 -1 2 208.111 52.5136 1
 11 1 2 190.449 55.5592 1
 11 1 4 101.904 63.3408 1
 11 -1 4 72.418 66.2951 1
 11 -1 6 120.95 76.627 1
 11 -1 8 18.2259 88.3201 1
 11 1 8 103.857 83.6981 1
 11 2 -11 17.0419 64.7329 1
 11 2 -9 44.9706 54.3015 1
 -11 2 -9 95.7251 108.648 1
 -11 -2 -9 64.3705 96.4132 1
 11 2 -7 55.5725 42.191 1
 -11 2 -7 54.8587 93.8276 1
 -11 -2 -7 93.9697 82.4763 1
 -11 2 -5 5.00799 73.0536 1
 -11 -2 -5 54.3693 64.4724 1
 -11 2 -3 96.8129 64.787 1
 -11 -2 -3 110.392 50.0792 1
 11 2 -1 72.0161 29.7602 1
 -11 2 -1 87.4176 41.3649 1
 11 -2 1 104.796 38.7336 1
 11 2 1 90.9725 44.2898 1
 -11 2 1 103.021 26.1448 1
 11 2 3 130.664 60.1899 1
 11 -2 3 86.4071 51.9139 1
 11 -2 7 49.4132 79.8026 1
 11 2 7 93.3805 82.7035 1
 -11 2 9 37.482 26.3404 1
 11 2 9 71.6325 81.6409 1
 11 -2 9 18.6354 92.6702 1
 -11 2 11 6.3674 33.0477 1
 11 3 -10 373.059 78.5191 1
 -11 3 -8 155.221 101.846 1
 -11 -3 -8 87.9883 92.5661 1
 11 3 -6 851.277 54.0567 1
 -11 3 -6 937.286 109.165 1
 -11 3 -4 968.842 93.5117 1
 -11 -3 -4 1111.62 83.7333 1
 -11 3 0 2856.36 84.612 1
 11 3 0 3117.53 82.4552 1
 11 -3 2 967.042 65.6685 1
 11 3 2 795.187 68.2318 1
 11 3 4 972.183 85.415 1
 11 -3 4 1037.87 84.194 1
 11 3 6 777.038 99.2845 1
 -11 3 6 818.193 27.2438 1
 11 -3 6 994.144 94.4791 1
 -11 3 8 100.579 31.547 1
 11 3 8 83.9352 85.7486 1
 11 -3 8 128.515 88.666 1
 -11 3 10 187.833 43.6976 1
 -11 3 12 64.3515 45.0521 1
 11 4 -11 7.12222 68.4959 1
 -11 4 -9 224.252 114.107 1
 11 4 -9 198.321 65.2919 1
 -11 -4 -9 253.452 100.793 1
 -11 4 -7 441.434 109.998 1
 -11 -4 -7 640.675 96.9872 1
 -11 4 -5 743.331 93.8623 1
 -11 4 -3 1219.09 93.9932 1
 -11 4 -1 843 66.2054 1
 -11 4 1 793.531 46.2218 1
 11 -4 3 1217.28 75.0343 1
 11 4 3 1138.16 83.3779 1
 11 4 7 265.408 93.7417 1
 11 -4 7 637.02 92.4428 1
 11 4 9 106.718 91.6496 1
 11 -4 9 216.714 96.1529 1
 -11 4 9 173.915 45.2641 1
 -11 4 11 18.2355 45.8434 1
 11 5 -8 21.2453 49.7773 1
 -11 -5 -8 54.7571 92.5268 1
 -11 5 -6 68.6833 83.442 1
 -11 5 -4 58.5143 63.1723 1
 -11 5 0 78.7097 35.2448 1
 11 -5 4 65.5569 53.3596 1
 -11 5 6 0.48144 30.3553 1
 -11 5 8 22.6081 42.0282 1
 11 -5 8 42.2006 84.189 1
 -11 5 10 27.8613 49.687 1
 -11 5 12 35.4967 52.28 1
 11 6 -9 125.051 60.8836 1
 -11 6 -9 87.1613 109.906 1
 -11 6 -7 448.819 99.7878 1
 -11 6 -5 26.6875 75.4248 1
 11 -6 7 324.9 78.4037 1
 -11 6 9 158.918 50.6472 1
 11 -6 9 167.251 94.1477 1
 -11 7 -8 64.7429 91.0944 1
 -11 7 -6 110.795 83.3933 1
 -11 7 -4 192.803 61.3818 1
 11 -7 6 226.407 67.034 1
 11 -7 8 11.3864 76.3621 1
 -11 7 8 14.8059 45.3252 1
 -11 7 10 73.7258 51.1669 1
 -11 8 -9 102.08 101.774 1
 -11 8 -7 68.6959 83.6195 1
 -11 8 -5 1130.27 82.6771 1
 11 -8 7 145.125 69.8955 1
 -11 8 9 69.8185 48.9039 1
 11 -8 9 124.655 82.4062 1
 -12 0 -8 2180.74 156.775 1
 -12 0 -2 12654.9 198.126 1
 12 0 0 5333.47 115.173 1
 12 0 2 12441.1 207.408 1
 12 0 4 8708.53 202.398 1
 12 0 8 1854.76 145.992 1
 -12 -1 -9 1373.1 150.707 1
 -12 1 -9 1253.59 147.332 1
 12 1 -7 2657.94 66.6145 1
 -12 -1 -7 2824.48 155.694 1
 -12 1 -7 2706.06 160.272 1
 -12 -1 -5 3390.56 143.195 1
 -12 1 -5 3274.08 146.605 1
 -12 -1 -3 7749.55 169.027 1
 12 1 -1 10214.9 132.766 1
 -12 1 -1 10536.3 165.438 1
 12 -1 1 10758.4 170.436 1
 12 1 1 9852.14 173.027 1
 12 -1 3 7189.01 174.491 1
 12 1 3 6870.42 175.351 1
 12 -1 5 2913.63 139.31 1
 12 1 5 2824 141.553 1
 12 -1 7 2538.75 148.675 1
 12 1 7 2364.77 144.289 1
 12 -1 9 1147.15 133.708 1
 12 1 9 1137.23 135.615 1
 12 2 -10 465.337 66.4616 1
 -12 -2 -8 483.322 103.925 1
 12 2 -8 422.109 50.6793 1
 -12 2 -8 548.182 117.763 1
 -12 -2 -6 694.702 96.3106 1
 12 2 -6 637.649 40.7213 1
 -12 2 -6 692.167 104.227 1
 -12 -2 -4 2547.08 114.124 1
 12 2 -2 2879.93 60.287 1
 -12 2 -2 2937.13 110.607 1
 12 -2 0 850.319 49.4827 1
 -12 2 0 852.1 53.2873 1
 12 2 0 807.354 55.7139 1
 12 2 2 2959.48 113.993 1
 12 -2 2 3086.94 105.332 1
 12 2 4 2133.38 120.763 1
 12 -2 4 2429.99 119.556 1
 12 -2 6 557.438 97.0435 1
 12 -2 8 419.111 101.965 1
 12 2 8 415.158 101.008 1
 -12 -3 -9 4699.51 211.45 1
 12 3 -9 5022.72 141.167 1
 -12 3 -9 4521.63 225.86 1
 12 3 -7 10165.4 153.142 1
 -12 3 -7 10136.2 279.854 1
 12 3 -5 9596.12 106.423 1
 -12 3 -5 10257.1 243.797 1
 12 3 -1 25693.5 207.226 1
 -12 3 -1 23594.9 256.685 1
 -12 3 1 26183.6 198.499 1
 12 3 1 25232.2 270.112 1
 12 -3 3 20279.8 267.187 1
 12 3 3 18960.1 277.654 1
 12 3 5 9448.16 237.31 1
 12 -3 5 9888.26 229.078 1
 12 3 7 8122.03 238.83 1
 12 3 9 3896.43 194.156 1
 12 4 -10 328.857 72.2561 1
 12 4 -8 1178.17 78.125 1
 -12 4 -8 1109.9 140.867 1
 -12 4 -6 1145.19 123.906 1
 -12 -4 -6 1365.13 107.242 1
 12 4 -6 1224.08 57.5136 1
 -12 4 0 3000.74 92.1108 1
 -12 4 2 2665.01 57.1459 1
 12 4 2 2602.86 102.214 1
 12 -4 4 1267.54 89.9846 1
 12 4 4 1098.88 91.3779 1
 12 -4 6 1303.64 106.831 1
 12 4 8 896.653 116.795 1
 12 -4 8 1157.91 120.501 1
 -12 4 8 924.284 44.1262 1
 -12 4 10 259.849 41.3921 1
 12 5 -9 418.277 69.9259 1
 -12 5 -9 391.264 118.027 1
 -12 5 -7 837.889 121.088 1
 12 5 -7 820.823 62.1844 1
 -12 5 -5 238.776 82.4505 1
 -12 5 -3 909.651 85.0144 1
 -12 5 1 2451.81 73.4357 1
 12 -5 3 897.496 67.4109 1
 12 -5 5 252.374 69.5638 1
 12 5 5 179.921 69.5148 1
 -12 5 7 851.404 48.3197 1
 12 5 7 1371.66 103.386 1
 12 -5 9 368.224 101.62 1
 -12 5 9 347.324 45.6063 1
 12 5 9 273.83 101.113 1
 -12 5 11 34.3977 42.338 1
 12 6 -10 960.615 92.1526 1
 -12 6 -8 2263.36 169.563 1
 -12 6 -6 3292.98 163.717 1
 -12 6 -2 8655.14 182.504 1
 -12 6 0 5530.72 117.638 1
 12 -6 4 7234.07 160.171 1
 -12 6 6 2912.08 71.6932 1
 12 -6 6 3421.79 135.027 1
 12 -6 8 2627.25 148.566 1
 -12 7 -7 2526.89 156.433 1
 -12 7 -5 5743.25 191.191 1
 -12 7 -3 11676.5 225.293 1
 -12 7 -1 8454.95 160.85 1
 12 -7 5 6127.34 159.9 1
 -12 7 7 2368.23 77.7495 1
 -12 7 9 1535.56 79.8718 1
 12 -7 9 1655.62 124.784 1
 -12 7 11 1019.27 79.0526 1
 -12 8 -8 193.109 87.832 1
 -12 8 -6 229.557 81.3413 1
 -12 8 -4 1589.95 93.2027 1
 -12 8 8 176.569 44.6091 1
 12 -8 8 250.64 83.0536 1
 -12 8 10 155.04 53.8242 1
 -13 0 -9 1674.64 162.943 1
 -13 0 -7 3759.95 178.879 1
 13 0 -1 8156.03 111.964 1
 -13 0 -1 8979.9 147.863 1
 13 0 1 8488.18 164.872 1
 13 0 7 3687.67 176.459 1
 13 0 9 1346.28 140.921 1
 -13 1 -8 144.08 109.884 1
 -13 -1 -8 87.9903 99.6952 1
 -13 1 -6 60.9778 85.09 1
 -13 -1 -6 156.329 84.1897 1
 -13 1 -4 221.744 77.9891 1
 -13 -1 -4 194.35 70.4802 1
 -13 -1 -2 364.414 57.8316 1
 -13 1 -2 316.381 61.7095 1
 13 1 -2 308.547 30.0366 1
 13 1 0 19.6373 41.564 1
 -13 1 0 32.4205 36.6334 1
 13 -1 0 20.4766 34.874 1
 13 -1 2 321.139 60.995 1
 13 1 2 323.325 63.2574 1
 13 -1 4 232.823 74.2768 1
 13 1 4 162.695 73.3062 1
 13 -1 6 93.876 81.8922 1
 13 1 6 77.2289 80.393 1
 -13 2 -9 380.019 121.203 1
 13 2 -9 328.036 50.5082 1
 -13 -2 -9 353.458 110.627 1
 -13 -2 -7 1015.1 113.036 1
 13 2 -7 924.319 44.7629 1
 -13 2 -7 1045.41 122.687 1
 -13 -2 -3 1210.58 83.2675 1
 -13 2 -3 1115.32 89.809 1
 13 2 -1 2276.24 72.0371 1
 -13 2 -1 2220.75 87.7105 1
 -13 2 1 2296.8 57.6239 1
 13 -2 1 2415.48 85.7729 1
 13 2 3 968.072 89.4792 1
 13 -2 3 1113.12 83.9078 1
 13 -2 5 561.009 88.7842 1
 13 2 5 528.999 89.6245 1
 13 -2 7 935.418 114.173 1
 13 2 7 877.565 109.995 1
 13 -2 9 286.181 102.285 1
 13 2 9 333.172 92.3593 1
 -13 -3 -8 429.783 103.952 1
 13 3 -8 455.853 54.7978 1
 -13 3 -8 445.225 117.618 1
 13 3 -6 208.15 35.3606 1
 -13 3 -6 206.836 91.3888 1
 -13 -3 -6 236.754 81.8969 1
 13 3 -2 2681.16 59.6938 1
 -13 3 0 581.751 55.1097 1
 13 3 0 514.19 50.3845 1
 13 -3 2 2894.96 102.586 1
 13 3 2 2373.94 103.807 1
 13 3 4 1403.93 103.188 1
 13 -3 4 1543.88 100.707 1
 13 -3 6 230.034 81.8083 1
 13 3 6 75.0981 85.346 1
 -13 -4 -9 611.235 119.333 1
 -13 4 -9 516.291 123.395 1
 13 4 -9 491.022 70.8531 1
 13 4 -7 843.701 59.6185 1
 -13 -4 -7 945.515 107.601 1
 -13 4 -7 780.356 120.025 1
 -13 4 -5 1794.3 126.484 1
 -13 4 -3 4047.29 144.85 1
 13 4 1 2703.22 99.9412 1
 -13 4 1 2764.15 77.3133 1
 13 -4 3 4225.4 127.079 1
 13 4 3 3873.52 142.31 1
 13 -4 5 2010.15 114.844 1
 13 4 5 1726.22 115.002 1
 13 4 7 575.846 102.904 1
 13 -4 7 865.574 107.152 1
 13 4 9 359.998 100.957 1
 13 -4 9 436.32 107.592 1
 -13 5 -8 78.8717 102.764 1
 -13 5 -4 1091.89 99.4333 1
 -13 5 -2 1071.26 82.2947 1
 -13 5 0 5.28486 43.0076 1
 -13 5 2 1065.31 46.2593 1
 13 -5 4 1096.88 79.9713 1
 -13 5 8 117.987 24.7981 1
 13 5 8 34.9443 90.627 1
 -13 6 -9 925.394 140.253 1
 13 6 -9 989.275 85.6523 1
 -13 6 -7 1908.15 152.757 1
 -13 6 -5 1751.75 120.283 1
 -13 6 -3 4041.41 144.975 1
 -13 6 1 3599.71 87.3728 1
 13 -6 7 2163.45 130.062 1
 -13 6 7 1487.75 53.7757 1
 13 -6 9 1158.45 125.25 1
 -13 7 -4 40.7721 62.2533 1
 -13 7 -2 32.9981 47.6769 1
 13 -7 6 444.813 75.4058 1
 -13 7 6 314.345 33.2508 1
 13 -7 8 211.608 81.9978 1
 -13 7 8 152.454 40.2599 1
 -13 8 -7 111.102 84.7428 1
 -13 8 -3 100.935 51.4166 1
 13 -8 7 210.089 78.6355 1
 -13 8 9 39.9144 43.9099 1
 -13 9 -8 604.243 108.796 1
 -14 0 -8 1463.25 144.899 1
 -14 0 -6 3900.47 172.45 1
 -14 0 -4 5920.09 174.561 1
 -14 0 -2 7243.95 159.531 1
 14 0 0 10730.8 165.515 1
 14 0 2 6512.86 167.66 1
 14 0 4 5365.32 177.975 1
 14 0 6 3814.7 172.033 1
 14 0 8 1230.78 127.006 1
 -14 1 -9 55.3908 111.231 1
 -14 -1 -9 124.793 103.545 1
 -14 -1 -5 417.542 87.3645 1
 -14 1 -5 414.038 92.6363 1
 -14 -1 -3 256.435 58.5032 1
 -14 1 -3 280.879 70.779 1
 -14 1 -1 475.516 54.0256 1
 14 1 -1 433.087 46.1548 1
 14 -1 1 429.55 57.0281 1
 14 1 1 440.488 63.2354 1
 14 -1 3 253.594 66.811 1
 14 1 3 259.424 68.476 1
 14 -1 5 458.998 92.6712 1
 14 1 5 504.727 84.4103 1
 14 -1 7 77.9083 90.8545 1
 14 1 7 203.394 88.0214 1
 14 -1 9 106.005 96.3952 1
 -14 2 -8 125.803 104.384 1
 -14 -2 -8 242.552 102.978 1
 -14 -2 -6 852.827 104.568 1
 -14 2 -6 869.593 114.554 1
 -14 -2 -4 1045.43 86.8806 1
 -14 2 -4 913.315 96.7946 1
 -14 2 -2 771.115 76.0334 1
 -14 2 0 1534.47 67.3588 1
 14 -2 0 1535.45 60.2485 1
 14 2 2 708.168 78.0995 1
 14 -2 2 839.171 71.3742 1
 14 2 4 813.387 95.2036 1
 14 -2 4 866.994 93.9487 1
 14 -2 6 736.879 100.043 1
 14 2 6 619.26 97.9978 1
 14 2 8 276.52 93.5961 1
 14 -2 8 185.391 93.9109 1
 -14 -3 -7 585.654 102.797 1
 14 3 -7 478.19 38.717 1
 -14 -3 -5 1678.23 106.417 1
 -14 3 -5 1334.41 116.253 1
 14 3 -3 1053.51 36.3018 1
 -14 3 -3 1167.61 90.7808 1
 -14 3 -1 2612.09 102.101 1
 14 3 -1 2475.51 77.7267 1
 -14 3 1 2754.76 71.4657 1
 14 -3 1 2918.88 87.0395 1
 14 3 3 1088.62 91.004 1
 14 -3 3 1200.11 84.3452 1
 14 3 5 1189.95 109.002 1
 14 3 7 442.741 96.6434 1
 14 -3 7 596.222 101.389 1
 -14 -4 -8 943.423 120.896 1
 -14 4 -8 843.425 124.259 1
 14 4 -8 795.099 64.5815 1
 14 4 -6 1827.02 61.7689 1
 -14 4 -6 1950.42 145.738 1
 -14 4 -4 3086.45 138.998 1
 -14 4 -2 2922.35 119.353 1
 14 4 0 3671.03 105.337 1
 -14 4 0 3913.46 106.878 1
 -14 4 2 3238.36 58.9483 1
 14 4 2 2924.4 116.943 1
 14 4 4 2729.15 130.106 1
 14 -4 4 3397.12 135.721 1
 14 4 6 1420.1 124.72 1
 14 -4 6 1983.74 126.794 1
 14 4 8 539.128 108.239 1
 14 -4 8 743.445 112.18 1
 14 5 -7 38.0753 40.6976 1
 -14 5 -3 184.305 71.0605 1
 -14 5 -1 298.291 57.6058 1
 -14 5 1 283.439 43.1838 1
 14 -5 3 219.875 57.4329 1
 14 -5 5 286.786 78.8802 1
 14 5 5 213.545 71.5921 1
 14 -5 7 47.84 81.0477 1
 -14 6 -8 813.515 124.506 1
 -14 6 -6 2200.3 146.327 1
 -14 6 -4 3599.8 148.869 1
 -14 6 0 5319.77 123.763 1
 -14 6 2 3366.96 73.1295 1
 14 -6 4 4194.05 133.575 1
 14 -6 6 2540.81 124.645 1
 14 -6 8 909.651 109.08 1
 -14 7 -7 260.632 97.4487 1
 -14 7 -5 571.676 88.0499 1
 -14 7 -1 410.227 53.4908 1
 -14 7 1 436.341 40.4227 1
 -14 7 5 430.313 23.8195 1
 14 -7 5 726.835 78.4784 1
 14 -7 7 310.228 85.9469 1
 -14 7 7 180.364 30.64 1
 -14 8 -6 42.6818 72.7668 1
 -14 8 -2 55.1022 46.745 1
 14 -8 8 70.8375 79.3317 1
 -14 8 8 13.6888 34.558 1
 -14 9 -7 435.86 93.9792 1
 -15 0 -7 1598.77 140.985 1
 -15 0 -5 2516.8 137.13 1
 15 0 -1 4171.19 89.3803 1
 15 0 1 3924.03 121.725 1
 15 0 3 1195.23 99.9724 1
 15 0 5 2229.01 137.009 1
 15 0 7 1374.5 127.213 1
 -15 -1 -6 1379.78 118.02 1
 -15 1 -6 1223.76 120.921 1
 -15 -1 -4 2051.89 114.868 1
 -15 1 -4 2078.11 122.799 1
 15 1 -2 2124.48 54.3228 1
 -15 1 -2 1952.82 97.4107 1
 15 -1 2 2143.86 104.273 1
 15 1 2 1850.06 100.885 1
 15 1 4 1783.38 115.497 1
 15 -1 6 1192.02 119.596 1
 15 1 6 1171.3 113.377 1
 15 -1 8 486.092 108.821 1
 15 1 8 382.985 108.27 1
 -15 2 -7 299.888 102.54 1
 -15 -2 -7 450.605 103.652 1
 -15 -2 -5 534.517 85.8777 1
 -15 2 -5 383.817 88.6797 1
 -15 2 -3 343.693 75.3994 1
 15 2 -1 1774.54 72.6969 1
 -15 2 -1 1896.28 88.1216 1
 15 -2 1 1892.95 85.1213 1
 15 2 1 1626.17 86.9143 1
 15 2 3 298.537 74.6946 1
 15 -2 3 397.313 74.7226 1
 15 -2 5 383.086 84.6347 1
 15 2 5 374.28 83.2407 1
 15 -2 7 425.04 96.3465 1
 15 2 7 384.474 91.0509 1
 -15 3 -8 1608.08 150.413 1
 -15 -3 -6 4834.22 180.439 1
 -15 3 -6 4375.27 183.738 1
 -15 3 -4 7788.17 208.177 1
 -15 3 -2 7141.36 168.388 1
 15 3 -2 6630.02 107.963 1
 -15 3 0 9133.71 151.08 1
 15 3 2 6488.82 169.205 1
 15 -3 2 8258.76 164.133 1
 15 3 4 6898.87 200.708 1
 15 3 6 3573.03 166.312 1
 15 -3 6 4467.54 176.545 1
 15 3 8 1134.17 125.055 1
 15 -3 8 1465.15 132.959 1
 -15 4 -7 167.241 93.4178 1
 15 4 -7 156.038 35.8945 1
 15 4 -5 496.066 28.4524 1
 -15 4 -5 544.881 95.9483 1
 -15 4 -3 633.796 83.8949 1
 15 4 -1 823.87 54.2579 1
 -15 4 -1 891.144 74.6361 1
 -15 4 1 985.586 53.5281 1
 15 4 1 829.75 72.6859 1
 15 4 3 584.891 75.7878 1
 15 -4 3 699.512 73.6165 1
 15 -4 5 657.124 88.7942 1
 15 4 5 372.608 84.213 1
 15 4 7 96.2502 76.1929 1
 15 -4 7 143.558 86.9817 1
 -15 5 -8 87.1211 104.235 1
 -15 5 -6 254.997 92.5083 1
 -15 5 -4 648.487 94.0641 1
 -15 5 -2 362.333 67.8531 1
 -15 5 0 229.624 51.1978 1
 15 -5 4 835.233 80.438 1
 15 -5 6 330.292 82.9371 1
 15 5 8 24.9516 84.5538 1
 15 -5 8 15.5303 88.8002 1
 -15 6 -7 1010.32 123.666 1
 -15 6 -5 2016.8 135.667 1
 -15 6 -3 1424.51 99.9361 1
 -15 6 -1 2512.72 102.606 1
 -15 6 1 2528.23 82.4187 1
 15 -6 5 2787.8 124.611 1
 15 -6 7 1240.44 109.047 1
 -15 7 -8 989.954 130.378 1
 -15 7 -6 1740.08 128.641 1
 -15 7 0 3632.83 102.161 1
 -15 7 2 2168.32 64.8646 1
 15 -7 6 2288.69 120.065 1
 15 -7 8 1327.07 116.541 1
 -15 8 -7 400.782 93.9749 1
 -15 8 -5 312.251 78.4559 1
 -15 8 -1 946.778 66.932 1
 -15 8 7 214.067 28.7719 1
 -15 9 -6 1680.49 123.559 1
 -15 9 -4 2131.84 111.201 1
 -16 0 -8 66.0728 101.299 1
 -16 0 -6 311.407 93.4022 1
 -16 0 -4 241.398 77.5293 1
 16 0 0 67.2867 46.0207 1
 16 0 2 1.27302 59.6929 1
 16 0 6 159.175 85.1832 1
 -16 1 -7 107.09 99.0407 1
 -16 -1 -7 124.323 95.8235 1
 -16 -1 -5 117.232 81.88 1
 -16 1 -5 92.0157 83.8294 1
 -16 -1 -3 392.286 67.1372 1
 -16 1 -3 373.353 73.4973 1
 16 1 -1 170.528 45.1019 1
 -16 1 -1 201.627 50.1693 1
 16 -1 1 234.008 55.5927 1
 16 -1 3 344.737 75.8657 1
 16 1 3 302.918 76.2511 1
 16 -1 5 93.9661 82.1024 1
 16 1 5 167.931 76.3898 1
 16 1 7 41.1186 92.3209 1
 16 -1 7 46.5701 88.1993 1
 -16 -2 -8 148.595 98.7616 1
 -16 2 -6 2.74724 88.7817 1
 -16 2 -4 1.06421 74.1191 1
 16 2 -2 72.5688 36.4629 1
 -16 2 -2 70.3624 58.6968 1
 16 2 0 87.7816 50.8223 1
 -16 2 0 59.4247 38.9944 1
 16 2 2 78.5624 57.3223 1
 16 2 4 92.3886 65.9619 1
 16 -2 4 77.0202 67.3428 1
 16 2 6 81.0441 78.1114 1
 16 -2 6 119.366 79.8695 1
 16 -2 8 93.4258 86.1547 1
 -16 3 -7 252.744 101.673 1
 -16 -3 -7 310.329 98.0342 1
 -16 3 -5 521.624 96.6154 1
 16 3 -3 1188.52 46.8515 1
 -16 3 -3 1272.26 98.0772 1
 16 3 -1 529.228 54.5098 1
 -16 3 -1 554.194 65.0387 1
 16 -3 1 680.791 56.9615 1
 16 -3 3 1514.1 95.5212 1
 16 3 3 1172.33 96.0881 1
 16 3 5 274.953 82.7262 1
 16 -3 5 513.059 89.4354 1
 16 3 7 188.955 88.4725 1
 16 -3 7 260.57 94.5905 1
 -16 4 -8 47.3726 100.211 1
 -16 4 -6 20.5367 88.5311 1
 16 4 -4 13.724 17.3208 1
 -16 4 -2 60.2243 61.9188 1
 16 4 -2 3.93587 32.8724 1
 -16 4 0 54.075 46.41 1
 16 4 0 44.9366 41.9015 1
 16 4 2 60.6027 50.6576 1
 16 -4 4 31.6549 63.6137 1
 16 4 6 4.26606 73.7327 1
 -16 5 -5 21.7423 76.4645 1
 -16 5 -3 9.68722 61.098 1
 -16 5 -1 203.284 58.4388 1
 16 -5 3 62.9067 55.0056 1
 16 -5 5 52.0651 69.5035 1
 16 -5 7 67.1954 86.1958 1
 -16 6 -8 10.3672 97.9743 1
 -16 6 -2 34.5248 57.5307 1
 -16 6 2 37.9133 33.6999 1
 16 -6 4 48.7818 60.4268 1
 16 -6 6 85.5927 71.6885 1
 16 -6 8 10.5738 79.6733 1
 -16 7 -7 369.234 101.393 1
 -16 7 -5 192.16 75.5258 1
 -16 7 -3 272.987 70.3006 1
 -16 7 -1 707.625 66.6348 1
 -16 7 1 781.539 56.2592 1
 16 -7 7 594.087 94.6923 1
 -16 8 -6 33.8174 74.1842 1
 -16 8 -4 11.1802 53.256 1
 -16 8 -2 15.312 51.4533 1
 -16 8 2 32.6042 30.5355 1
 -16 8 4 19.012 17.9435 1
 -16 9 -7 201.129 83.4063 1
 -16 9 -3 71.6863 51.8841 1
 -17 0 -7 2514.17 158.669 1
 -17 0 -5 2890.62 141.953 1
 -17 0 -3 6176.05 164.76 1
 17 0 -1 6397.21 112.764 1
 17 0 1 5787.76 148.998 1
 17 0 5 2711.07 149.437 1
 17 0 7 2029.37 147.275 1
 -17 -1 -8 351.398 114.206 1
 -17 1 -8 208.964 113.14 1
 -17 -1 -6 375.492 92.3408 1
 -17 1 -6 272.637 96.4623 1
 -17 -1 -4 487.596 80.9104 1
 -17 1 -4 490.662 85.8859 1
 17 1 -2 691.757 37.2111 1
 -17 1 -2 626.905 68.8559 1
 17 1 0 390.241 65.1862 1
 17 -1 2 689.392 78.4557 1
 17 1 2 584.501 83.4664 1
 17 -1 4 434.487 81.0083 1
 17 1 4 383.084 88.341 1
 17 1 6 218.309 87.6157 1
 17 -1 6 312.058 86.6001 1
 17 -1 8 229.498 95.7774 1
 -17 2 -7 283.83 104.613 1
 -17 -2 -7 402.089 102.395 1
 -17 -2 -5 624.648 92.2514 1
 -17 2 -5 417.462 94.789 1
 -17 2 -3 1048.95 93.4674 1
 17 2 -1 735.951 64.246 1
 17 -2 1 949.29 68.8297 1
 17 2 1 729.936 74.1494 1
 17 -2 5 485.165 95.1734 1
 17 2 5 449.685 81.3603 1
 17 -2 7 306.471 93.4353 1
 17 2 7 305.46 92.0982 1
 -17 3 -8 723.534 124.267 1
 -17 3 -6 822.149 112.842 1
 -17 3 -4 1413.19 112.723 1
 17 3 -2 2334.5 78.7043 1
 -17 3 -2 2217.25 107.363 1
 17 3 0 1623.91 85.8483 1
 -17 3 0 1999.1 79.1609 1
 17 3 2 2067.33 108.226 1
 17 -3 2 2868.83 108.485 1
 17 -3 4 1703.42 115.439 1
 17 3 6 819.67 106.2 1
 17 -3 6 1026.17 112.763 1
 -17 4 -7 1042.19 123.077 1
 -17 4 -5 1230.64 112.107 1
 -17 4 -3 2022.78 115.26 1
 17 4 -3 1898.84 58.2961 1
 17 4 -1 2132.35 83.1212 1
 17 4 1 2052.2 98.8998 1
 -17 4 1 2447.77 71.5811 1
 17 -4 3 2234.7 104.038 1
 17 -4 5 1388.31 110.545 1
 17 4 5 935.559 104.535 1
 17 -4 7 1069.39 118.62 1
 17 4 7 865.442 111.854 1
 -17 5 -4 269.586 75.1845 1
 -17 5 -2 343.926 67.6376 1
 17 5 4 832.406 68.6088 1
 17 -5 6 246.534 86.7707 1
 17 5 6 157.023 81.0419 1
 -17 6 -7 1582.31 136.43 1
 -17 6 -5 1522.99 117.358 1
 -17 6 -3 2959.37 129.385 1
 -17 6 1 3754.81 100.24 1
 17 -6 5 2290.7 119.94 1
 17 -6 7 2094.97 129.288 1
 -17 7 -6 227 83.9854 1
 -17 7 -4 436.117 80.8666 1
 -17 7 -2 658.577 72.9803 1
 -17 7 0 340.575 56.764 1
 -17 7 2 700.961 49.0307 1
 17 -7 6 402.098 82.5767 1
 -17 8 -5 43.7027 67.8126 1
 -17 8 -3 30.252 56.8513 1
 -17 8 -1 32.1666 45.8486 1
 -17 8 1 49.6807 39.1959 1
 -17 8 3 41.2134 28.0383 1
 -17 9 -6 536.443 91.3304 1
 -17 9 -4 934.109 82.9057 1
 -17 9 0 821.102 57.6501 1
 -18 0 -6 44.7607 90.9514 1
 18 0 2 263.926 68.9713 1
 18 0 4 142.99 81.2409 1
 18 0 6 6.3779 84.2407 1
 -18 -1 -7 241.111 95.0635 1
 -18 1 -7 153.625 97.5845 1
 -18 -1 -5 142.561 77.9137 1
 -18 1 -5 134.731 85.1685 1
 -18 1 -3 425.369 71.5899 1
 18 1 -1 537.606 54.2084 1
 18 1 1 453.583 77.5068 1
 18 -1 1 508.643 66.4442 1
 18 -1 3 402.979 77.3603 1
 18 1 3 298.859 80.534 1
 18 1 7 113.218 88.9972 1
 18 -1 7 148.373 89.8027 1
 -18 -2 -6 51.2551 81.9982 1
 -18 2 -6 47.2144 85.9054 1
 18 2 -2 96.4924 35.9282 1
 -18 2 -2 108.992 58.5148 1
 18 -2 2 113.71 59.499 1
 18 2 2 120.987 62.4317 1
 18 -2 4 119.738 69.7614 1
 18 2 4 174.915 67.7779 1
 18 -2 6 41.5014 82.2433 1
 18 2 6 47.4641 77.0107 1
 -18 3 -7 619.547 115.047 1
 -18 3 -5 240.077 85.7062 1
 18 3 -3 750.191 36.5618 1
 -18 3 -1 886.861 74.6246 1
 18 3 -1 847.357 67.4149 1
 18 3 1 742.816 76.2321 1
 18 -3 1 1152.51 69.4361 1
 18 -3 3 914.041 83.3456 1
 18 3 3 623.23 81.9132 1
 18 3 7 569.289 95.3738 1
 18 -3 7 590.892 105.759 1
 -18 4 -6 95.9742 85.8773 1
 -18 4 -4 33.1491 66.5817 1
 18 4 -2 0.24578 39.5561 1
 -18 4 0 7.82212 43.0318 1
 18 -4 2 15.2757 48.0375 1
 18 4 6 30.0681 72.2007 1
 18 -4 6 13.8271 83.5991 1
 -18 5 -7 169.414 88.7249 1
 -18 5 -5 5.95541 73.3807 1
 -18 5 -1 262.241 62.2323 1
 -18 5 1 242.118 41.8587 1
 18 -5 7 88.0996 83.6255 1
 -18 6 -6 61.6153 79.5404 1
 -18 6 -4 144.863 69.4501 1
 -18 6 -2 267.563 66.2839 1
 -18 6 0 29.3641 50.7562 1
 -18 7 -7 113.148 90.8996 1
 -18 7 -5 188.494 75.838 1
 -18 7 -1 293.099 61.2725 1
 -18 7 1 299.853 50.8152 1
 18 -7 7 146.734 80.89 1
 -18 8 -6 9.02628 73.3988 1
 -18 8 -4 86.9203 66.0381 1
 -18 8 -2 234.062 56.7654 1
 -18 8 0 40.4155 43.9053 1
 -18 8 2 205.994 42.0432 1
 -18 9 -5 168.723 65.5144 1
 -18 9 -1 196.934 48.4767 1
 -18 9 3 350.551 35.6198 1
 -19 0 -7 244.284 101.088 1
 -19 0 -5 750.065 97.5342 1
 19 0 1 574.265 73.0767 1
 19 0 3 680.495 90.1471 1
 19 0 5 689.72 100.159 1
 -19 -1 -6 503.686 97.118 1
 19 1 0 1011.77 77.746 1
 19 -1 0 1223.37 68.9579 1
 19 1 2 489.146 80.5301 1
 19 -1 2 619.23 79.8311 1
 19 1 4 381.343 80.9229 1
 19 -1 4 442.184 86.5324 1
 19 1 6 285.892 94.073 1
 19 -1 6 418.881 88.9862 1
 -19 2 -7 5.61707 95.8615 1
 -19 2 -5 185.122 82.617 1
 -19 2 -3 176.854 66.3338 1
 19 2 -1 61.1029 50.5098 1
 19 2 1 45.3596 63.052 1
 19 -2 1 102.059 48.9495 1
 19 -2 3 175.535 69.1934 1
 19 2 3 212.48 75.727 1
 19 -2 5 144.555 81.4327 1
 19 2 5 70.7557 78.3452 1
 -19 3 -6 1082.7 118.959 1
 -19 3 -4 1070.35 103.759 1
 19 3 -2 1472.97 72.8618 1
 -19 3 -2 1450.81 94.5928 1
 19 3 0 2388.38 102.72 1
 19 3 2 1121.79 93.4514 1
 19 -3 2 1739.71 93.4008 1
 19 -3 4 1260.22 106.873 1
 19 3 4 952.397 98.3148 1
 19 -3 6 1155.52 118.463 1
 -19 4 -3 37.3179 71.5928 1
 19 4 -3 47.5137 37.7299 1
 19 4 -1 214.97 52.8871 1
 -19 4 -1 274.792 59.8004 1
 19 4 1 175.732 58.4049 1
 19 4 5 161.975 77.0933 1
 19 -4 5 166.739 79.699 1
 19 4 7 75.2248 80.3051 1
 -19 5 -6 153.83 86.9069 1
 -19 5 -4 72.3832 67.2768 1
 19 5 -2 116.973 41.949 1
 -19 5 -2 59.8301 60.8148 1
 19 5 0 739.604 53.8397 1
 -19 5 0 271.372 54.7117 1
 19 -5 4 36.2903 62.3149 1
 19 -5 6 59.0766 75.3917 1
 -19 6 -7 178.171 94.1874 1
 -19 6 -3 376.766 77.582 1
 -19 6 -1 657.029 73.4591 1
 -19 6 1 640.446 54.6844 1
 19 -6 5 702.061 88.2849 1
 -19 7 -6 451.56 90.2294 1
 -19 7 -4 922.511 94.6282 1
 -19 7 -2 821.099 80.4373 1
 -19 7 0 839.272 68.984 1
 -19 8 -1 1.14793 50.0568 1
 -19 9 -4 554.239 80.0431 1
 -19 9 -2 427.574 63.0386 1
 -19 9 0 550.553 58.3234 1
 -19 9 2 479.08 47.9567 1
 20 0 0 2995.9 106.491 1
 20 0 2 1537.96 105.39 1
 20 0 4 1153.74 102.89 1
 -20 1 -7 206.494 90.0341 1
 -20 1 -5 235.03 86.6802 1
 -20 1 -3 146.265 69.3085 1
 20 1 -1 203.152 47.8711 1
 20 1 1 153.71 65.4687 1
 20 -1 1 188.637 60.1448 1
 20 -1 3 91.4057 74.0079 1
 20 1 3 75.5121 74.4444 1
 20 1 5 91.1809 80.6733 1
 20 -1 5 199.908 79.5803 1
 -20 2 -6 248.537 88.6464 1
 -20 2 -4 201.415 82.6687 1
 -20 2 -2 199.095 60.3916 1
 20 2 0 332.378 68.1679 1
 20 2 2 76.9807 68.6354 1
 20 -2 2 210.655 63.2769 1
 20 2 4 133.008 76.8356 1
 20 -2 4 249.937 83.1106 1
 20 -2 6 169.186 89.406 1
 20 2 6 142.648 82.7537 1
 -20 3 -5 494.232 92.4941 1
 -20 3 -3 371.768 79.0197 1
 -20 3 -1 622.354 63.8043 1
 20 3 -1 579.611 69.3157 1
 20 3 1 538.38 73.0594 1
 20 -3 3 374.031 74.0591 1
 20 3 3 308.653 70.432 1
 20 -3 5 473.53 87.4991 1
 20 3 5 367.425 85.8365 1
 -20 4 -6 296.236 94.7746 1
 -20 4 -4 493.582 87.2183 1
 -20 4 -2 522.273 76.4756 1
 20 4 0 498.702 68.7754 1
 20 4 2 386.091 70.8958 1
 20 4 4 482.052 82.3969 1
 20 -4 6 428.324 94.2102 1
 20 4 6 300.46 80.4597 1
 -20 5 -5 83.0846 81.1075 1
 -20 5 -3 111.658 70.2839 1
 20 5 -1 125.119 51.1783 1
 -20 5 -1 146.811 60.1182 1
 20 -5 5 172.657 78.8611 1
 -20 6 -6 658.347 96.3972 1
 -20 6 -4 893.113 97.6865 1
 -20 6 -2 988.974 85.4866 1
 -20 6 0 1482.64 80.5988 1
 -20 7 -5 63.1864 75.0655 1
 -20 7 -3 71.5099 61.9995 1
 -20 7 -1 122.124 60.0203 1
 -20 7 1 159.593 44.0081 1
 -20 8 -4 4.4011 59.1517 1
 -20 8 0 27.007 49.4378 1
 -20 9 -5 259.205 72.4679 1
 -20 9 -3 200.272 61.8551 1
 -20 9 -1 418.553 60.3321 1
 -20 9 1 494.206 54.7686 1
 21 0 1 334.504 72.7024 1
 21 0 3 513.381 87.3794 1
 21 0 5 210.706 82.5533 1
 -21 1 -4 40.5443 65.5085 1
 21 1 2 39.2776 66.666 1
 21 -1 4 19.3948 73.1354 1
 21 -1 6 42.4912 81.9339 1
 -21 2 -5 39.6305 80.539 1
 -21 2 -3 46.7238 64.7838 1
 21 2 1 17.6147 63.3991 1
 21 -2 1 21.275 49.2886 1
 21 2 3 41.796 71.5097 1
 21 -2 3 88.4457 67.9879 1
 21 2 5 16.679 69.4108 1
 -21 3 -6 22.132 85.8112 1
 -21 3 -4 0.58774 74.992 1
 -21 3 -2 20.2055 56.5025 1
 21 3 0 28.9061 58.7498 1
 21 -3 2 29.9355 55.9974 1
 21 -3 4 12.288 69.9881 1
 21 3 4 30.4153 69.2104 1
 21 -3 6 54.5267 84.204 1
 -21 4 -5 45.7022 84.6252 1
 -21 4 -3 167.268 73.804 1
 21 4 1 153.369 62.277 1
 21 4 3 163.366 70.8158 1
 21 -4 3 254.672 69.0678 1
 21 -4 5 88.9976 73.3796 1
 21 4 5 66.2168 72.1805 1
 -21 5 -4 1.17571 73.7224 1
 -21 5 -2 5.19048 62.7946 1
 21 -5 6 39.5322 74.0585 1
 -21 6 -5 36.0903 75.3134 1
 -21 6 -3 253.647 76.2884 1
 -21 6 -1 179.603 59.4219 1
 -21 7 -6 66.6433 71.3111 1
 -21 7 -4 31.2502 66.72 1
 -21 7 -2 55.1947 59.3945 1
 -21 7 0 0.34247 48.1864 1
 -21 8 -5 36.0149 62.4699 1
 -21 8 -3 19.1171 59.8403 1
 -21 8 -1 97.9712 56.8186 1
 -21 9 -6 31.1402 69.2598 1
 -21 9 -4 29.032 59.9809 1
 22 0 2 589.586 86.1663 1
 22 0 4 255.217 84.2985 1
 22 0 6 257.645 84.686 1
 -22 1 -5 252.611 87.7219 1
 22 -1 3 382.352 86.0077 1
 22 1 3 371.73 84.0752 1
 22 -1 5 134.819 83.6846 1
 22 1 5 203.718 76.6915 1
 -22 2 -6 125.619 90.528 1
 -22 2 -4 55.7588 71.7871 1
 22 2 2 139.117 73.1214 1
 22 -2 4 35.8512 76.1369 1
 22 2 4 39.3837 68.1441 1
 22 -2 6 47.9059 85.102 1
 22 2 6 3.72064 74.9641 1
 -22 3 -5 679.372 98.9497 1
 -22 3 -3 1154.46 94.9112 1
 22 -3 3 1732.92 111.152 1
 22 3 3 1049.05 103.559 1
 22 -3 5 699.431 100.367 1
 22 3 5 475.96 93.4917 1
 -22 4 -6 63.6902 81.2054 1
 -22 4 -2 141.89 61.0656 1
 22 4 2 114.784 66.3518 1
 22 -4 4 145.441 73.3446 1
 22 4 4 127.874 72.0568 1
 22 -4 6 81.4812 78.5072 1
 -22 5 -5 29.0439 80.7479 1
 -22 5 -3 126.272 68.3995 1
 22 -5 5 121.113 74.593 1
 -22 6 -6 118.49 79.7093 1
 -22 6 -4 254.653 80.3501 1
 -22 6 -2 421.487 74.3114 1
 -22 7 -5 244.849 75.078 1
 -22 7 -3 267.23 67.7722 1
 -22 7 -1 457.936 66.119 1
 -22 8 -4 36.7776 57.4315 1
 -22 8 -2 88.197 58.3062 1
 -22 9 -5 169.968 70.9657 1
 -22 9 -3 394.707 67.6031 1
 23 0 5 133.789 75.3201 1
 -23 1 -6 32.3094 82.2472 1
 23 1 4 21.9808 70.4553 1
 23 2 5 2.83567 75.0878 1
 23 -2 5 33.2318 79.5943 1
 23 3 4 1.98735 74.7096 1
 -23 4 -5 41.9035 70.9312 1
 -23 4 -3 66.9704 65.0698 1
 23 -4 5 55.6962 72.0398 1
 -23 6 -5 44.2991 76.5469 1
 -23 6 -3 51.0176 64.581 1
 -23 8 -5 87.4609 66.7278 1
 -24 3 -5 170.998 82.5141 1

_iucr_refine_instructions_details
;
TITL 14_15_16 in Imm2 #44
    14_15_16.res
    created by SHELXL-2018/3 at 12:20:32 on 16-Aug-2024
CELL 0.2229 8.35707 10.714108 5.110058 90 90 90
ZERR 2 0.000122 0.002004 0.000054 0 0 0
LATT -2
SYMM -X,-Y,+Z
SYMM -X,+Y,+Z
SYMM +X,-Y,+Z
SFAC H O Si Zn
DISP H 0 0 0.5523
DISP O -0.0021 0.0004 5.2792
DISP Si -0.0003 0.006 16.8246
DISP Zn 0.0822 0.1631 232.6205
UNIT 8 20 4 8

L.S. 14
PLAN  22
CONF
MORE -1
BOND $H
fmap 2 53
acta
REM <olex2.extras>
REM <HklSrc "%.\\14_15_16.hkl">
REM </olex2.extras>

WGHT    0.111600
FVAR       3.26679
ZN1   4    0.704752    0.339208    0.539210    11.00000    0.01446    0.01448 =
         0.00966    0.00005    0.00012    0.00223
SI1   3    0.500000    0.354127    0.032046    10.50000    0.01092    0.01031 =
         0.00711   -0.00007    0.00000    0.00000
O1    2    0.661102    0.294468   -0.096331    11.00000    0.01775    0.01850 =
         0.01020    0.00227    0.00274    0.00626
O2    2    0.500000    0.334059    0.345901    10.50000    0.01295    0.02216 =
         0.00737    0.00064    0.00000    0.00000
O3    2    0.805688    0.500000    0.498352    10.50000    0.02088    0.01397 =
         0.03835    0.00000    0.00940    0.00000
O4    2    0.500000    0.500000   -0.053262    10.25000    0.02630    0.00844 =
         0.01612    0.00000    0.00000    0.00000
O5    2    0.000000    0.500000    0.008163    10.25000    0.05225    0.18560 =
         0.02708    0.00000    0.00000    0.00000
HKLF 4


REM  14_15_16 in Imm2 #44
REM wR2 = 0.1577, GooF = S = 1.019, Restrained GooF = 1.018 for all data
REM R1 = 0.0566 for 2451 Fo > 4sig(Fo) and 0.0661 for all 3085 data
REM 45 parameters refined using 1 restraints

END  
     
WGHT      0.1116      0.0000 

REM Highest difference peak  6.190,  deepest hole -1.065,  1-sigma level  0.384
Q1    1   0.7608  0.3401  0.5393  11.00000  0.05    6.19
Q2    1   0.6525  0.3388  0.5398  11.00000  0.05    4.82
Q3    1   0.6074  0.3403  0.5387  11.00000  0.05    3.62
Q4    1   0.5542  0.3575  0.0315  11.00000  0.05    1.73
Q5    1   0.6013  0.3577  0.0317  11.00000  0.05    1.38
Q6    1   0.6662  0.5000  0.5227  10.50000  0.05    1.20
Q7    1   0.7855  0.5389  0.5303  11.00000  0.05    1.10
Q8    1   0.7487  0.5000  0.4625  10.50000  0.05    1.01
Q9    1   0.4375  0.3976  0.0315  11.00000  0.05    0.96
Q10   1   0.5000  0.3575  0.5517  10.50000  0.05    0.94
Q11   1   0.5000  0.3424  0.4856  10.50000  0.05    0.93
Q12   1   0.6014  0.2973 -0.0865  11.00000  0.05    0.91
Q13   1   0.5367  0.5000  0.0226  10.50000  0.05    0.88
Q14   1   0.5615  0.1981  0.0389  11.00000  0.05    0.86
Q15   1   0.5000  0.5488  0.0204  10.50000  0.05    0.84
Q16   1   0.5000  0.3387  0.4210  10.50000  0.05    0.80
Q17   1   0.7777  0.4174  0.5875  11.00000  0.05    0.78
Q18   1   0.5000  0.4199  0.0977  10.50000  0.05    0.78
Q19   1   0.0000  0.6222  0.0419  10.50000  0.05    0.78
Q20   1   0.5000  0.5164  0.1145  10.50000  0.05    0.75
Q21   1   0.5000  0.3065  0.5381  10.50000  0.05    0.75
Q22   1   0.4547  0.3420  0.3427  11.00000  0.05    0.74

  REM The information below was added by Olex2.
  REM
  REM R1 = 0.0566 for 2451 Fo > 4sig(Fo) and 0.0661 for all 7666 data
  REM 45 parameters refined using n/a restraints
  REM Highest difference peak 6.19, deepest hole -1.06
  REM Mean Shift 0, Max Shift 0.000.

  REM +++ Tabular Listing of Refinement Information +++
  REM R1_all = 0.0661
  REM R1_gt = 0.0566
  REM wR_ref = 0.1577
  REM GOOF = 1.019
  REM Shift_max = 0.000
  REM Shift_mean = 0
  REM Reflections_all = 7666
  REM Reflections_gt = 2451
  REM Parameters = 45
  REM Hole = -1.06
  REM Peak = 6.19
  REM Flack = 0.47(14)

  
;
loop_
  _axis.id
  _axis.system
  _axis.type
  _axis.equipment
  _axis.parity
  _axis.depends_on
  _axis.zero
  _axis.vector[1]
  _axis.vector[2]
  _axis.vector[3]
 source abstract . source . . . 0.99995009 0.00000000 -0.00999115
 omega abstract rotation goniometer -1 . 0.00000000 0.00000000 0.00000000
 1.00000000
 kappa abstract rotation goniometer -1 omega 0.00000000 -0.76604444 0.00000000
 0.64278761
 phi abstract rotation goniometer -1 kappa . 0.00000000 0.00000000 1.00000000
 theta abstract rotation goniometer -1 . -0.78051000 0.00000000 0.00000000
 1.00000000
 matrixX abstract general general . phi . 1.00000000 0.00000000 0.00000000
 matrixY abstract general general . phi . 0.00000000 1.00000000 0.00000000
 matrixZ abstract general general . phi . 0.00000000 0.00000000 1.00000000
 dacX abstract translation general . phi . 0.00000000 1.00000000 0.00000000
 dacY abstract translation general . phi . -1.00000000 0.00000000 0.00000000
 dacZ abstract translation general . phi . 0.00000000 0.00000000 1.00000000

_olex2_submission_special_instructions  'No special instructions were received'
_oxdiff_diffrn_reflns_filtered     323
_oxdiff_exptl_absorpt_empirical_details
;
Empirical correction (ABSPACK) includes:
- Absorption correction using spherical harmonics
- Frame scaling
- Detector area scaling
;
_oxdiff_exptl_absorpt_empirical_full_max  1.586
_oxdiff_exptl_absorpt_empirical_full_min  0.638

# start Validation Reply Form
_vrf_PLAT029_0.33GPa_Imm2_ESRF
;
PROBLEM: _diffrn_measured_fraction_theta_full value Low .      0.718 Why?  
RESPONSE: Sample was measured in diamond anvil cell. 
Access to the reciprocal space was restricted.

;
_vrf_PLAT097_0.33GPa_Imm2_ESRF
;
PROBLEM: Large Reported Max.  (Positive) Residual Density       6.19 eA-3  
RESPONSE: Positions of Hydrogen atoms were not found.
;
_vrf_PLAT094_0.33GPa_Imm2_ESRF
;
PROBLEM: Ratio of Maximum / Minimum Residual Density ....       5.81 Report
RESPONSE: Positions of Hydrogen atoms were not found.
;
_vrf_PLAT306_0.33GPa_Imm2_ESRF
;
PROBLEM: Isolated Oxygen Atom (H-atoms Missing ?) .......         O5 Check 
RESPONSE: Positions of Hydrogen atoms were not found.
;
# end Validation Reply Form

data_3_11GPa_Pnn2_DESY_crystal_2
_audit_creation_date               2024-08-16
_audit_creation_method
;
Olex2 1.5
(compiled 2024.02.16 svn.r378c4104 for OlexSys, GUI svn.r6928)
;
_shelx_SHELXL_version_number       '2018/3'
_audit_contact_author_address      ?
_audit_contact_author_email        ?
_audit_contact_author_name         ''
_audit_contact_author_phone        ?
_publ_contact_author_id_orcid      ?
_publ_section_references
;
Dolomanov, O.V., Bourhis, L.J., Gildea, R.J, Howard, J.A.K. & Puschmann, H.
 (2009), J. Appl. Cryst. 42, 339-341.

Sheldrick, G.M. (2008). Acta Cryst. A64, 112-122.

Sheldrick, G.M. (2015). Acta Cryst. C71, 3-8.
;
_chemical_name_common              ?
_chemical_name_systematic          ?
_chemical_formula_moiety           'O9 Si2 Zn4, O'
_chemical_formula_sum              'O10 Si2 Zn4'
_chemical_formula_weight           477.66
_chemical_absolute_configuration   ?
_chemical_melting_point            ?
loop_
  _atom_type_symbol
  _atom_type_description
  _atom_type_scat_dispersion_real
  _atom_type_scat_dispersion_imag
  _atom_type_scat_source
 'O' 'O' 0.0003 0.0013 'International Tables Vol C Tables 4.2.6.8 and 6.1.1.4'
 'Si' 'Si' 0.0175 0.0165 'International Tables Vol C Tables 4.2.6.8 and 6.1.1.4'
 'Zn' 'Zn' 0.2130 0.4015 'International Tables Vol C Tables 4.2.6.8 and 6.1.1.4'

_shelx_space_group_comment
;
The symmetry employed for this shelxl refinement is uniquely defined
by the following loop, which should always be used as a source of
symmetry information in preference to the above space-group names.
They are only intended as comments.
;
_space_group_crystal_system        orthorhombic
_space_group_IT_number             34
_space_group_name_H-M_alt          'P n n 2'
_space_group_name_Hall             'P 2 -2n'
loop_
  _space_group_symop_operation_xyz
 'x, y, z'
 '-x, -y, z'
 '-x+1/2, y+1/2, z+1/2'
 'x+1/2, -y+1/2, z+1/2'

_cell_length_a                     8.1572(3)
_cell_length_b                     10.640(3)
_cell_length_c                     5.04990(10)
_cell_angle_alpha                  90
_cell_angle_beta                   90
_cell_angle_gamma                  90
_cell_volume                       438.31(11)
_cell_formula_units_Z              2
_cell_measurement.pressure         3110000
_cell_measurement_temperature      293
_cell_measurement_reflns_used   2573
_cell_measurement_theta_min     2.2300
_cell_measurement_theta_max     22.5440
_cell_oxdiff_length_a                  10.6441(16) 
_cell_oxdiff_length_b                  8.1564(2) 
_cell_oxdiff_length_c                  5.04856(10) 
_cell_oxdiff_angle_alpha               89.979(2) 
_cell_oxdiff_angle_beta                89.998(5) 
_cell_oxdiff_angle_gamma               90.007(5) 
_cell_oxdiff_volume                    438.30(7) 
_cell_oxdiff_measurement_reflns_used   2573
_exptl_absorpt_correction_T_min                   0.69942
_exptl_absorpt_correction_T_max                   1.00000
_exptl_absorpt_correction_type            multi-scan
_exptl_absorpt_process_details
;
CrysAlisPro 1.171.40.67a (Rigaku Oxford Diffraction, 2019)
Empirical absorption correction using spherical harmonics,
 implemented in SCALE3 ABSPACK scaling algorithm.
;
_oxdiff_exptl_absorpt_empirical_full_min           0.719
_oxdiff_exptl_absorpt_empirical_full_max           2.283
_oxdiff_exptl_absorpt_empirical_details
;
Empirical correction (ABSPACK) includes:
- Absorption correction using spherical harmonics
- Frame scaling
;
_exptl_crystal_colour              colourless
_exptl_crystal_density_diffrn      3.619
_exptl_crystal_density_meas        ?
_exptl_crystal_density_method      ?
_exptl_crystal_description         block
_exptl_crystal_F_000               456
_exptl_crystal_size_max            0.06
_exptl_crystal_size_mid            0.04
_exptl_crystal_size_min            0.02
_exptl_transmission_factor_max     ?
_exptl_transmission_factor_min     ?
_diffrn_reflns_av_R_equivalents    0.0380
_diffrn_reflns_av_unetI/netI       0.0271
_diffrn_reflns_Laue_measured_fraction_full  0.369
_diffrn_reflns_Laue_measured_fraction_max  0.242
_diffrn_reflns_limit_h_max         13
_diffrn_reflns_limit_h_min         -14
_diffrn_reflns_limit_k_max         7
_diffrn_reflns_limit_k_min         -8
_diffrn_reflns_limit_l_max         8
_diffrn_reflns_limit_l_min         -8
_diffrn_reflns_number              4480
_diffrn_reflns_point_group_measured_fraction_full  0.368
_diffrn_reflns_point_group_measured_fraction_max  0.240
_diffrn_reflns_theta_full          12.271
_diffrn_reflns_theta_max           22.871
_diffrn_reflns_theta_min           2.225
_diffrn_ambient_temperature        293(2)
_diffrn_detector_area_resol_mean   ?
_diffrn_measured_fraction_theta_full  0.369
_diffrn_measured_fraction_theta_max  0.242
_diffrn_measurement_device_type    'esperanto-CrysAlisPro-abstract goniometer imported esperanto images'
_diffrn_measurement_method         ?
_diffrn_radiation_type             synchrotron
_diffrn_radiation_wavelength       0.35424
_diffrn_source                     synchrotron
_reflns_Friedel_coverage           0.856
_reflns_Friedel_fraction_full      0.368
_reflns_Friedel_fraction_max       0.237
_reflns_number_gt                  1064
_reflns_number_total               1164
_reflns_special_details
;
 Reflections were merged by SHELXL according to the crystal
 class for the calculation of statistics and refinement.
 
 _reflns_Friedel_fraction is defined as the number of unique
 Friedel pairs measured divided by the number that would be
 possible theoretically, ignoring centric projections and
 systematic absences.
;
_reflns_threshold_expression       'I > 2\s(I)'
_computing_cell_refinement         ?
_computing_data_collection         ?
_computing_data_reduction          ?
_computing_molecular_graphics      'Olex2 1.5 (Dolomanov et al., 2009)'
_computing_publication_material    'Olex2 1.5 (Dolomanov et al., 2009)'
_computing_structure_refinement    'SHELXL 2018/3 (Sheldrick, 2015)'
_computing_structure_solution      'XS  (Sheldrick, 2008)'
_refine_diff_density_max           0.576
_refine_diff_density_min           -0.862
_refine_diff_density_rms           0.189
_refine_ls_abs_structure_details
;
 Classical Flack method preferred over Parsons because s.u. lower.
;
_refine_ls_abs_structure_Flack     -0.08(10)
_refine_ls_extinction_coef         .
_refine_ls_extinction_method       none
_refine_ls_goodness_of_fit_ref     1.042
_refine_ls_hydrogen_treatment      undef
_refine_ls_matrix_type             full
_refine_ls_number_parameters       74
_refine_ls_number_reflns           1164
_refine_ls_number_restraints       1
_refine_ls_R_factor_all            0.0404
_refine_ls_R_factor_gt             0.0387
_refine_ls_restrained_S_all        1.042
_refine_ls_shift/su_max            0.000
_refine_ls_shift/su_mean           0.000
_refine_ls_structure_factor_coef   Fsqd
_refine_ls_weighting_details      
 'w=1/[\s^2^(Fo^2^)+(0.0700P)^2^] where P=(Fo^2^+2Fc^2^)/3'
_refine_ls_weighting_scheme        calc
_refine_ls_wR_factor_gt            0.0966
_refine_ls_wR_factor_ref           0.1020
_refine_special_details            ?
_olex2_refinement_description
;
;
_atom_sites_solution_hydrogens     .
_atom_sites_solution_primary       direct
_atom_sites_solution_secondary     ?
loop_
  _atom_site_label
  _atom_site_type_symbol
  _atom_site_fract_x
  _atom_site_fract_y
  _atom_site_fract_z
  _atom_site_U_iso_or_equiv
  _atom_site_adp_type
  _atom_site_occupancy
  _atom_site_site_symmetry_order
  _atom_site_calc_flag
  _atom_site_refinement_flags_posn
  _atom_site_refinement_flags_adp
  _atom_site_refinement_flags_occupancy
  _atom_site_disorder_assembly
  _atom_site_disorder_group
 Zn1 Zn 0.23381(6) 0.14772(11) 0.61453(9) 0.0129(5) Uani 1 1 d . . . . .
 Zn2 Zn 0.31639(6) 0.33290(11) 0.11990(9) 0.0130(4) Uani 1 1 d . . . . .
 Si1 Si 0.52241(13) 0.3561(3) 0.6076(4) 0.0087(10) Uani 1 1 d . . . . .
 O1 O 0.3711(5) 0.2795(10) 0.4784(6) 0.018(3) Uani 1 1 d . . . . .
 O2 O 0.6973(5) 0.3118(9) 0.4856(6) 0.016(3) Uani 1 1 d . . . . .
 O3 O 0.5241(4) 0.3403(8) 0.9253(6) 0.013(3) Uani 1 1 d . . . . .
 O4 O 0.1832(7) 0.4807(14) 0.0751(11) 0.025(5) Uani 1 1 d . . . . .
 O5 O 0.500000 0.500000 0.5095(10) 0.024(6) Uani 1 2 d S T P . .
 O6 O 0.000000 0.500000 -0.403(2) 0.083(12) Uani 1 2 d S T P . .

loop_
  _atom_site_aniso_label
  _atom_site_aniso_U_11
  _atom_site_aniso_U_22
  _atom_site_aniso_U_33
  _atom_site_aniso_U_23
  _atom_site_aniso_U_13
  _atom_site_aniso_U_12
 Zn1 0.0140(2) 0.0147(15) 0.01001(18) -0.0001(3) -0.00006(16) -0.0033(2)
 Zn2 0.0145(2) 0.0145(14) 0.00993(18) 0.0006(4) -0.00032(16) -0.0034(2)
 Si1 0.0109(4) 0.008(3) 0.0070(4) 0.0004(7) -0.0004(3) 0.0009(5)
 O1 0.0221(15) 0.022(10) 0.0102(9) 0.0029(17) -0.0034(8) -0.013(2)
 O2 0.0177(12) 0.021(9) 0.0103(9) 0.0046(18) 0.0033(8) 0.010(2)
 O3 0.0127(13) 0.018(10) 0.0078(10) 0.0015(13) -0.0001(5) 0.0004(15)
 O4 0.0159(16) 0.014(18) 0.043(3) -0.002(3) -0.0082(13) -0.001(3)
 O5 0.024(2) 0.03(2) 0.014(2) 0.000 0.000 0.007(4)
 O6 0.043(4) 0.19(4) 0.020(4) 0.000 0.000 -0.035(9)

_geom_special_details
;
 All esds (except the esd in the dihedral angle between two l.s. planes)
 are estimated using the full covariance matrix.  The cell esds are taken
 into account individually in the estimation of esds in distances, angles
 and torsion angles; correlations between esds in cell parameters are only
 used when they are defined by crystal symmetry.  An approximate (isotropic)
 treatment of cell esds is used for estimating esds involving l.s. planes.
;
loop_
  _geom_bond_atom_site_label_1
  _geom_bond_atom_site_label_2
  _geom_bond_distance
  _geom_bond_site_symmetry_2
  _geom_bond_publ_flag
 Zn1 O1 1.922(7) . ?
 Zn1 O2 1.946(4) 4_455 ?
 Zn1 O3 1.963(3) 4_454 ?
 Zn1 O4 1.912(14) 3_545 ?
 Zn2 Si1 2.9920(17) . ?
 Zn2 O1 1.949(4) . ?
 Zn2 O2 1.943(8) 4_454 ?
 Zn2 O3 1.961(3) 1_554 ?
 Zn2 O4 1.925(12) . ?
 Si1 O1 1.616(6) . ?
 Si1 O2 1.624(4) . ?
 Si1 O3 1.613(4) . ?
 Si1 O5 1.620(3) . ?

loop_
  _geom_angle_atom_site_label_1
  _geom_angle_atom_site_label_2
  _geom_angle_atom_site_label_3
  _geom_angle
  _geom_angle_site_symmetry_1
  _geom_angle_site_symmetry_3
  _geom_angle_publ_flag
 O1 Zn1 O2 105.8(3) . 4_455 ?
 O1 Zn1 O3 106.6(2) . 4_454 ?
 O2 Zn1 O3 108.72(17) 4_455 4_454 ?
 O4 Zn1 O1 115.8(3) 3_545 . ?
 O4 Zn1 O2 111.1(3) 3_545 4_455 ?
 O4 Zn1 O3 108.6(3) 3_545 4_454 ?
 O1 Zn2 Si1 29.6(2) . . ?
 O1 Zn2 O3 106.21(16) . 1_554 ?
 O2 Zn2 Si1 129.3(2) 4_454 . ?
 O2 Zn2 O1 102.0(3) 4_454 . ?
 O2 Zn2 O3 106.8(2) 4_454 1_554 ?
 O3 Zn2 Si1 85.63(10) 1_554 . ?
 O4 Zn2 Si1 110.3(2) . . ?
 O4 Zn2 O1 118.5(3) . . ?
 O4 Zn2 O2 108.9(3) . 4_454 ?
 O4 Zn2 O3 113.3(3) . 1_554 ?
 O1 Si1 Zn2 36.6(2) . . ?
 O1 Si1 O2 111.8(4) . . ?
 O1 Si1 O5 105.5(3) . . ?
 O2 Si1 Zn2 99.04(17) . . ?
 O3 Si1 Zn2 144.59(14) . . ?
 O3 Si1 O1 110.8(3) . . ?
 O3 Si1 O2 109.9(2) . . ?
 O3 Si1 O5 113.8(4) . . ?
 O5 Si1 Zn2 76.27(15) . . ?
 O5 Si1 O2 104.9(3) . . ?
 Zn1 O1 Zn2 114.3(2) . . ?
 Si1 O1 Zn1 131.9(3) . . ?
 Si1 O1 Zn2 113.8(4) . . ?
 Zn2 O2 Zn1 115.8(3) 4 4_554 ?
 Si1 O2 Zn1 115.8(3) . 4_554 ?
 Si1 O2 Zn2 122.5(3) . 4 ?
 Zn2 O3 Zn1 120.77(17) 1_556 4 ?
 Si1 O3 Zn1 119.01(19) . 4 ?
 Si1 O3 Zn2 119.68(18) . 1_556 ?
 Zn1 O4 Zn2 123.2(3) 3_554 . ?
 Si1 O5 Si1 144.4(4) 2_665 . ?

loop_
  _geom_torsion_atom_site_label_1
  _geom_torsion_atom_site_label_2
  _geom_torsion_atom_site_label_3
  _geom_torsion_atom_site_label_4
  _geom_torsion
  _geom_torsion_site_symmetry_1
  _geom_torsion_site_symmetry_2
  _geom_torsion_site_symmetry_3
  _geom_torsion_site_symmetry_4
  _geom_torsion_publ_flag
 Zn2 Si1 O1 Zn1 -178.9(10) . . . . ?
 Zn2 Si1 O2 Zn1 31.6(5) . . . 4_554 ?
 Zn2 Si1 O2 Zn2 -120.2(4) . . . 4 ?
 Zn2 Si1 O3 Zn1 170.8(2) . . . 4 ?
 Zn2 Si1 O3 Zn2 -17.7(9) . . . 1_556 ?
 Zn2 Si1 O5 Si1 144.25(4) . . . 2_665 ?
 O1 Si1 O2 Zn1 67.3(7) . . . 4_554 ?
 O1 Si1 O2 Zn2 -84.4(4) . . . 4 ?
 O1 Si1 O3 Zn1 152.0(5) . . . 4 ?
 O1 Si1 O3 Zn2 -36.4(7) . . . 1_556 ?
 O1 Si1 O5 Si1 121.94(19) . . . 2_665 ?
 O2 Si1 O1 Zn1 105.8(5) . . . . ?
 O2 Si1 O1 Zn2 -75.3(6) . . . . ?
 O2 Si1 O3 Zn1 28.0(7) . . . 4 ?
 O2 Si1 O3 Zn2 -160.4(5) . . . 1_556 ?
 O2 Si1 O5 Si1 -119.9(2) . . . 2_665 ?
 O3 Si1 O1 Zn1 -17.1(8) . . . . ?
 O3 Si1 O1 Zn2 161.8(4) . . . . ?
 O3 Si1 O2 Zn1 -169.2(4) . . . 4_554 ?
 O3 Si1 O2 Zn2 39.0(6) . . . 4 ?
 O3 Si1 O5 Si1 0.23(13) . . . 2_665 ?
 O5 Si1 O1 Zn1 -140.7(6) . . . . ?
 O5 Si1 O1 Zn2 38.2(5) . . . . ?
 O5 Si1 O2 Zn1 -46.5(5) . . . 4_554 ?
 O5 Si1 O2 Zn2 161.7(4) . . . 4 ?
 O5 Si1 O3 Zn1 -89.3(4) . . . 4 ?
 O5 Si1 O3 Zn2 82.3(5) . . . 1_556 ?

loop_
  _diffrn_refln_index_h
  _diffrn_refln_index_k
  _diffrn_refln_index_l
  _diffrn_refln_intensity_net
  _diffrn_refln_intensity_u
  _diffrn_refln_scale_group_code
 0 0 8 83607.3 2008.3 2
 0 0 8 82965.1 2537.19 1
 0 0 7 -13.4995 161.555 1
 0 0 7 -6.83622 124.224 2
 0 0 6 208390 4387.65 1
 0 0 6 212610 3738.53 2
 0 0 5 -251.821 112.349 2
 0 0 5 -41.2697 152.645 1
 0 0 4 403733 6186.67 2
 0 0 4 400867 6765.18 1
 0 0 3 6.41964 73.5566 1
 0 0 3 23.3617 53.6686 2
 0 0 2 990226 14089.8 2
 0 0 2 999999 14382.3 1
 0 0 1 -2.1822 13.0577 1
 0 0 1 1.10348 10.3235 2
 0 0 -1 3.32264 10.3616 2
 0 0 -1 2.13435 13.4623 1
 0 0 -2 988296 14031.6 2
 0 0 -3 3.37967 43.1636 2
 0 0 -3 -13.0956 62.6342 1
 0 0 -4 334880 5739.88 1
 0 0 -5 22.102 74.7491 2
 0 0 -5 21.3414 85.1349 1
 0 0 -6 200568 3636.31 2
 0 0 -6 192092 4271.51 1
 0 0 -7 -15.5592 178.277 1
 0 0 -7 7.65187 135.654 2
 0 0 -8 63954.6 2433.63 1
 0 0 -8 60291.7 1710.46 2
 -1 0 8 29.7112 164.978 1
 1 0 8 45.1898 190.021 1
 -1 0 8 15.2818 120.968 2
 1 0 8 60.3044 130.21 2
 -1 0 7 544.483 215.555 1
 -1 0 7 326.543 130.947 2
 1 0 7 358.59 148.858 2
 1 0 7 228.361 204.109 1
 1 0 6 -24.2008 167.214 1
 -1 0 6 12.0266 95.9521 2
 -1 0 6 -47.5694 140.331 1
 1 0 6 17.7002 107.857 2
 1 0 4 25.1598 85.295 1
 1 0 4 4.12704 52.0619 2
 -1 0 4 -16.7301 70.2943 2
 -1 0 4 8.42267 92.0156 1
 1 0 3 26863.3 684.985 2
 -1 0 3 22638.4 848.943 1
 1 0 3 27327.6 918.889 1
 -1 0 2 -4.34999 45.9113 1
 1 0 2 -6.70974 33.3834 2
 -1 0 2 -4.28705 29.311 2
 1 0 2 -12.9111 46.2268 1
 1 0 1 2319.34 120.338 2
 1 0 1 2638.62 164.712 1
 -1 0 -2 21.0055 30.213 1
 -1 0 -2 10.9235 25.033 2
 1 0 -2 13.6095 31.3452 2
 1 0 -2 8.94107 48.019 1
 -1 0 -3 24583.8 675.358 2
 1 0 -3 24818.9 676.413 2
 -1 0 -4 -13.2683 57.1702 2
 -1 0 -4 -25.1684 88.5451 1
 1 0 -4 67.2352 85.7533 2
 1 0 -4 8.57563 96.7593 1
 -1 0 -5 7682.43 603.233 1
 -1 0 -5 8718.12 469.363 2
 1 0 -5 8506.22 473.539 2
 1 0 -5 7306.1 603.166 1
 -1 0 -6 66.63 187.947 1
 -1 0 -6 6.60461 119.29 2
 1 0 -6 6.68986 115.558 2
 1 0 -6 -13.477 165.705 1
 -1 0 -7 275.021 162.046 2
 -1 0 -7 248.56 227.748 1
 1 0 -7 399.292 174.691 2
 1 0 -7 534.724 271.706 1
 1 0 -8 8.54199 143.562 2
 -1 0 -8 17.6838 169.157 1
 -1 0 -8 16.298 94.7757 2
 1 0 -8 36.2716 225.902 1
 -2 0 8 21969.4 927.443 2
 2 0 8 25154 945.933 2
 2 0 8 24363.9 1280.26 1
 -2 0 7 -33.9635 86.7537 2
 -2 0 7 -27.1954 124.288 1
 2 0 7 13.4851 131.769 1
 2 0 7 -20.8664 97.113 2
 2 0 6 37938.9 1489.84 1
 2 0 6 43045.6 1180.61 2
 -2 0 5 -219.604 110.883 2
 2 0 5 -189.848 103.392 2
 -2 0 5 -113.835 147.43 1
 2 0 5 -101.518 147.433 1
 -2 0 4 109114 2439.33 1
 2 0 4 105200 2447.94 1
 2 0 4 106138 1995.52 2
 -2 0 4 102967 1981.54 2
 2 0 3 18.7618 54.3736 2
 -2 0 3 76.8018 83.7101 1
 2 0 3 19.0683 69.4393 1
 -2 0 3 6.62546 53.2721 2
 -2 0 2 314176 4625.81 2
 -2 0 2 305328 4966.61 1
 2 0 2 310674 4936.1 1
 2 0 2 307228 4602.38 2
 2 0 1 1.04833 12.0117 2
 -2 0 1 2.22127 17.1593 1
 -2 0 1 1.10201 12.434 2
 2 0 1 2.10555 16.7988 1
 2 0 -1 1.23971 14.8362 2
 -2 0 -1 3.22446 12.8629 2
 -2 0 -1 -2.17198 21.2233 1
 2 0 -1 -2.39263 20.8019 1
 2 0 -2 297409 4742.49 1
 2 0 -3 -13.044 71.2516 1
 -2 0 -3 39.4901 89.0364 1
 2 0 -3 24.1089 54.0913 2
 -2 0 -3 -3.31067 56.4196 2
 2 0 -4 106046 2431.64 1
 -2 0 -4 102226 2015.18 2
 2 0 -4 107102 2040.3 2
 -2 0 -5 42.0673 114.894 1
 -2 0 -5 21.9017 86.6845 2
 2 0 -5 11.4822 93.0299 2
 2 0 -5 45.511 145.312 1
 -2 0 -6 33581.1 1518.94 1
 -2 0 -6 37424.9 1166.71 2
 2 0 -6 36988.6 1171.05 2
 2 0 -7 -48.1257 214.641 1
 2 0 -7 -7.63575 121.841 2
 -2 0 -7 93.1242 188.306 1
 -2 0 -7 30.5279 129.168 2
 -2 0 -8 20975.6 1285.01 1
 2 0 -8 20048.2 1306.59 1
 -2 0 -8 22710.3 928.432 2
 2 0 -8 19804.4 939.855 2
 -3 0 8 7.65468 121.186 2
 3 0 8 58.585 175.279 1
 -3 0 8 29.6219 161.806 1
 3 0 8 51.3959 128.508 2
 -3 0 7 39093.7 1599.24 1
 -3 0 7 41611.7 1227.48 2
 -3 0 6 11.9914 95.6717 2
 -3 0 6 35.5631 125.115 1
 -3 0 5 64869.9 1487.57 2
 -3 0 5 64803.1 1890.47 1
 -3 0 4 -8.47684 98.5882 1
 -3 0 4 -8.35522 69.2157 2
 -3 0 2 6.60807 33.7468 2
 -3 0 2 8.52043 45.7596 1
 -3 0 -2 -8.55208 51.8793 1
 -3 0 -2 6.70603 28.8949 2
 -3 0 -3 310004 5185.03 1
 -3 0 -4 -8.83957 74.2818 2
 -3 0 -4 -16.4097 108.555 1
 -3 0 -5 90036.8 1933.84 2
 -3 0 -6 -6.60347 86.3689 2
 -3 0 -6 13.3258 127.47 1
 -3 0 -7 30014.2 1087.67 2
 -3 0 -7 33235.8 1543.47 1
 3 0 -8 19.14 190.881 1
 -3 0 -8 8.14758 124.826 2
 -3 0 -8 17.6822 196.367 1
 3 0 -8 9.07693 143.701 2
 4 0 8 11057.2 851.105 1
 4 0 8 11048.1 607.937 2
 -4 0 8 11586.5 867.67 1
 -4 0 8 10562.8 608.772 2
 4 0 7 13.3041 114.905 2
 4 0 7 -13.2847 165.477 1
 -4 0 7 -26.8215 162.707 1
 -4 0 7 33.9786 99.6059 2
 4 0 5 25.9019 89.4853 2
 4 0 5 90.8602 136.573 1
 4 0 4 107898 2017.38 2
 4 0 3 6.31137 80.6059 1
 4 0 3 3.14943 50.2542 2
 4 0 2 148720 2662.82 1
 4 0 1 111.484 29.3807 2
 4 0 1 49.3061 30.4996 1
 4 0 -1 44.5089 51.2561 1
 4 0 -1 16.7312 39.067 2
 4 0 -2 150748 2480.07 2
 4 0 -2 152873 2813.25 1
 4 0 -3 -3.79177 56.0886 2
 4 0 -3 23.0683 88.1055 1
 4 0 -5 5.99476 96.4008 2
 4 0 -5 49.0854 140.605 1
 4 0 -7 34.7859 176.893 1
 -4 0 -7 -30.6359 92.9232 2
 4 0 -7 -24.788 124.425 2
 -4 0 -7 47.0744 159.588 1
 -4 0 -8 8403.33 573.551 2
 4 0 -8 7557.12 824.715 1
 -4 0 -8 7856.45 793.852 1
 4 0 -8 7640.2 578.748 2
 5 0 8 -14.3072 145.51 1
 -5 0 8 14.9199 170.952 1
 -5 0 8 29.8807 113.474 2
 5 0 8 -35.9691 91.8761 2
 -5 0 7 13010.3 651.526 2
 -5 0 7 11306.3 824.272 1
 5 0 6 29.3139 103.276 2
 -5 0 6 -11.9804 135.175 1
 5 0 6 -35.1316 161.826 1
 -5 0 6 -11.8299 94.3823 2
 5 0 5 56888.4 1376.19 2
 5 0 5 53844.9 1714.49 1
 -5 0 5 59700.5 1369.62 2
 -5 0 5 50543.5 1646.02 1
 -5 0 4 36.3802 74.3385 2
 5 0 4 148.271 126.204 1
 5 0 4 89.2914 78.195 2
 -5 0 4 -8.38149 107.048 1
 -5 0 3 81727.5 1505.47 2
 -5 0 3 73820.4 1762.92 1
 -5 0 2 -12.7478 37.4269 2
 5 0 2 4.03268 52.7447 1
 5 0 2 2.02601 35.9174 2
 -5 0 2 21.263 54.3121 1
 5 0 1 96093.8 1484.67 2
 -5 0 -1 88114.7 1383.13 2
 -5 0 -2 22.1145 62.3798 1
 -5 0 -2 18.1753 42.99 2
 5 0 -2 6.33889 82.9085 1
 5 0 -2 -3.1125 57.9057 2
 5 0 -3 69463.7 1876.89 1
 5 0 -3 69166.5 1473.42 2
 -5 0 -4 4.51328 74.2336 2
 -5 0 -4 -8.66927 103.75 1
 5 0 -4 148.024 157.815 1
 5 0 -5 51622.9 1354.65 2
 -5 0 -5 55322 1367.53 2
 5 0 -6 -7.43365 100.562 2
 -5 0 -6 -13.6081 167.317 1
 -5 0 -6 6.72858 108.201 2
 5 0 -6 -31.2991 179.312 1
 5 0 -7 10941.3 929.367 1
 5 0 -7 10680.5 653.152 2
 -5 0 -7 10632.7 619.507 2
 -5 0 -7 8793.94 822.787 1
 5 0 -8 60.0784 222.398 1
 5 0 -8 -29.9273 171.165 2
 -5 0 -8 44.0531 134.985 2
 -5 0 -8 129.081 201.454 1
 6 0 8 666.026 164.329 2
 -6 0 8 506.439 219.958 1
 -6 0 8 584.656 159.235 2
 6 0 8 561.027 208.027 1
 -6 0 7 26.7337 159.967 1
 -6 0 7 20.6399 106.295 2
 6 0 7 -51.8511 148.527 1
 6 0 7 -6.51678 106.395 2
 6 0 6 2369.32 365.712 1
 -6 0 5 60.5185 95.4299 2
 -6 0 5 90.8986 135.137 1
[truncated: 2,465,519 more chars]
